# Supplementary material for: Reduction of Protein Bound Methionine Sulfoxide by a Periplasmic Dimethyl Sulfoxide Reductase
Source: Antioxidants (Basel). 2020 Jul 14;9(7):616. doi: 10.3390/antiox9070616 (PMC7402097; doi:10.3390/antiox9070616)
Supplement: Supplementary file 1 [file antioxidants-09-00616-s001.zip]

Archive with 2 entries (2 files):
- Tarrago_Supplementary files/DMSO red_Supp figures 20 05 2020.pdf
- Tarrago_Supplementary files/Tarrago_Supplementary data.xlsx
