# Supplementary material for: Reduction of Protein Bound Methionine Sulfoxide by a Periplasmic Dimethyl Sulfoxide Reductase
Source: Antioxidants (Basel). 2020 Jul 14;9(7):616. doi: 10.3390/antiox9070616 (PMC7402097; doi:10.3390/antiox9070616)
Supplement: Supplementary file 1 [file antioxidants-09-00616-s001.zip › Tarrago_Supplementary files/Tarrago_Supplementary data.xlsx]

## Sheet: Assessment
Table S1. Number of DorA-like proteins identified in the bacterial kingdom
DorA-like protein were searched using NCBI Blastp suite with R. sphaeroides DorA (Uniprot accession: Q3IXS0) as query. Search were initially made on all the nr databases, refined for each bacterial phyla, then on each order. Only proteins possessing the conserved motif 155SYGW158 shown to be necessary for the reduction of sulfoxides (Johnson and Rajagopalan, 2001) were kept. Partial and multispec…
Phyla	Order	Nb. of DorA-like
Proteobacteria		9748
	Gammaproteobacteria	7730
	Alphaproteobacteria	1192
	Epsilonproteobacteria	489
	Betaproteobacteria	334
	Deltaproteobacteria	2
	Acidithiobacillia	1
	Hydrogenophilalia	0
	Zetaproteobacteria	0
	Oligoflexia	0
Actinobacteria		948
	Corynebacteriales	686
	Pseudonocardiales	50
	Streptomycetales	76
	Streptosporangiales	62
	Micrococcales	33
	Propionibacteriales	17
	Frankiales	9
	Micromonosporales	5
	Nakamurellales	2
	Kineosporiales	3
	Geodermatophilales	1
	Glycomycetales	2
	Catenulisporales	1
	Jiangellales	1
	Acidothermales	0
	Actinomycetales	0
	Actinopolysporales	0
	Bifidobacteriales	0
	Sporichthyales	0
	Ca. Actinomarinidae	0
	Ca. Nanopelagicales	0
Firmicutes		8
Deinococcus-Thermus		2
Chloroflexi		1
Acidobacteria		0
Aquificae		0
Armatimonadetes		0
Bacteroidetes		0
Caldiserica		0
Chlamydiae		0
Chlorobi		0
Chrysiogenetes		0
Cyanobacteria		0
Deferribacteres		0
Dictyoglomi		0
Elusimicrobia		0
Fibrobacteres		0
Fusobacteria		0
Gemmatimonadetes		0
Lentisphaerae		0
Nitrospirae		0
Planctomycetes		0
Spirochaetes		0
Synergistetes		0
Tenericutes		0
Thermodesulfobacteria		0
Thermotogae		0
Verrucomicrobia		0

## Sheet: Proteobacteria
Class	Order	Family	Genus	Species	NCBI Taxid	NCBI DorA-like accession	Sequence
Alphaproteobacteria	Rhizobiales	Rhizobiaceae	Rhizobium	Rhizobium gallicum	7	WP_043879158.1	MPRNPSIAAGASHASHWGSFSARWDGDRVQLTPHPEDPAPSPILGNFADALRHQARILRPMVRRGWLDHGPGPRHRDFSNDLVPVSWETALSLVATEIARVRDSYGPEAVYGGSYGWSSAGRFHHAQSQIHRFHNVVCGGYVRSVNSYSAGASAVILPRVMGPFEPLSRHNVTWDQICAHTDMVLAFGGMPIKNSMIASGGITRHVEADAMARAAARGTEFWSVSPLRDDMPEAAEARWLPIRPGTDVAMMLGLAHTLLTEALYDSSFVARYCVGFERFASYLTGEADGLPKSADWAAEITGIGADAMRMLARRLVEGRSLITVAHSLQRAQFGEQPVWMAATLAAMVGQIGLPGGGFNYALGAMGHTGRQINAVPIPTLPQGRNGVSTFIPVARIADM…
Alphaproteobacteria	Rhizobiales	Xanthobacteraceae	Azorhizobium	Azorhizobium caulinodans	7	WP_012171172.1	MVVQRKPHLAHWGAFTALVEDGQLVGCEPFAADPAPSPLLGSIVPSVYSDRRIQKPMVRESFLKHGAAAGGEGRGREPMVEVSWETALDLAAREISRVEVEHGRGALFAGSYGWSSAGRLHHARSLVRRFYFSGGGAIDQVGNYSWGTAQFLLPHIIGTYQPLTGRATSWPSILKHCRLFLAFGGLALKNGQMASGGAAEHTQEHWLRELAKAGIPVINVSPTRGDCPDFLNAEWVPIRPTTDAAFLLALLSEVLRIQGADLAFLATHTVGFEPLAAYVRGESDGVPKTPEWAQDICGVPAERIRQIAARLVGVRSYITCSFAVQRAENGEQPYWLAIALASVLGQVGLPGGGFGFGHGSMNGVGNPRPATPGPEMAVGANPLKRAIPAARITEMLEAP…
Alphaproteobacteria	Rhodospirillales	Acetobacteraceae	Roseomonas	Roseomonas sp. B5	94	WP_123692330.1	MPQDAAFATTATHWGTYRSEVRDGRLVGLHPFELDGDPSPIARSVPPTLDGPLRIRGPMVRRSWLARRERAGGEGRGGEPFVEVGWDTALDLVAGELARVRETFGSRAIYAGSYGWASAGRFHHAQSQMRRFLNLGGGYTRSVNAYSYAAAQVIVPRVIGDPRGLLDDHTQWPAIAEGRGLVVMFGGMPMKNAQVHSGGVSRHTVREGLEQCKAAGVEFVLVGPLRSDAADFLGAEWLTPLPNTDAAIMLGLAHTLVAEGLHDRAFLDRYAEGFDRFLPYLMGTADGQPKDAEWAAAICGLPADTIRGLARRMAAKRTMISVGWSVQRGDHGEQPYWLAITLAAMLGQIGLAGGGFGFGYADMNGQGNPVRAFPWPSLPQGINPVKDFIPVARIADMLL…
Alphaproteobacteria	Rhodospirillales	Acetobacteraceae	Stella	Stella humosa	94	WP_123689365.1	MAQDIRRVAHCSHWGAFDLLVAGGRIVGVEPMAFDPAPSDIIGSVPEWADPRLRIAQPMVRAGWLRNRERSDGAGRGREPFVPVGWDEALDLVAGQVLRVRDRFGPASIFAGSYGWTSAGRFHHAATGLKRLLGLVGGYTGHVNTYSIAAGPVILRHIFGSEDACNGGASTLDTVAEHAEQVIVFGALSPRTAQTEAGGIARHTLEGHLKRLAERGARIVLVSPARDDLPDWVLAEWLPIRPNTDTALMLALAQEIVAGGRNDLEFLARCCSGSEAFLAYLSGESDGVPKDADWAAPITGIAADQIRRLASSLPARRTMLTVSWALQRADHGEQPFWAATGLAAVIGQIGLPGGGVGFGYGSLGGVGAPQARSQAPAMSAGVNPTGSFIPVARITDLLS…
Alphaproteobacteria	Rhodospirillales	Rhodospirillaceae	Azospirillum	Azospirillum sp. TSO22-1	94	WP_123695619.1	MDDGAIRVSHSSHWGAFTAWKSGDGIAVAPHPADPDPSPLLANVPQAARHAARIAQPMVRRGWLERGPGPDPMRGRDEFVPMAWDDVLDRLAAELTRVYDGPGAEAVYGGSYGWSSAGRFHHAQSQVHRFLNLMGGYIRSVNSYSAGAASVILPRVLGNFVDYARRNVPWTHLEKYTDLVVSFGGMAIKNATVGSGGTSKHLARGHMAAARQRGAEFVVIGPLRDDLPEEAGAEWLPIAPGTDTALMLGIAHTLVADGLHDRAFLDRFCEGYPVFEDYLTGRSDGVAKDAAWAAPICGMPADDIAALARRMAGRRTLVVVSQSLQRAEHGEQPIWMALVLASMLGQVGLEGGGFSYGLGSIANIGKAALDVPTPTLSQGQNPIRPFIPVARISDMLLQP…
Alphaproteobacteria	Rhodospirillales	Acetobacteraceae	Elioraea	Elioraea sp. YIM 72297	192	WP_114860713.1	MNTTKNLTMTGGPRLSKRTFLKGSAAALGLSGLPLLARGALAQAAPRKILSGCHWGVFYGQVADGRVTEFIPWEGDPAPSPQLPGVMDSIYSESRIRYPMVRRAWLEQGPGADPDGRGSGDFVRVSWDKAIELVAGEITRVRAQHGQQAVFAGSYGWKSPGKLHNCQTLLRRMLNLTGSYTNSSGDYSTGAAQVILPYVSGSIEVYEQCTTWKNLAEHCELMVFWGCNPLNSSQISWQVADHGAWPGIALMKAAKTKVLCIDPIRTETCQELNGEWLAPRPQTDVAMMLGIAHTLYTEKLHNQDFLDRYTNGFDKFLPYLLGKTDGTPKSADWAAGICGLPADTLRDLARRFAAKRTMLALGYSTQRQHHGEQIHWMLITLAAMLGQIGLPGGGYGLSY…
Alphaproteobacteria	Rhodospirillales	Acetobacteraceae	Paracraurococcus	Paracraurococcus ruber	192	WP_103041358.1	MTGGPLLSKRAFLKGSAAVALGLSSLPLLARGAIAQTAPRKILSGCHWGVFYGKVADGRVTEFIPWEGDPAPSPQLPGVMDSIYSESRIRYPMVRRAWLEQGPGADPDGRGSGDFVRVSWDKAIELVAGEITRVRAQHGQQAVFAGSYGWKSPGKLHNCQTLLRRMLNLTGSYTNSSGDYSTGAAQVILPYVSGSIEVYEQCTTWKNLAEHCELMVFWGCNPLNSSQISWQVADHGAWPGIAMMKAAKTKVLCIDPIRTETCQELNGEWLAPRPQTDVAMMLGIAHTLYTEKLHNQDFLDRYTNGFDKFLPYLLGKTDGTPKSADWAAGICGLPAETLRDLARRFAAKRTMLALGYSTQRQHHGEQIHWMLITLAAMLGQIGLPGGGYGLSYHYASGGA…
Alphaproteobacteria	Rhodospirillales	Acetobacteraceae	Paracraurococcus	Paracraurococcus sp. NE82	192	WP_144243551.1	MTGGPLLSKRAFLKGSAAVALGLSSLPLLARGAIAQTAPRKILSGCHWGVFYGKVADGRVTEFIPWEGDPAPSPQLPGVMDSIYSESRIRYPMVRRAWLEQGPGADPDGRGSGDFVRVSWDKAIELVAGEITRVRAQHGQQAVFAGSYGWKSPGKLHNCQTLLRRMLNLTGSYTNSSGDYSTGAAQVILPYVSGSIEVYEQCTTWKNLAEHCELMVFWGCNPLNSSQISWQVADHGAWPGIAMMKAAKTKVLCIDPIRTETCQELNGEWLTPRPQTDVAMMLGIAHTLYTEKLHNQDFLDRYTNGFDKFLPYLLGKTDGTPKSADWAAGICGLPAETLRDLARRFAAKRTMLALGYSTQRQHHGEQIHWMLITLAAMLGQIGLPGGGYGLSYHYASGGA…
Alphaproteobacteria	Rhodospirillales	Acetobacteraceae	Rhodovarius	Rhodovarius sp. CCP-6	192	WP_149649727.1	MTGGPLLSKRAFLKGSAAVALGLSSLPLLARGAIAQTAPRKILSGCHWGVFYGKVADGRVTEFIPWEGDPAPSPQLPGVMDSIYSESRIRYPMVRRAWLEQGPGADPDGRGSGDFVRVSWDKAIELVAGEITRVRAQHGQQAVFAGSYGWKSPGKLHNCQTLLRRMLNLTGSYTNSSGDYSTGAAQVILPYVSGSIEVYEQCTTWKNLAEHCELMVFWGCNPLNSSQISWQVADHGAWPGIAMMKAAKTKVLCIDPIRTETCQELNGEWLAPRPQTDVAMMLGIAHTLYTEKLHNQDFLDRYTNGFDKFLPYLLGKTDGTPKSADWAAGICGLPAETLRDLARRFAAKRTMLALGYSTQRQHHGEQIHWMLITLAAMLGQIGLPGGGYGLSYHYASGGA…
Alphaproteobacteria	Rhodospirillales	Acetobacteraceae	Rhodovastum	Rhodovastum atsumiense	192	WP_119509359.1	MTGGPRLSKRTFLKGSAAALGLSGLPLLARGALAQAAPRKILSGCHWGVFYGKVADGRVTEFIPWEGDPAPSPQLPGVMDSIYSESRIRYPMVRRAWLEQGPGADPDGRGSGDFVRVSWDKAIELVAGEITRVRAQHGQQAVFAGSYGWKSPGKLHNCQTLLRRMLNLTGSYTNSSGDYSTGAAQVILPYVSGSIEVYEQCTTWKNLAEHCELMVFWGCNPLNSSQISWQVADHGAWPGIAMMKAAKTKVLCIDPIRTETCQELNGEWLAPRPQTDVAMMLGIAHTLYTEKLHNQDFLDRYTNGFDKFLPYLLGKTDGTPKSADWAAGICGLPAETLRDLARRFAAKRTMLALGYSTQRQHHGEQIHWMLITLAAMLGQIGLPGGGYGLSYHYASGGAP…
Alphaproteobacteria	Rhodospirillales	Acetobacteraceae	Rhodovastum	Rhodovastum atsumiense	192	WP_137116014.1	MTGGPRLSKRTFLKGSAAALGLSGLPLLARGALAQAAPRQILSGCHWGVFYGKVADGRVTEFIPWEGDPAPSPQLPGVMDSIYSESRIRYPMVRRAWLEQGPGADPDGRGSGDFVRVSWDKAIELVAGEITRVRAQHGQQAVFAGSYGWKSPGKLHNCQTLLRRMLNLTGSYTNSSGDYSTGAAQVILPYVSGSIEVYEQCTTWKNLAEHCELMVFWGCNPLNSSQISWQVADHGAWPGIAMMKAAKTKVLCIDPIRTETCQELNGEWLAPRPQTDVAMMLGIAHTLYTEKLHNQDFLDRYTNGFDKFLPYLLGKTDGTPKSADWAAGICGLPAETLRDLARRFAAKRTMLALGYSTQRQHHGEQIHWMLITLAAMLGQIGLPGGGYGLSYHYASGGAP…
Alphaproteobacteria	Rhodospirillales	Acetobacteraceae	Rhodovastum	Rhodovastum atsumiense	192	WP_145689571.1	MTGGPRLSKRTFLKGSAAALGLSGLPLLARGALAQAAPRKILSGCHWGVFYGKVADGRVTEFIPWEGDPAPSPQLPGVMDSIYSESRIRYPMVRRAWLEQGPGADPDGRGSGDFVRVSWDKAIELVAGEITRVRAQHGQQAVFAGSYGWKSPGKLHNCQTLLRRMLNLTGSYTNSSGDYSTGAAQVILPYVSGSIEVYEQCTTWKNLAEHCELMVFWGCNPLNSSQISWQVADHGAWPGIALMKAAKTKVLCIDPIRTETCQELNGEWLAPRPQTDVAMMLGIAHTLYTEKLHNQDFLDRYTNGFDKFLPYLLGKTDGTPKSADWAAGICGLPAETLRDLARRFAAKRTMLALGYSTQRQHHGEQIHWMLITLAAMLGQIGLPGGGYGLSYHYASGGAP…
Alphaproteobacteria	Rhodospirillales	Acetobacteraceae	Roseomonas	Roseomonas gilardii	192	WP_040137676.1	MLTATHWGVYRPRVERGRLAALDPMPWDADPSPIGRSMVEGITASSRIRRPAVRAGWLRAGPDSRPNSREGRGREPFVEVPWDEALDLVAGELERVRRIHGNTAIYGGSYGWGSAGRFHHAQSQIHRFMNAVGGCVTHRDSYSLGAARVLLPHILGTIDDLLPAQTAWSSLERHGELFVAFGGLPAKNAQVGSGGASDHILRPALRRLRAAGMRFVNVSPVRQDLEDVPEAEWLAIRPGTDAALMLALSHTLVTEGLHDPDFLDRCTVGFEPFRRYLLGEADGRPKDAGWAAAITGLPAGSIRDLARRMAWHRTTVNVAWSLQRAVHGEQPFWAAVALAALLGQIGTPGGGLGIGYGTLNGHGSDRRVFSGPRLPQGMNPVSAFIPVARIADLLLNPGG…
Alphaproteobacteria	Rhodospirillales	Acetobacteraceae	Roseomonas	Roseomonas gilardii	192	WP_103039369.1	MLTATHWGVYRPRVERGRLTALDPMPWDADPSPIGRSMVEGITASSRIRRPAVRAGWLRAGPDSRPDSREGRGREPFVEVPWDEALDLVAGELERVRRIHGNTAIYGGSYGWGSAGRFHHAQSQIHRFMNAVGGCVTHRDSYSLGAARVLLPHILGTIDDLLPAQTAWSSLERHGELFVAFGGLPAKNAQVGSGGASDHILRPALRRLRAAGMRFVNVSPVRQDLEDVPEAEWLAIRPGTDAALMLALSHTLVTEGLHDPDFLDRCTVGFEPFRRYLLGEADGRPKDAGWAVAITGIPAGSIRDLARRMAWHRTTVNVAWSLQRAVHGEQPFWAAVALAALLGQIGTPGGGLGIGYGTLNGHGSDRRVFSGPRLPQGMNPVSAFIPVARIADLLLNPGG…
Alphaproteobacteria	Rhodospirillales	Acetobacteraceae	Roseomonas	Roseomonas gilardii	192	WP_137106770.1	MLTATHWGVYRPRVERGRLAALDPAPWDADPSPIGQSMVEGITASSRIRHPAVRAGWLRAGPDSRPNSREGRGREPFVEVPWDEALDLVAGELERVRRTHGNTAIYGGSYGWGSAGRFHHAQSQIHRFMNTVGGCVTHRDSYSLGAARVLLPHILGTIDHLLPAQTAWSSLERHGELFVAFGGLPAKNAQVGSGGASDHILRPALRRLRTAGVRFVNVSPVRQDLEDVPEAEWLAIRPGTDVALMLALCHTLVTEGLHDPEFLDRCTVGFEPFHRYLLGETDGRPKDAEWAAGITGVAAGSIRDLARRMAWHRTTVNVAWSLQRAVHGEQPFWAAVALAALLGQIGTPGGGLGIGYGTMNGHGSDRRVFSGPRLPQGTNPVSAFIPVARIADLLLNPGG…
Alphaproteobacteria	Rhodospirillales	Rhodospirillaceae	Rhodovibrio	Rhodovibrio salinarum	193	WP_012975551.1	MGGGDILTATHWGVYRPRVADGRLTALDPPPWDKAPSAIGRSMVDGIDAPARIRRPAVREGFLRHGPASRDGRGREAFVEVWWDEALDLAAGELDRVRRDHGNAAIFGGSYGWASAGRFHHAQSQLHRFLNCIGGYTAHSDTYSLGAGRVLMPRILASMDDLMLSHTAWTSLEKHCELFVAFGGLPARNAQVGSGGASDHLVKPALGRLAAAGVRFVNVNPVRHDLDDVPGAEWIAIRPGTDTAFMLGLAHTLVADGLADGDFLARCTVGYDDFHRYLTGETDGLAKDARWAAAIAGVAEETIVTLAHRMAGSRTMMNLAWSLQRAVHGEQPFWMGVTLAAMLGQIGTPGGGLGVGYSVMNTMGSGRRRVTGPRLPQGRNPVDTAIPVARIADMLLNPG…
Alphaproteobacteria	Rhodospirillales	Rhodospirillaceae	Roseospira	Roseospira navarrensis	193	WP_085557400.1	MSGGHGFTATHWGVYRPRVADGRLTALDPAPWDAAPSAIGRSVVDGIDAPARIRCPAVREGFLRHGPASRDGRGREPFVELSWDEALDLAARELDRVRRDHGNAAIFGGSYGWASAGRFHHAQSQLHRFLNCIGGYTAHTDTYSLGAGRVLMPRILASMDDLMLSHTAWSSLEKHCELFVAFGGLPARNAQVGSGGASDHLVKPALGRLAAAGVRFVNVGPVRHDLDDVPGAEWIAIRPGTDTAFMLGLAHTLVADGLADGDFLARCTVGYDDFHRYLTGEADGVAKDAGWAAAIAGVPAETIATLARRMAGSRTMMNLAWSLQRAVHGEQPFWMGVTLAAMLGQIGTPGGGLGVGYSVMNTMGSGRRRVIGPRLPQGRNPVDTAIPVARIADMLLTPG…
Epsilonproteobacteria	Campylobacterales	Campylobacteraceae	Campylobacter	Campylobacter concisus	195	WP_002797237.1	MLDRRRFLKIGAALSTLPLIPTLGAGKSVEATKVSLGLVKNGEVITAAHWGILKLTIKDGKIIKSEPWEKITKMDNPLQHYTADMVYKSRVKYPYVRKSYLENPDNPKPELRGKDEFVRVSYDEAIKLIAKELKKTREAKGTSAIFGGSYGWKSSGNMQNARILLHRFLNVTGGFVGATGDYSTGASQIIMPYVVGSIEVYEQQTSWENILEHSKYVIIWGADPISTLRIAWTASEQRGLAYFEKLKEKKIKVICIDPVKTDTAKFLNAKWVAPRPNTDVALMMGMASHLIAQNKVNYEFLENYTTGFDKFKDYLDGKEDGIKKDVKWASKICGIDEKTIKNLAEIFYDNPTMIMSGWGMQRAHYGEQPHWMLVTLASMIGQIGTKGGGFGLSYHYSNG…
Epsilonproteobacteria	Campylobacterales	Campylobacteraceae	Campylobacter	Campylobacter concisus	195	WP_002800961.1	MLDRRKFLKIGAALSTLPLIPTLGAGKSAEATKVSLGLVKNGEVITAAHWGILKLTIKDGKIIKSEPWEKITKMDNPLQHYTADMVYKSRVKYPYVRKSYLENPDNPKPELRGKDEFVRVSYDEAIKLIAKELKKTREAKGTSAIFGGSYGWKSSGNMQNARILLHRFLNVTGGFVGATGDYSTGASQIIMPYVVGSIEVYEQQTSWENILEHSKYVVIWGADPISTLRIAWTASEQRGLAYFEKLKEKKIKVICIDPVKTDTAQFLNAKWVAPRPNTDVALMMGMASHLIAQNKVNYEFLENYTTGFDKFKDYLDGKEDGIKKDVKWASKICGIDEKMIKNLAEIFYDNPTMIMSGWGMQRAHYGEQPHWMLVTLASMIGQIGTKGGGFGLSYHYSNG…
Epsilonproteobacteria	Campylobacterales	Campylobacteraceae	Campylobacter	Campylobacter concisus	195	WP_002810837.1	MLDRRRFLKIGAALSTLPLIPTLGAGKSAEATKVSLGLVKNGEVITAAHWGILKLTIKDGKIIKSEPWEKITKMDNPLQHYTADMVYKSRVKYPYVRKSYLENPDNPKPELRGKDEFVRVSYDEAIKLIAKELKKTREAKGTSAIFGGSYGWKSSGNMQNARILLHRFLNVTGGFVGATGDYSTGASQIIMPYVVGSIEVYEQQTSWENILEHSKYVVIWGADPISTLRIAWTASEQRGLAYFEKLKEKKIKVICIDPVKTDTAQFLNAKWVAPRPNTDVALMMGMTSHLIAQNKVNYEFLENYTTGFDKFKDYLDGKEDGIKKDVKWASKICGIDEKMIKNLAEIFYDNPTMIMSGWGMQRAHYGEQPHWMLVTLASMIGQIGTKGGGFGLSYHYSNG…
Epsilonproteobacteria	Campylobacterales	Campylobacteraceae	Campylobacter	Campylobacter concisus	195	WP_002831134.1	MLDRRKFLKIGAALSTLPLIPTLGAGKSAEATKVSLGLVKNGEVITAAHWGILKLTIKDGKIIKSEPWEKITKMDNPLQHYTADMVYKSRVKYPYVRKSYLENPDNPKPELRGKDEFVRVSYDEAIKLIAKELKKTREAKGTSAIFGGSYGWKSSGNMQNARILLHRFLNVTGGFVGATGDYSTGASQIIMPYVVGSIEVYEQQTSWENILEHSKYVVIWGADPISTLRIAWTASEQRGLAYFEKLKEKKIKVICIDPVKTDTAQFLNAKWVAPRPNTDVALMMGMASHLIAQNKVNYEFLENYTTGFDKFKDYLDGKEDGIKKDVKWASKICGIDEKMIKNLAEIFYDNPTMIMSGWGMQRAHYGEQPHWMLVTLASMIGQIGTKGGGFGLSYHYSNG…
Epsilonproteobacteria	Campylobacterales	Campylobacteraceae	Campylobacter	Campylobacter concisus	195	WP_002843547.1	MLDRRRFLKIGAALSTLPLIPTLGAGKSAEATKVSLGLVKNGEVITAAHWGILKLTIKDGKIIKSEPWEKITKMDNPLQHYTADMVYKSRVKYPYVRKSYLENPDNPKPELRGKDEFVRVSYDEAIKLIAKELKKTREAKGTSAIFGGSYGWKSSGNMQNARILLHRFLNVTGGFVGATGDYSTGASQIIMPYVVGSIEVYEQQTSWENILEHSKYVVIWGADPISTLRIAWTASEQRGLAYFENLKEKKIKVICIDPVKTDTAQFLNAKWVAPRPNTDVALMMGMASHLIAQNKVNYEFLENYTTGFDKFKDYLDGKEDGIKKDVKWASKICGIDEKMIKNLAEIFYDNPTMIMSGWGMQRAHYGEQPHWMLVTLASMIGQIGTKGGGFGLSYHYSNG…
Epsilonproteobacteria	Campylobacterales	Campylobacteraceae	Campylobacter	Campylobacter concisus	195	WP_004284739.1	MLDRRRFLKIGAALSTLPLIPTLGAGKSAEATKVSLGLVKNGEVITAAHWGILKLTIKDGKIIKSEPWEKITKMDNPLQHYTADMVYKSRVKYPYVRKSYLENPDNPKPELRGKDEFVRVSYDEAIKLIAKELKKTREAKGTSAIFGGSYGWKSSGNMQNARILLHRFLNVTGGFVGATGDYSTGASQIIMPYVVGSIEVYEQQTSWENILEHSKYVVIWGADPISTLRIAWTASEQRGLAYFEKLKEKKIKVICIDPVKTDTAQFLNAKWVAPRPNTDVALMMGMASHLIAQNKVNYEFLENYTTGFDKFKDYLDGKEDGIKKDVKWASKICGIDEKMIKNLAEIFYDNPTMIMSGWGMQRAHYGEQPHWMLVTLASMIGQIGTKGGGFGLSYHYSNG…
Epsilonproteobacteria	Campylobacterales	Campylobacteraceae	Campylobacter	Campylobacter concisus	195	WP_032686140.1	MLDRRKFLKIGAALSTLPLIPTLGAGKSAEATKVSLGLVKNGEVITAAHWGILKLTIKDGKIIKSEPWEKITKMDNPLQHYTADMVYKSRVKYPYVRKSYLENPDNPKPELRGKDEFVRVSYDEAIKLIAKELKKTREAKGTSAIFGGSYGWKSSGNMQNARILLHRFLNVTGGFVGATGDYSTGASQIIMPYVVGSIEVYEQQTSWENILEHSKYVVIWGADPISTLRIAWTASEQRGLAYFEKLKEKKIKVICIDPVKTDTAQFLNAKWVAPRPNTDVALMMGMASHLIAQNKVNYEFLENYTTGFDKFKDYLDGKEDGIKKDVKWASKICGIDEKMIKNLAEIFYDNPTMIMSGWGMQRAHYGEQPHWMLVTLASMIGQIGTKGGGFGLSYHYSNG…
Epsilonproteobacteria	Campylobacterales	Campylobacteraceae	Campylobacter	Campylobacter concisus	195	WP_038836116.1	MLDRRKFLKIGAALSTLPLIPTLGAGKSVEATKVSLGLVKNGEVITAAHWGILKLTIKDGKIVKSEPWEKITKMDNPLQHYTADMVYKSRIKYPYVRKSYLQNPDNPKPELRGKDEFVRVSYDEAVKLIAKELKKTREAKGTSAIFGGSYGWKSSGNMQNARILLHRFLNVTGGFVGATGDYSTGASQVIMPYVVGSIEVYEQQTSWENILEHSKYVVIWGADPISTLRIAWTASEQRGLAYFEKLKEKKIKVICIDPVRTDTAKFLNAKWVAPRPNTDVALMMGMASHLIAKNKVNYEFLENYTIGFDKFKDYLDGKEDGIKKDVKWASKICGIDEKTIKNLAEIFYDNPTMIMSGWGMQRAHYGEQPHWMLVTLASMIGQIGTKGGGFGLSYHYSNG…
Epsilonproteobacteria	Campylobacterales	Campylobacteraceae	Campylobacter	Campylobacter concisus	195	WP_038840088.1	MLDRRKFLKIGAALSTLPLIPTLGAGKSVEATKVSLGLVKNGEVITAAHWGILKLTIKDGKIVKSEPWEKITKMDNPLQYYTADMVYKSRIKYPYVRKSYLQNPDNPKPELRGKDEFVRVSYDEAVKLIAKELKKTREAKGTSAIFGGSYGWKSSGNMQNARILLHRFLNVTGGFVGATGDYSTGASQVIMPYVVGSIEVYEQQTSWENILEHSKYVVIWGADPISTLRIAWTASEQRGLAYFEKLKEKKIKVICIDPVRTDTAKFLNAKWVAPRPNTDVALMMGMASHLIAQNKVNYEFLENYTIGFDKFKDYLDEKEDGIKKDVKWASKICGIDEKTIKNLAEIFYDNPTMIMSGWGMQRAHYGEQPHWMLVTLASMIGQIGTKGGGFGLSYHYSNG…
Epsilonproteobacteria	Campylobacterales	Campylobacteraceae	Campylobacter	Campylobacter concisus	195	WP_038844586.1	MLDRRKFLKIGAALSTLPLIPTLGTGKSVEATKVSLGLVKNGEVITAAHWGILKLTIKDGKIVKSEPWEKITKMDNPLQHYTADMVYKSRIKYPYVRKSYLQNPDNPKPELRGKDEFVRVSYDEAVKLIAKELKKTRESKGTSAIFGGSYGWKSSGNMQNARILLHRFLNVTGGFVGATGDYSTGASQVIMPYVVGSIEVYEQQTSWENILEHSKYVVIWGADPISTLRIAWTASEQRGLAYFEKLKEKKIKVICIDPVRTDTAKFLNAKWVAPRPNTDVALMMGMASHLIAKNKVNYEFLENYTIGFDKFKDYLDGKEDGIKKDVKWASKICGIDEKTIKNLAEIFYDNPTMIMSGWGMQRAHYGEQPHWMLVTLASMIGQIGTKGGGFGLSYHYSNG…
Epsilonproteobacteria	Campylobacterales	Campylobacteraceae	Campylobacter	Campylobacter concisus	195	WP_038848528.1	MLDRRKFLKIGAALSTLPLIPTLGAGKSVEATKVSLGLVKNGEVITAAHWGILKLTIKDGKIVKSEPWEKITKMDNPLQHYTADMVYKSRIKYPYVRKSYLQNPDNPKPELRGKDEFVRVSYDEAVKLIAKELKKTREAKGTSAIFGGSYGWKSSGNMQNARILLHRFLNVTGGFVGATGDYSTGASQVIMPYVVGSIEVYEQQTSWENILEHSKYVVIWGADPISTLRIAWTASEQRGLAYFEKLKEKKIKVICIDPVRTDTAKFLNAKWVAPRPNTDVALMMGMASHLIAQNKVNYEFLENYTIGFDKFKDYLDGKEDGIKKDVKWASKICGIDEKTIKNLAEIFYDNPTMIMSGWGMQRAHYGEQPHWMLVTLASMIGQIGTKGGGFGLSYHYSNG…
Epsilonproteobacteria	Campylobacterales	Campylobacteraceae	Campylobacter	Campylobacter concisus	195	WP_038851166.1	MLDRRRFLKIGAALSTLPLIPTLGAGKSAEATKVSLGLVKNGEVITAAHWGILKLTIKDGKIIKSEPWEKITKMDNPLQHYTADMVYKSRVKYPYVRKSYLENPDNPKPELRGKDEFVRVSYDEAIKLIAKELKKTREAKGTSAIFGGSYGWKSSGNMQNARILLHRFLNVTGGFVGTTGDYSTGASQIIMPYVVGSIEVYEQQTSWENILEHSKYVVIWGADPISTLRIAWTASEQRGLAYFEKLKEKKIKVICIDPVKTDTAQFLNAKWVAPRPNTDVALMMGMASHLIAQNKVNYEFLENYTTGFDKFKDYLDGKEDGIKKDVKWASKICGIDEKMIKNLAEIFYDNPTMIMSGWGMQRAHYGEQPHWMLVTLASMIGQIGTKGGGFGLSYHYSNG…
Epsilonproteobacteria	Campylobacterales	Campylobacteraceae	Campylobacter	Campylobacter concisus	195	WP_038853386.1	MLDRRKFLKIGAALSTLPLIPTLGAGKSAEATKVSLGLVKNGEVITAAHWGILKLTIKDGKIIKSEPWEKITKMDNPLQHYTADMVYKSRVKYPYVRKSYLENPDNPKPELRGKDEFVRVSYDEAIKLIAKELKKTREAKGTSAIFGGSYGWKSSGNMQNARILLHRFLNVTGGFVGATGDYSTGASQIIMPYVVGSIEVYEQQTSWENILEHSKYVVIWGADPISTLRIAWTASEQRGLAYFEKLKEKKIKVICIDPVKTDTAQFLNAKWVAPRPNTDVALMMGMVSHLIAQNKVNYEFLENYTTGFDKFKDYLDGKEDGIKKDVKWASKICGIDEKMIKNLAEIFYDNPTMIMSGWGMQRAHYGEQPHWMLVTLASMIGQIGTKGGGFGLSYHYSNG…
Epsilonproteobacteria	Campylobacterales	Campylobacteraceae	Campylobacter	Campylobacter concisus	195	WP_052774442.1	MLDRRKFLKIGAALSTLPLIPTLGAGKSVEATKVSLGLVKNGEVITAAHWGILKLTIKDGKIVKSEPWEKITKMDNPLQHYTADMVYKSRIKYPYVRKSYLQNPDNPKPELRGKDEFVRVSYDEAVKLIAKELKKTREAKGTSAIFGGSYGWKSSGNMQNARILLHRFLNVTGGFVGATGDYSTGASQVIMPYVVGSIEVYEQQTSWENILEHSKYVVIWGADPISTLRIAWTASEQRGLAYFEKLKEKKIKVICIDPVRTDTAKFLNAKWVAPRPNTDVALMMGMASHLIAQNKVNYEFLENYTIGFDKFKDYLDGKEDGIKKDVKWASKICGIDEKTIKNLAEIFYDNPTMIMSGWGMQRAHYGEQPHWMLVTLASMIGQIGTKGGGFGLSYHYSNG…
Epsilonproteobacteria	Campylobacterales	Campylobacteraceae	Campylobacter	Campylobacter concisus	195	WP_052774919.1	MLDRRRFLKIGAALSTLPLIPTLGAGKSAEATKVSLGLVKNGEVITAAHWGILKLTIKDGKIIKSEPWEKITKMDNPLQHYTADMVYKSRVKYPYVRKSYLENPDNPKPELRGKDEFVRVSYDEAIKLIAKELKKTREAKGTSAIFGGSYGWKSSGNMQNARILLHRFLNVTGGFVGATGDYSTGASQIIMPYVVGSIEVYEQRTSWENILEHSKYVVIWGADPISTLRIAWTASEQRGLAYFEKLKEKKIKVICIDPVKTDTAQFLNAKWVAPRPNTDVALMMGMASHLIAQNKVNYEFLENYTTGFDKFKDYLDGKEDGIKKDVKWASKICGIDEKMIKNLAEIFYDNPTMIMSGWGMQRAHYGEQPHWMLVTLASMIGQIGTKGGGFGLSYHYSNG…
Epsilonproteobacteria	Campylobacterales	Campylobacteraceae	Campylobacter	Campylobacter concisus	195	WP_052777216.1	MLDRRRFLKIGVALSTLPLIPTLGAGKSTEATKVSLGLVKNGEVITAAHWGILKLTIKDGKIIKSEPWEKITKMDNPLQHYTADMVYKSRVKYPYVRKSYLENPDNPKPELRGKDEFVRVSYDEAIKLIAKELKKTREAKGTSAIFGGSYGWKSSGNMQNARILLHRFLNVTGGFVGATGDYSTGASQIIMPYVVGSIEVYEQQTSWENILEHSKYVVIWGADPISTLRIAWTASEQRGLAYFEKLKEKKIKVICIDPVKTDTAQFLNAKWVAPRPNTDVALMMGMASHLIAQNKVNYEFLENYTTGFDKFKDYLDGKEDGIKKDVKWASKICGIDEKMIKNLAEIFYDNPTMIMSGWGMQRAHYGEQPHWMLVTLASMIGQIGTKGGGFGLSYHYSNG…
Epsilonproteobacteria	Campylobacterales	Campylobacteraceae	Campylobacter	Campylobacter concisus	195	WP_052778208.1	MLDRRRFLKIGAALSTLPLIPTLGAGKSAEATKVSLGLVKNGEVITAAHWGILKLTIKDGKIIKSEPWEKITKMDNPLQHYTADMVYKSRVKYPYVRKSYLENPDNPKPELRGKDEFVRVSYDEAIKLIAKELKKTREAKGTSAIFGGSYGWKSSGNMQNARILLHRFLNVTGGFVGATGDYSTGASQIIMPYVVGSIEVYEQQTSWENILEHSKYVVIWGADPISTLRIAWTASEQRGLAYFEKLKEKKIKVICIDPVKTDTAQFLNAKWVAPRPNTDVALMMGMASHLIAQNKVNYEFLENYTTGFDKFKDYLDGKEDGIKKDVKWASKICGIDEKMIKNLAEIFYDNPTMIMSGWGMQRAHYGEQPHWMLVTLASMIGQIGTKGGGFGLSYHYSNG…
Epsilonproteobacteria	Campylobacterales	Campylobacteraceae	Campylobacter	Campylobacter concisus	195	WP_052780719.1	MLNRRRFLKIGAALSTLPLIPTLGAGKSAEATKVSLGLVKNGEVITAAHWGILKLTIKDGKIIKSEPWEKITKMDNPLQHYTADMVYKSRVKYPYVRKSYLENPDNPKPELRGKDEFVRVSYDEAIKLIAKELKKTREAKGTSAIFGGSYGWKSSGNMQNARILLHRFLNVTGGFVGATGDYSTGASQIIMPYVVGSIEVYEQQTSWENILEHSKYVVIWGADPISTLRIAWTASEQRGLAYFEKLKEKKIKVICIDPVKTDTAQFLNAKWVAPRPNTDVALMMGMASHLIAQNKVNYEFLENYTTGFDKFKDYLDGKEDGIKKDVKWASKICGIDEKMIKNLAEIFYDNPTMIMSGWGMQRAHYGEQPHWMLVTLASMIGQIGTKGGGFGLSYHYSNG…
Epsilonproteobacteria	Campylobacterales	Campylobacteraceae	Campylobacter	Campylobacter concisus	195	WP_052781048.1	MLDRRRFLKIGAALSTLPLIPTLGAGKSAEATKVSLGLVKNGEVITAAHWGILKLTIKDGKIIKSEPWEKITKMDNPLQHYTADMVYKSRVKYPYVRKSYLENPDNPKPELRGKDEFVRVSYDEAIKLIAKELKKTREAKGTSAIFGGSYGWKSSGNMQNARILLHRFLNVTGGFVGATGDYSTGASQIIMPYVVGSIEVYEQQTSWENILEHSKYVVIWGADPISTLRIAWTASEQRGLAYFENLKEKKIKVICIDPVKTDTAQFLNAKWVAPRPNTDVALMMGMASHLIAQNKVNYEFLENYTTGFDKFKDYLDGKEDGIKKDVKWASKICGIDEKMIKNLAEIFYDNPTMIMSGWGMQRAHYGEQPHWMLVTLASMIGQIGTKGGGFGLSYHYSNG…
Epsilonproteobacteria	Campylobacterales	Campylobacteraceae	Campylobacter	Campylobacter concisus	195	WP_052786344.1	MLDRRRFLKIGAALSTLPLIPTLGAGKSAEATKVSLGLVKNGEVITAAHWGILKLTIKDGKIIKSEPWEKITKMDNPLQHYTADMVYKSRVKYPYVRKSYLENPDNPKPELRGKDEFVRVSYDEAIKLIAKELKKTREAKGTSAIFGGSYGWKSSGNMQNARILLHRFLNVTGGFVGATGDYSTGASQIIMPYVVGSIEVYEQQTSWENILEHSKYVVIWGADPISTLRIAWTASEQRGLAYFEKLKEKKIKVICIDPVKTDTAQFLNAKWVAPRPNTDVALMMGMVSHLIAQNKVNYEFLENYTTGFDKFKDYLDGKEDGIKKDVKWASKICGIDEKMIKNLAEIFYDNPTMIMSGWGMQRAHYGEQPHWMLVTLASMIGQIGTKGGGFGLSYHYSNG…
Epsilonproteobacteria	Campylobacterales	Campylobacteraceae	Campylobacter	Campylobacter concisus	195	WP_052788543.1	MLDRRRFLKIGAALSTLPLIPTLGAGKSAEATKVSLGLVKNGEVITAAHWGILKLTIKDGKIIKSEPWEKITKMDNPLQHYTADMVYKSRVKYPYVRKSYLENPDNPKPELRGKDEFVRVSYDEAIKLIAKELKKTREAKGTSAIFGGSYGWKSSGNMQNARILLHRFLNVTGGFVGATGDYSTGASQIIMPYVVGSIEVYEQQTSWENILEHSKYVVIWGADPISTLRIAWTASEQRGLAYFEKLKEKKIKVICIDPVKTDTAQFLNAKWVAPRPNTDVALMMGMASHLIAQNKVNYEFLENYTTGFDKFKDYLDGKEDGIKKDVKWASKICGIDEKMIKNLAEIFYDNPTMIMSGWGMQRAHYGEQPHWMLVTLASMIGQIGTKGGGFGLSYHYSNG…
Epsilonproteobacteria	Campylobacterales	Campylobacteraceae	Campylobacter	Campylobacter concisus	195	WP_053868708.1	MLDRRRFLKIGAALSTLPLIPTLGAGKSAEATKVSLGLVKNGEVITAAHWGILKLTIKDGKIIKSEPWEKITKMDNPLQHYTADMVYKSRVKYPYVRKSYLENPDNPKPELRGKDEFVRVSYDEAIKLIAKELKKTREAKGTSAIFGGSYGWKSSGNMQNARILLHRFLNVTGGFVGATGDYSTGASQIIMPYVVGSIEVYEQQTSWENILEHSKYVVIWGADPISTLRIAWTASEQRGLAYFEKLKEKKIKVIYIDPVKTDTAQFLNAKWVAPRPNTDVALMMGMASHLIAQNKVNYEFLENYTTGFDKFKDYLDGKEDGIKKDVKWASKICGIDEKMIKNLAEIFYDNPTMIMSGWGMQRAHYGEQPHWMLVTLASMIGQIGTKGGGFGLSYHYSNG…
Epsilonproteobacteria	Campylobacterales	Campylobacteraceae	Campylobacter	Campylobacter concisus	195	WP_057031231.1	MLDRRKFLKIGAALSTLPLIPTLGAGKSAEATKVSLGLVKNGEVITAAHWGILKLTIKDGKIIKSEPWEKITKMDNPLQHYTADMVYKSRVKYPYVRKSYLENPDNPKPELRGKDEFVRVSYDEAIKLIAKELKKTREAKGTSAIFGGSYGWKSSGNMQNARILLHRFLNVTGGFVGATGDYSTGASQIIMPYVVGSIEVYEQQTSWENILEHSKYVVIWGADPISTLRIAWTASEQRGLAYFEKLKEKKIKVICIDPVKTDTAQFLNAKWVAPRPNTDVALMMGMASHLIAQNKVNYEFLENYTTGFDKFKDYLDGKEDGIKKDVKWASKICGIDEKTIKNLAEIFYDNPTMIMSGWGMQRAHYGEQPHWMLVTLASMIGQIGTKGGGFGLSYHYSNG…
Epsilonproteobacteria	Campylobacterales	Campylobacteraceae	Campylobacter	Campylobacter concisus	195	WP_057032408.1	MLDRRRFLKIGAALSTLPLIPTLGAGKSVEATKVSLGLVKNGEVITAAHWGILKLTIKDGKIIKSEPWEKITKMDNPLQHYTADMVYKSRVKYPYVRKSYLENPDNPKPELRGKDEFVRVSYDEAIKLIAKELKKTREAKGTSAIFGGSYGWKSSGNMQNARILLHRFLNVTGGFVGATGDYSTGASQIIMPYVVGSIEVYEQQTSWENILEHSKYVIIWGADPISTLRIAWTASEQRGLAYFEKLKEKKIKVICIDPVKTDTAQFLNAKWVAPRPNTDVALMMGMASHLIAQNKVNYEFLENYTTGFDKFKDYLDGKEDGIKKDVKWASKICGIDEKTIKNLAEIFYDNPTMIMSGWGMQRAHYGEQPHWMLVTLASMIGQIGTKGGGFGLSYHYSNG…
Epsilonproteobacteria	Campylobacterales	Campylobacteraceae	Campylobacter	Campylobacter concisus	195	WP_057037990.1	MLDRRRFLKIGAALSTLPLIPTLGAGKSAEATKVSLGLVKNGEVITAAHWGILKLTIKDGKIIKSEPWEKITKMDNPLQHYTADMVYKSRVKYPYVRKSYLENPDNPKPELRGKDEFVRVSYDEAIKLIAKELKKTREAKGTSAIFGGSYGWKSSGNMQNARILLHRFLNVTGGFVGATGDYSTGASQIIMPYVVGSIEVYEQQTSWENILEHSKYVVIWGADPISTLRIAWTASEQRGLAYFEKLKEKKIKVICIDPVKTDTAQFLNAKWVAPRPNTDVALMMGMASHLIAQNKVNYEFLENYTTGFDKFKDYLDGKEDGIKKDVKWASKICGIDEKMIKNLAEIFYDNPTMIMSGWGMQRAHYGEQPHWMLVTLASMIGQIGTKGRGFGLSYHYSNG…
Epsilonproteobacteria	Campylobacterales	Campylobacteraceae	Campylobacter	Campylobacter concisus	195	WP_057981012.1	MLDRRRFLKIGAALSTLPLIPTLGAGKSAEATKVSLGLVKNGEVITAAHWGILKLTIKDGKIIKSEPWEKITKMDNPLQHYTADMVYKSRVKYPYVRKSYLENPDNPKPELRGKDEFVRVSYDEAIKLIAKELKKTREAKGTSAIFGGSYGWKSSGNMQNARILLHRFLNVTGGFVGATGDYSTGASQIIMPYVVGSIEVYEQQTSWENILEHSKYVVIWGADPISTLRIAWTASEQRGLAYFEKLKEKKIKVICIDPVKTDTAQFLNAKWVAPRPNTDVALMMGMASHLIAQNKVNYEFLENYTTGFDKFKDYLDGKEDGIKKDVKWASKICGIDEKMIKNLAEIFYDNPTMIMSGWGMQRAHYGEQPHWMLVTLASMIGQIGTKGGGFGLSYHYSNG…
Epsilonproteobacteria	Campylobacterales	Campylobacteraceae	Campylobacter	Campylobacter concisus	195	WP_059007954.1	MLDRRRFLKIGAALSTLPLIPTLGAGKSVEATKVSLGLVKNGEVITAAHWGILKLTIKDGKIIKSEPWEKITKMDNPLQHYTADMVYKSRVKYPYVRKSYLENPDNPKPELRGKDEFVRVSYDEAIKLIAKELKKTREAKGTSAIFGGSYGWKSSGNMQNARILLHRFLNVTGGFVGATGDYSTGASQIIMPYVVGSIEVYEQQTSWENILEHSKYVVIWGADPISTLRIAWTASEQRGLAYFEKLKEKKIKVICIDPVKTDTAKFLNAKWVAPRPNTDVALMMGMASHLIAQNKVNYEFLENYTTGFDKFKDYLDGKEDGIKKDVKWASKICGIDEKTIKNLAEIFYDNPTMIMSGWGMQRAHYGEQPHWMLVTLASMIGQIGTKGGGFGLSYHYSNG…
Epsilonproteobacteria	Campylobacterales	Campylobacteraceae	Campylobacter	Campylobacter concisus	195	WP_070253024.1	MLDRRRFLKIGAALSTLPLIPTLGAGKSAEATKVSLGLVKNGEVITAAHWGILKLTIKDGKIIKSEPWEKITKMDNPLQHYTADMVYKSRVKYPYVRKSYLENPDNPKPELRGKDEFVRVSYDEAIKLIAKELKKTREAKGTSAIFGGSYGWKSSGNMQNARILLHRFLNVTGGFVGATGDYSTGASQIIMPYVVGSIEVYEQQTSWENILEHSKYVVIWGADPISTLRIAWTASEQRGLAYFEKLKEKKIKVICIDPVKTDTAQFLNAKWVAPRPNTDVALMMGMASHLIAQNKVNYEFLENYTTGFDKFKDYLDGKEDGIKKDVKWASKICGIDEKMIKNLAEIFYDNPTMIMSGWGMQRAHYGEQPHWMLVTLASMIGQIGTKGGGFGLSYHYSNG…
Epsilonproteobacteria	Campylobacterales	Campylobacteraceae	Campylobacter	Campylobacter concisus	195	WP_072214808.1	MLDRRRFLKIGAALSTLPLIPTLGAGKSVEATKVSLGLVKNGEVITAAHWGILKLTIKDGKIIKSEPWEKITKMDNPLQHYTADMVYKSRVKYPYVRKSYLQNPDNPKPELRGKDEFVRVSYDEAIKLIAKELKKTREAKGTSAIFGGSYGWKSSGNMQNARILLHRFLNVTGGFVGATGDYSTGASQIIMPYVVGSIEVYEQQTSWENILEHSKYVVIWGADPISTLRIAWTASEQRGLAYFEKLKEKKIKVICIDPVKTDTAKFLNAKWVAPRPNTDVALMMGMASHLIAQNKVNYEFLENYTTGFDKFKDYLDGKEDGIKKDVKWASKICGIDEKTIKNLAEIFYDNPTMIMSGWGMQRAHYGEQPHWMLVTLASMIGQIGTKGGGFGLSYHYSNG…
Epsilonproteobacteria	Campylobacterales	Campylobacteraceae	Campylobacter	Campylobacter concisus	195	WP_072219072.1	MLDRRRFLKIGAALSTLPLIPTLGAGKSAEATKVSLGLVKNGEVITAAHWGILKLTIKDGKIIKSEPWEKITKMDNPLQHYTADMVYKSRVKYPYVRKSYLENPDNPKPELRGKDEFVRVSYDEAIKLIAKELKKTREAKGTSAIFGGSYGWKSSGNMQNARILLHRFLNVTGGFVGATGDYSTGASQIIMPYVVGSIEVYEQQTSWENILEHSKYVVIWGADPISTLRIAWTASEQRGLAYFEKLKEKKIKVICIDPVKTDTAQFLNAKWVAPRPNTDVALMMGMASHLIAQNKVNYEFLENYTTGFDKFKDYLDGKEDGIKKDVKWASKICGIDEKMIKNLAEIFYDSPTMIMSGWGMQRAHYGEQPHWMLVTLASMIGQIGTKGGGFGLSYHYSNG…
Epsilonproteobacteria	Campylobacterales	Campylobacteraceae	Campylobacter	Campylobacter concisus	195	WP_072219492.1	MLDRRRFLKIGAALSTLPLIPTLGAGKSAEATKVSLGLVKNGEVITAAHWGILKLTIKDGKIIKSEPWEKITKMDNPLQHYTADMVYKSRVKYPYVRKSYLENPDNPKPELRGKDEFVRVSYDEAIKLIAKELKKTREAKGTSAIFGGSYGWKSSGNMQNARILLHRFLNVTGGFVGATGDYSTGASQIIMPYVVGSIEVYEQQTSWENILEHSKYVVIWGADPISTLRIAWTASEQRGLAYFEKLKEKKIKVICIDPVKTDTAQFLNAKWVAPRPNTDVALMMGMASHLIAQNKVNYEFLENYTTGFDKFKDYLDGKEDGIKKDVKWASKICGIDEKMIKNLAEIFYDNPTMIMSGWGMQRAHYGEQPHWMLVTLASMIGQIGTKGGGFGLSYHYSNG…
Epsilonproteobacteria	Campylobacterales	Campylobacteraceae	Campylobacter	Campylobacter concisus	195	WP_072219884.1	MLDRRRFLKIGAALSTLPLIPTLGAGKSAEATKVSLGLVKNGEVITAAHWGILKLTIKDGKIIKSEPWEKITKMDNPLQHYTADMVYKSRVKYPYVRKSYLENPDNPKPELRGKDEFVRVSYDEAIKLIAKELKKTREAKGTSAIFGGSYGWKSSGNMQNARILLHRFLNVTGGFVGATGDYSTGASQIIMPYVVGSIEVYEQQTSWENILSDSKYVVIWGADPLSTLRIAWTSNEQRGLAYFEKLKNSKIKVICIDPVKTTTAKFLNAKWIAPRPNTDVALMMGMASHLIAKKKVNYEFLDTYTTGFDKFKDYLEGKEDGVKKDTKWASKICGIDEKTIKNLAETFYDNPTMIMSGWGMQRAHHGEQPHWMLVTLCAMLGQIGTKGGGFGLSYHYSNG…
Epsilonproteobacteria	Campylobacterales	Campylobacteraceae	Campylobacter	Campylobacter concisus	195	WP_072221452.1	MLDRRRFLKIGAALSTLPLIPTLGAGKSAEATKVSLGLVKNGEVITAAHWGILKLTIKDGKIIKSEPWEKITKMDNPLQHYTADMVYKSRVKYPYVRKSYLENPDNPKPELRGKDEFVRVSYDEAIKLIAKELKKTREAKGTSAIFGGSYGWKSSGNMQNARILLHRFLNVTGGFVGATGDYSTGASQIIMPYVVGSIEVYEQQTSWENILEHSKYVVIWGADPISTLRIAWTASEQRGLAYFEKLKEKKIKVICIDPVKTDTAQFLNAKWVAPRPNTDVALMMGMASHLIAQNKVNYEFLENYTTGFDKFKDYLDGKEDGIKKDVKWASKICGIDEKMIKNLAEIFYDNPTMIMSGWGMQRAHYGEQPHWMLVTLASMIGQIGTKGGGFGLSYHYSNG…
Epsilonproteobacteria	Campylobacterales	Campylobacteraceae	Campylobacter	Campylobacter concisus	195	WP_072222702.1	MLDRRRFLKIGAALSTLPLIPTLGAGKSAEATKVSLGLVKNGEVITAAHWGILKLTIKDGKIIKSEPWEKITKMDNPLQHYTADMVYKSRVKYPYVRKSYLENPDNPKPELRGKDEFVRVSYDEAIKLIAKELKKTREAKGTSAIFGGSYGWKSSGNMQNARILLHRFLNVTGGFVGATGDYSTGASQIIMPYVVGSIEVYEQQTSWENILEHSKYVVIWGADPISTLRIAWTASEQRGLAYFEKLKEKKIKVICIDPVKTDTAQFLNAKWVAPRPNTDVALMMGMASHLIAQNKVNYEFLENYTTGFDKFKDYLDGKEDGIKKDVKWASKICGIDEKMIKNLAEIFYDNPTMIMSGWGMQRAHYGEQPHWMLVTLASMIGQIGTKGGGFGLSYHYSNG…
Epsilonproteobacteria	Campylobacterales	Campylobacteraceae	Campylobacter	Campylobacter concisus	195	WP_072225001.1	MLDRRRFLKIGAALSTLPLIPTLGAGKSAEATKVSLGLVKNGEVITAAHWGILKLTIKDGKIIKSEPWEKITKMDNPLQHYTADMVYKSRVKYPYVRKSYLENPDNPKPELRGKDEFVRVSYDEAIKLIAKELKKTREAKGTSAIFGGSYGWKSSGNMQNARILLHRFLNVTGGFVGATGDYSTGASQIIMPYVVGSIEVYEQQTSWENILEHSKYVVIWGADPISTLRIAWTASEQRGLAYFEKLKEKKIKVICIDPVKTDTAQFLNAKWVAPRPNTDVALMMGMASHLIAQNKVNYEFLENYTTGFDKFKDYLDGKEDGIKKDVKWASKICGIDEKMIKNLAEIFYDNPTMIMSGWGMQRAHYGEQPHWMLVTLASMIGQIGTKGGGFGLSYHYSNG…
Epsilonproteobacteria	Campylobacterales	Campylobacteraceae	Campylobacter	Campylobacter concisus	195	WP_072228050.1	MLDRRRFLKIGVALSTLPLIPTLGAGKSTEATKVSLGLVKNGEVITAAHWGILKLTIKDGKIIKSEPWEKITKMDNPLQHYTADMVYKSRVKYPYVRKSYLENPDNPKPELRGKDEFVRVSYDEAIKLIAKELKKTREAKGTSAIFGGSYGWKSSGNMQNARILLHRFLNVTGGFVGATGDYSTGASQIIMPYVVGSIEVYEQQTSWENILEHSKYVVIWGADPISTLRIAWTASEQRGLAYFEKLKEKKIKVICIDPVKTDTAQFLNAKWVAPRPNTDVALMMGMASHLIAQNKVNYEFLENYTTGFDKFKDYLDGKEDGIKKDVKWASKICGIDEKMIKNLAEIFYDNPTMIMSGWGMQRAHYGEQPHWMLVTLASMIGQIGTKGGGFGLSYHYSNG…
Epsilonproteobacteria	Campylobacterales	Campylobacteraceae	Campylobacter	Campylobacter concisus	195	WP_072230546.1	MLDRRRFLKIGAALSTLPLIPTLGAGKSVEATKVSLGLVKNGEVITAAHWGILKLTIKDGKIIKSEPWEKITKMDNPLQHYTADMVYKSRVKYPYVRKSYLENPDNPKPELRGKDEFVRVSYDEAIKLIAKELKKTREAKGTSAIFGGSYGWKSSGNMQNARILLHRFLNVTGGFVGATGDYSTGASQIIMPYVVGSIEVYEQQTSWENILEHSKYVVIWGADPISTLRISWTASEQRGLAYFEKLKEKKIKVICIDPVKTDTAKFLNAKWVALRPNTDVALMMGMASHLIAQNKVNYEFLENYTTGFDKFKDYLDGKEDGIKKDVKWASKICGIDEKTIKNLAEIFYDNPTMIMSGWGMQRAHYGEQPHWMLVTLASMIGQIGTKGGGFGLSYHYSNG…
Epsilonproteobacteria	Campylobacterales	Campylobacteraceae	Campylobacter	Campylobacter concisus	195	WP_072230700.1	MLDRRRFLKIGAALSTLPLIPTLGAGKSAEATKVSLGLVKNGEVITAAHWGILKLTIKDGKIIKSEPWEKITKMDNPLQHYTADMVYKSRVKYPYVRKSYLENPDNPKPELRGKDEFVRVSYDEAIKLIAKELKKTREAKGTSAIFGGSYGWKSSGNMQNARILLHRFLNVTGGFVGATGDYSTGASQIIMPYVVGSIEVYEQQTSWENILEHSKYVVIWGADPISTLRIAWTASEQRGLAYFEKLKEKKIKVICIDPVKTDTAQFLNAKWVAPRPNTDVALMMGMASHLIAQNKVNYEFLENYTTGFDKFKDYLDGKEDGIKKDVKWASKICGIDEKMIKNLAEIFYDNPTMIMSGWGMQRAHYGEQPHWMLVTLASMIGQIGTKGGGFGLSYHYSNG…
Epsilonproteobacteria	Campylobacterales	Campylobacteraceae	Campylobacter	Campylobacter concisus	195	WP_072231701.1	MLDRRRFLKIGAALSTLPLIPTLGAGKSAEATKVSLGLVKNGEVITAAHWGILKLTIKDGKIIKSEPWEKITKMDNPLQHYTADMVYKSRVKYPYVRKSYLENPDNPKPELRGKDEFVRVSYDEAIKLIAKELKKTREAKGTSAIFGGSYGWKSSGNMQNARILLHRFLNVTGGFVGATGDYSTGASQIIMPYVVGSIEVYEQQTSWENILEHSKYVVIWGADPISTLRIAWTASEQRGLAYFEKLKEKKIKVICIDPVKTDTAQFLNAKWVAPRPNTDVALMMGMASHLIAQNKVNYEFLENYTTGFDKFKDYLDGKEDGIKKDVKWASKICGIDEKMIKNLAEIFYDNPTMIMSGWGMQRAHYGEQPHWMLVTLASMIGQIGTKGGGFGLSYHYSNG…
Epsilonproteobacteria	Campylobacterales	Campylobacteraceae	Campylobacter	Campylobacter concisus	195	WP_072232098.1	MLDRRRFLKIGAALSTLPLIPTLGAGKSAEATKVSLGLVKNGEVITAAHWGILKLTIKDGKIIKSEPWEKITKMDNPLQHYTADMVYKSRVKYPYVRKSYLENPDNPKPELRGKDEFVRVSYDEAIKLIAKELKKTREAKGTSAIFGGSYGWKSSGNMQNARILLHRFLNVTGGFVGATGDYSTGASQIIMPYVVGSIEVYEQQTSWENILEHSKYVVIWGADPISTLRIAWTASEQRGLAYFEKLKEKKIKVICIDPVKTDTAQFLNAKWVAPRPNTDVALMMGMASHLIAQNKVNYEFLENYTTGFDKFKDYLDGKEDGIKKDVKWASKICGIDEKTIKNLAEIFYDNPTMIMSGWGMQRAHYGEQPHWMLVTLASMIGQIGTKGGGFGLSYHYSNG…
Epsilonproteobacteria	Campylobacterales	Campylobacteraceae	Campylobacter	Campylobacter concisus	195	WP_072232588.1	MLDRRRFLKIGAALSTLPLIPTLGAGKSVEATKVSLGLVKNGEVITAAHWGILKLTIKDGKIIKSEPWEKITKMDNPLQHYTADMVYKSRVKYPYVRKSYLENPDNPKPELRGKDEFVRVSYDEAIKLIAKELKKTREAKGTSAIFGGSYGWKSSGNMQNARILLHRFLNVTGGFVGATGDYSTGASQIIMPYVVGSIEVYEQQTSWENILEHSKYVVIWGADPISTLRIAWTASEQRGLAYFEKLKEKKIKVICIDPVRTDTAKFLNAKWVAPRPNTDVALMMGMASHLIAQNKVNYEFLENYTTGFDKFKDYLDGKEDGIKKDVKWASKICGIDEKTIKNLAEIFYDNPTMIMSGWGMQRAHYGEQPHWMLVTLASMIGQIGTKGSGFGLSYHYSNG…
Epsilonproteobacteria	Campylobacterales	Campylobacteraceae	Campylobacter	Campylobacter concisus	195	WP_072233611.1	MLDRRRFLKIGAALSTLPLIPTLGAGKSAEATKVSLGLVKNGEVITAAHWGILKLTIKDGKIIKSEPWEKITKMDNPLQHYTADMVYKSRVKYPYVRKSYLENPDNPKPELRGKDEFVRVSYDEAIKLIAKELKKTREAKGTSAIFGGSYGWKSSGNMQNARILLHRFLNVTGGFVGATGDYSTGASQIIMPYVVGSIEVYEQQTSWENILEHSKYVVIWGADPISTLRIAWTASEQRGLAYFEKLKEKKIKVICIDPVKTDTAQFLNAKWVAPRPNTDVALMMGMASHLIAQNKVNYEFLENYTTGFDKFKDYLDGKEDGIKKDVKWASKICGIDEKMIKNLAEIFYDNPTMIMSGWGMQRAHYGEQPHWMLVTLASMIGQIGTKGGGFGLSYHYSNG…
Epsilonproteobacteria	Campylobacterales	Campylobacteraceae	Campylobacter	Campylobacter concisus	195	WP_072234139.1	MLDRRRFLKIGAALSTLPLIPTLGAGKSAEATKVSLGLVKNGEVITAAHWGILKLTIKDGKIIKSEPWEKITKMDNPLQHYTADMVYKSRVKYPYVRKSYLENPDNPKPELRGKDEFVRVSYDEAIKLIAKELKKTREAKGTSAIFGGSYGWKSSGNMQNARILLHRFLNVTGGFVGATGDYSTGASQIIMPYVVGSIEVYEQQTSWENILEHSKYVVIWGADPISTLRIAWTASEQRGLAYFEKLKEKKIKVIYIDPVKTDTAQFLNAKWVAPRPNTDVALMMGMASHLIAQNKVNYEFLENYTTGFDKFKDYLDGKEDGIKKDVKWASKICGIDEKMIKNLAEIFYDNPTMIMSGWGMQRAHYGEQPHWMLVTLASMIGQIGTKGGGFGLSYHYSNG…
Epsilonproteobacteria	Campylobacterales	Campylobacteraceae	Campylobacter	Campylobacter concisus	195	WP_072234156.1	MLDRRRFLKIGAALSTLPLIPTLGAGKSAEATKVSLGLVKNGEVITAAHWGILKLTIKDGKIIKSEPWEKITKMDNPLQHYTADMVYKSRVKYPYVRKSYLENPDNPKPELRGKDEFVRVSYDEAIKLIAKELKKTREAKGTSAIFGGSYGWKSSGNMQNARILLHRFLNVTGGFVGATGDYSTGASQIIMPYVVGSIEVYEQQTSWENILEHSKYVVIWGADPISTLRIAWTASEQRGLAYFEKLKEKKIKVICIDPVKTDTAQFLNAKWVAPRPNTDVALMMGMASHLIAQNKVNYEFLENYTTGFDKFKDYLDGKEDGIKKDVKWASKICGIDEKMIKNLAEIFYDNPTMIMSGWGMQRAHYGEQPHWMLVTLASMIGQIGTKGGGFGLSYHYSNG…
Epsilonproteobacteria	Campylobacterales	Campylobacteraceae	Campylobacter	Campylobacter concisus	195	WP_072237319.1	MLDRRRFLKIGAALSTLPLIPTLGAGKSAEATKVSLGLVKNGEVITAAHWGILKLTIKDGKIIKSEPWEKITKMDNPLQHYTADMVYKSRVKYPYVRKSYLENPDNPKPELRGKDEFVRVSYDEAIKLIAKELKKTREAKGTSAIFGGSYGWKSSGNMQNARILLHRFLNVTGGFVGATGDYSTGASQIIMPYVVGSIEVYEQQTSWENILEHSKYVVIWGADPISTLRIAWTASEQRGLAYFEKLKEKKIKVICIDPVKTDTAQFLNAKWVAPRPNTDVALMMGMASHLIAQNKVNYEFLENYTTGFDKFKDYLDGKEDGIKKDVKWASKICGIDEKMIKNLAEIFYDNPTMIMSGWGMQRAHYGEQPHWMLVTLASMIGQIGTKGGGFGLSYHYSNG…
Epsilonproteobacteria	Campylobacterales	Campylobacteraceae	Campylobacter	Campylobacter concisus	195	WP_075434926.1	MLDRRKFLKIGAALSTLPLIPTLGAGKSVEATKVSLGLVKNGEVITAAHWGILKLTIKDGKIVKSEPWEKITKMDNPLQHYTADMVYKSRIKYPYVRKSYLQNPDNPKPELRGKDEFVRVSYDEAVKLIAKELKKTREAKGTSAIFGGSYGWKSSGNMQNARILLHRFLNVTGGFVGATGDYSTGASQVIMPYVVGSIEVYEQQTSWENILEHSKYVVIWGADPISTLRIAWTASEQRGLAYFEKLKEKKIKVICIDPVRTDTAKFLNAKWVAPRPNTDVALMMGMASHLIAQNKVNYEFLENYTIGFDKFKDYLDGKEDGIKKDVKWASKICGIDEKTIKNLAEIFYDNPTMIMSGWGMQRAHYGEQPHWMLITLASMIGQIGTKGGGFGLSYHYSNG…
Epsilonproteobacteria	Campylobacterales	Campylobacteraceae	Campylobacter	Campylobacter concisus	195	WP_075435448.1	MLDRRKFLKIGAALSTLPLIPTLGAGKSVEATKVSLGLVKNGEVITAAHWGILKLTIKDGKIVKSEPWEKITKMDNPLQHYTADMVYKSRIKYPYVRKSYLQNPDNPKPELRGKDEFVRVSYDEAVKLIAKELKKTREAKGTSAIFGGSYGWKSSGNMQNARILLHRFLNVTGGFVGATGDYSTGASQVIMPYVVGSIEVYEQQTSWENILEHSKYVVIWGADPISTLRIAWTASEQRGLAYFEKLKEKKIKVICIDPVRTDTAKFLNAKWVAPRPNTDVALMMGMASHLIAKNKVNYEFLENYTIGFDKFKDYLDGKEDGIKKDVKWASKICGIDEKTIKNLAEIFYDNPTMIMSGWGMQRAHYGEQPHWMLVTLASMIGQIGTKGGGFGLSYHYSNG…
Epsilonproteobacteria	Campylobacterales	Campylobacteraceae	Campylobacter	Campylobacter concisus	195	WP_075438502.1	MLDRRKFLKIGAALSTLPLIPTLGAGKSVEATKVSLGLVKNGEVITAAHWGILKLTIKDGKIVKSEPWEKITKMDNPLQHYTADMVYKSRIKYPYVRKSYLQNPDNPKPELRGKDEFVRVSYDEAVKLIAKELKKTREAKGTSAIFGGSYGWKSSGNMQNARILLHRFLNVTGGFVGATGDYSTGASQVIMPYVVGSIEVYEQQTSWENILEHSKYVVIWGADPISTLRIAWTASEQRGLAYFEKLKEKKIKVICIDPVRTDTAKFLNAKWVAPRPNTDVALMMGMASHLIAQNKVNYEFLENYTIGFDKFKDYLDGKEDGIKKDVKWASKICGIDEKTIKNLAEIFYDNPTMIMSGWGMQRAHYGEQPHWMLVTLASMIGQIGTKGGGFGLSYHYSNG…
Epsilonproteobacteria	Campylobacterales	Campylobacteraceae	Campylobacter	Campylobacter concisus	195	WP_075447698.1	MLDRRKFLKIGAALSTLPLIPTLGAGKNVEATKVSLGLVKNGEVITAAHWGILKLTIKDGKIVKSEPWEKITKMDNPLQHYTADMVYKSRIKYPYVRKSYLQNPDNPKPELRGKDEFVRVSYDEAVKLIAKELKKTREAKGTSAIFGGSYGWKSSGNMQNARILLHRFLNVTGGFVGATGDYSTGASQVIMPYVVGSIEVYEQQTSWENILEHSKYVVIWGADPISTLRIAWTASEQRGLAYFEKLKEKKIKVICIDPVRTDTAKFLNAKWVAPRPNTDVALMMGMASHLIAQNKVNYEFLENYTIGFDKFKDYLDGKEDGIKKDVKWASKICGIDEKTIKNLAEIFYDNPTMIMSGWGMQRAHYGEQPHWMLVTLASMIGQIGTKGGGFGLSYHYSNG…
Epsilonproteobacteria	Campylobacterales	Campylobacteraceae	Campylobacter	Campylobacter concisus	195	WP_075472106.1	MLDRRRFLKIGAALSTLPLIPTLGAGKSVEATKVSLGLVKNGEVITAAHWGILKLTIKDGKIIKSEPWEKITKMDNPLQHYTADMVYKSRVKYPYVRKSYLENPDNPKPELRGKDEFVRVSYDEAIKLIAKELKKTREAKGTSAIFGGSYGWKSSGNMQNARILLHRFLNVTGGFVGATGDYSTGASQIIMPYVVGSIEVYEQQTSWENILEHSKYVVIWGADPISTLRIAWTASEQRGLAYFEKLKEKKIKVICIDPVKTDTAKFLNAKWVAPRPNTDVALMMGMASHLIAQNKVNYEFLENYTTGFDKFKDYLDGKEDGIKKDVKWASKICGIDEKTIKNLAEIFYDNPTMIMSGWGMQRAHYGEQPHWMLVTLASMIGQIGTKGGGFGLSYHYSNG…
Epsilonproteobacteria	Campylobacterales	Campylobacteraceae	Campylobacter	Campylobacter concisus	195	WP_075486213.1	MLDRRKFLKIGAALSTLPLIPTLGAGKSVEATKVSLGLVKNGEVITAAHWGILKLTIKDGKIVKSEPWEKITKMDNPLQHYTADMVYKSRIKYPYVRKSYLQNPDNPKPELRGKDEFVRVSYDEAVKLIAKELKKTREAKGTSAIFGGSYGWKSSGNMQNARILLHRFLNVTGGFVGATGDYSTGASQVIMPYVVGSIEVYEQQTSWENILEHSKYVVIWGADPISTLRIAWTASEQRGLAYFEKLKEKKIKVICIDPVRTDTAKFLNAKWVAPRPNTDVALMMGMASHLIAQNKVNYEFLENYTIGFDKFKDYLDGKEDGIKKDVKWASKICGIDEKTIKNLAEIFYDNPTMIMSGWGMQRAHYGEQPHWMLVTLASMIGQIGTKGGGFGLSYHYSNG…
Epsilonproteobacteria	Campylobacterales	Campylobacteraceae	Campylobacter	Campylobacter concisus	195	WP_075490915.1	MLDRRKFLKIGAALSTLPLIPTLGAGKSVEATKVSLGLVKNGEVITAAHWGILKLTIKDGKIIKSEPWEKITKMDNPLQHYTADMVYKSRIKYPYVRKSYLQNPDNPKPELRGKDEFVRVSYDEAVKLIAKELKKTREAKGTSAIFGGSYGWKSSGNMQNARILLHRFLNVTGGFVGATGDYSTGASQVIMPYVVGSIEVYEQQTSWENILEHSKYVVIWGADPISTLRIAWTASEQRGLAYFEKLKEKKIKVICIDPVRTDTAKFLNAKWVAPRPNTDVALMMGMASHLIAKNKVNYEFLENYTIGFDKFKDYLDGKEDGIKKDVKWASKICGIDEKTIKNLAEIFYDNPTMIMSGWGMQRAHYGEQPHWMLVTLASMIGQIGTKGGGFGLSYHYSNG…
Epsilonproteobacteria	Campylobacterales	Campylobacteraceae	Campylobacter	Campylobacter concisus	195	WP_078398444.1	MLDRRKFLKIGAALSTLPLIPTLGAGKSVEATKVSLGLVKNGEVITAAHWGILKLTIKDGKIVKSEPWEKITKMDNPLQHYTADMVYKSRIKYPYVRKSYLQNPDNPKPELRGKDEFVRVSYDEAVKLIAKELKKTREAKGTSAIFGGSYGWKSSGNMQNARILLHRFLNVTGGFVGATGDYSTGASQVIMPYVVGSIEVYEQQTSWENILEHSKYVVIWGADPISTLRIAWTASEQRGLAYFEKLKEKKIKVICIDPVRTDTAKFLNAKWVAPRPNTDVALMMGMASHLIAQNKVNYEFLENYTIGFDKFKDYLDGKEDGIKKDVKWASKICGIDEKTIKNLAEIFYDNPTMIMSGWGMQRAHYGEQPHWMLVTLASMIGQIGTKGGGFGLSYHYSNG…
Epsilonproteobacteria	Campylobacterales	Campylobacteraceae	Campylobacter	Campylobacter concisus	195	WP_134162911.1	MLDRRRFLKIGAALSTLPLIPTLGAGKSAEATKVSLGLVKNGEVITAAHWGILKLTIKDGKIIKSEPWEKITKMDNPLQHYTADMVYKSRVKYPYVRKSYLENPDNPKPELRGKDEFVRVSYDEAIKLIAKELKKTREAKGTSAIFGGSYGWKSSGNMQNARILLHRFLNVTGGFVGATGDYSTGASQIIMPYVVGSIEVYEQQTSWENILEHSKYVVIWGADPISTLRIAWTASEQRGLAYFEKLKEKKIKVICIDPVKTDTAQFLNAKWVAPRPNTDVALMMGMASHLIAQNKVNYEFLENYTTGFDKFKDYLDGKEDGIKKDVKWASKICGIDEKMIKNLAEIFYDNPTMIMSGWGMQRAHYGEQPHWMLVTLASMIGQIGTKGGGFGLSYHYSNG…
Epsilonproteobacteria	Campylobacterales	Campylobacteraceae	Campylobacter	Campylobacter concisus	195	WP_144578165.1	MLDRRKFLKIGAALSTLPLIPTLGAGKSVEATKVSLGLVKNGEVITAAHWGILKLTIKDGKIVKSEPWEKITKMDNPLQHYTADMVYKSRIKYPYVRKSYLQNPDNPKPELRGKDEFVRVSYDEAVKLIAKELKKTREAKGTSAIFGGSYGWKSSGNMQNARILLHRFLNVTGGFVGATGDYSTGASQVIMPYVVGSIEVYEQQTSWENILEHSKYVVIWGADPISTLRIAWTASEQRGLAYFEKLKEKKIKVICIDPVRTDTAKFLNAKWVAPRPNTDVALMMGMASHLIAQNKVNYEFLENYTIGFDKFKDYLDGKEDGIKKDVKWASKICGIDEKTIKNLAEIFYDNPTMIMSGWGMQRAHYGEQPHWMLVTLASMIGQIGTKGGGFGLSYHYSNG…
Epsilonproteobacteria	Campylobacterales	Campylobacteraceae	Campylobacter	Campylobacter concisus	195	WP_144599508.1	MLDRRKFLKIGAALSTLPLIPTLGAGKSVEATKVSLGLVKNGEVITAAHWGILKLTIKDGKIVKSEPWEKITKMDNPLQHYTADMVYKSRIKYPYVRKSYLQNPDNPKPELRGKDEFVRVSYDEAVKLIAKELKKTREAKGTSAIFGGSYGWKSSGNMQNARILLHRFLNVTGGFVGATGDYSTGASQVIMPYVVGSIEVYEQQTSWENILEHSKYVVIWGADPISTLRIAWTASEQRGLAYFEKLKEKKIKVICIDPVRTDTAKFLNAKWVAPRPNTDVALMMGMASHLIAQNKVNYEFLENYTIGFDKFKDYLDGKEDGIKKDVKWASKICGIDEKTIKNLAEIFYDNPTMIMSGWGMQRAHYGEQPHWMLVTLASMIGQIGTKGGGFGLSYHYSNG…
Epsilonproteobacteria	Campylobacterales	Campylobacteraceae	Campylobacter	Campylobacter concisus	195	WP_144603618.1	MLDRRKFLKIGAALSTLPLIPTLGTGKSVEATKVSLGLVKNGEVITAAHWGILKLTIKDGKIVKSEPWEKITKMDNPLQHYTADMVYKSRIKYPYVRKSYLQNPDNPKPELRGKDEFVRVSYDEAVKLIAKELKKTREAKGTSAIFGGSYGWKSSGNMQNARILLHRFLNVTGGFVGATGDYSTGASQVIMPYVVGSIEVYEQQTSWENILEHSKYVVIWGADPISTLRIAWTASEQRGLAYFEKLKEKKIKVICIDPVRTDTAKFLNAKWVAPRPNTDVALMMGMASHLIAQNKVNYEFLENYTIGFDKFKDYLDGKEDGIKKDVKWASKICGIDEKTIKNLAEIFYDNPTMIMSGWGMQRAHYGEQPHWMLVTLASMIGQIGTKGGGFGLSYHYSNG…
Epsilonproteobacteria	Campylobacterales	Campylobacteraceae	Campylobacter	Campylobacter concisus	195	WP_144605083.1	MLDRRKFLKIGAALSTLPLIPTLGTGKSVEATKVSLGLVKNGEVITAAHWGILKLTIKDGKIVKSEPWEKITKMDNPLQHYTADMVYKSRIKYPYVRKSYLQNPDNPKPELRGKDEFVRVSYDEAVKLIAKELKKTREAKGTSAIFGGSYGWKSSGNMQNARILLHRFLNVTGGFVGATGDYSTGASQVIMPYVVGSIEVYEQQTSWENILEHSKYVVIWGANPISTLRIAWTASEQRGLAYFEKLKEKKIKVICIDPVRTDTAKFLNAKWVAPRPNTDVALMMGMASHLIAQNKVNYEFLENYTIGFDKFKDYLDGKEDGIKKDVKWASKICGIDEKTIKNLAEIFYDNPTMIMSGWGMQRAHYGEQPHWMLVTLASMIGQIGTKGGGFGLSYHYSNG…
Epsilonproteobacteria	Campylobacterales	Campylobacteraceae	Campylobacter	Campylobacter concisus	195	WP_144650721.1	MLDRRKFLKIGAALSTLPLIPTLGAGKSVEATKVSLGLVKNGEVITAAHWGILKLTIKDGKIVKSEPWEKITKMDNPLQHYTADMVYKSRIKYPYVRKSYLQNPDNPKPELRGKDEFVRVSYDEAVKLIAKELKKTREAKGTSAIFGGSYGWKSSGNMQNARILLHRFLNVTGGFVGATGDYSTGASQVIMPYVVGSIEVYEQQTSWENILEHSKYVVIWGADPISTLRIAWTASEQRGLAYFEKLKEKKIKVICIDPVRTDTAKFLNAKWVAPRPNTDVALMMGMASHLIAQNKVNYEFLENYTIGFDKFKDYLDGKEDGIKKDVKWASKICGIDEKTIKNLAEIFYDNPTMIMSGWGMQRAHYGEQPHWMLVTLASMIGQIGTKGGGFGLSYHYSNG…
Epsilonproteobacteria	Campylobacterales	Campylobacteraceae	Campylobacter	Campylobacter concisus	195	WP_151036048.1	MLDRRRFLKIGAALSTLPLIPTLGAGKSVEATKVSLGLVKNGEVITAAHWGILKLTIKDGKIIKSEPWEKITKMDNPLQHYTADMVYKSRVKYPYVRKSYLENPDNPKPELRGKDEFVRVSYDEAIKLIAKELKKTREAKGTSAIFGGSYGWKSSGNMQNARILLHRFLNVTGGFVGATGDYSTGASQIIMPYVVGSIEVYEQQTSWENILEHSKYVIIWGADPISTLRIAWTASEQRGLAYFEKLKEKKIKVICIDPVKTDTAKFLNAKWVAPRPNTDVALMMGMASHLIAQNKVNYEFLENYTTGFDKFKDYLDGKEDGIKKDVKWASKICGIDEKTIKNLAEIFYDNPTMIMSGWGMQRAHYGEQPHWMLVTLASMIGQIGTKGGGFGLSYHYSNG…
Epsilonproteobacteria	Campylobacterales	Campylobacteraceae	Campylobacter	Campylobacter concisus	195	WP_153260478.1	MLDRRRFLKIGAALSTLPLIPTLGAGKSVEATKVSLGLVKNGEVITAAHWGILKLTIKDGKIIKSEPWEKITKMDNPLQHYTADMVYKSRVKYPYVRKSYLENPDNPKPELRGKDEFVRVSYDEAIKLIAKELKKTREAKGTSAIFGGSYGWKSSGNMQNARILLHRFLNVTGGFVGATGDYSTGASQIIMPYVVGSIEVYEQQTSWENILEHSKYVVIWGADPISTLRIAWTASEQRGLAYFEKLKEKKIKVICIDPVKTDTAQFLNAKWVAPRPNTDVALMMGMASHLIAQNKVNYEFLENYTTGFDKFKDYLDGKEDGIKKDVKWASKICGIDEKMIKNLAEIFYDNPTMIMSGWGMQRAHYGEQPHWMLVTLASMIGQIGTKGGGFGLSYHYSNG…
Epsilonproteobacteria	Campylobacterales	Campylobacteraceae	Campylobacter	Campylobacter showae	195	WP_052782422.1	MFKIGAALSTLPLIPTLGAGKSAEATKVSLGLVKNGEVITAAHWGILKLTIKDGKIIKSEPWEKITKMDNPLQHYTADMVYKSRVKYPYVRKSYLENPDNPKPELRGKDEFVRVSYDEAIKLIAKELKKTREAKGTSAIFGGSYGWKSSGNMQNARILLHRFLNVTGGFVGATGDYSTGASQIIMPYVVGSIEVYEQQTSWENILEHSKYVVIWGADPISTLRIAWTASEQRGLAYFEKLKEKKIKVICIDPVKTDTAQFLNAKWVAPRPNTDVALMMGMASHLIAQNKVNYEFLENYTTGFDKFKDYLDGKEDGIKKDVKWASKICGIDEKMIKNLAEIFYDNPTMIMSGWGMQRAHYGEQPHWMLVTLASMIGQIGTKGGGFGLSYHYSNGGVPTCK…
Epsilonproteobacteria	Campylobacterales	Campylobacteraceae	Campylobacter	Campylobacter showae	195	WP_153605013.1	MFKNWCSIKYFTPYSALGAGKSAEATKVSLGLVKNGEVITAAHWGILKLTIKDGKIIKSEPWEKITKMDNPLQHYTADMVYKSRVKYPYVRKSYLENPDNPKPELRGKDEFVRVSYDEAIKLIAKELKKTREAKGTSAIFGGSYGWKSSGNMQNARILLHRFLNVTGGFVGATGDYSTGASQIIMPYVVGSIEVYEQQTSWENILEHSKYVVIWGADPISTLRIAWTASEQRGLAYFEKLKEKKIKVICIDPVKTDTAQFLNAKWVAPRPNTDVALMMGMASHLIAQNKVNYEFLENYTTGFDKFKDYLDGKEDGIKKDVKWASKICGIDEKMIKNLAEIFYDNPTMIMSGWGMQRAHYGEQPHWMLVTLASMIGQIGTKGGGFGLSYHYSNGGVPTCK…
Epsilonproteobacteria	Campylobacterales	Helicobacteraceae	Wolinella	Wolinella succinogenes	195	WP_072237785.1	MLDRRRFLKIGAALSTLPLIPTLGAGKSAEATKVSLGLVKNGEVITAAHWGILKLTIKDGKIIKSEPWEKITKMDNPLQHYTADMVYKSRVKYPYVRKSYLENPDNPKPELRGKDEFVRVSYDEAIKLIAKELKKTREAKGTSAIFGGSYGWKSSGNMQNARILLHRFLNVTGGFVGATGDYSTGASQIIMPYVVGSIEVYEQQTSWENILEHSKYVVIWGADPISTLRIAWTASEQRGLAYFEKLKEKKIKVICIDPVKTDTAQFLNAKWVAPRPNTDVALMMGMASHLIAQNKVNYEFLENYTTGFDKFKDYLDGKEDGIKKDVKWASKICGIDEKMIKNLAEIFYDNPTMIMSGWGMQRAHYGEQPHWMLVTLASMIGQIGTKGGGFGLSYHYSNG…
Epsilonproteobacteria	Campylobacterales	Campylobacteraceae	Campylobacter	Campylobacter concisus	196	WP_059426896.1	MKTNNSRRNFLKVGATLSLAPLIPSSIFAENLNTQVVKNGTVITAAHWGILKATVENGKITKSEPLSHISNIPNTLQNTMKDLVENVRIKAPMVRKSYLQNPDSPKPELRGKDEWVEVPYEEAIKLVARELKKTRAKKGNESIFGGSYGWFSPGKLHNPRILLHRFLNLSGGFTGSLGDYSTGASQIIMPHVVGTIEVYEQQTTWPVVLENSKVVVLWGMNPISTLRIAWSVTEEQGFKYFEKLRDSGKEIIIIDPLKTQTTKFLGNKAKHIRPTPNTDVAMMLGMMYYLYETKNYDKNFLETYTVGFDKFLPYLLGKIDKTPKTPAWASKICGIGEKTIKDLALKFYKNRTMLMSGWGMQRAHHGEQPHWALVTLASMIGQIGLAGGGFGLSYHYSNG…
Epsilonproteobacteria	Campylobacterales	Campylobacteraceae	Campylobacter	Campylobacter concisus	197	WP_002857361.1	MLDRRKFLKIGASLSALPLIPSLSAGKTVEASKVSLGLVKNGEVITAAHWGILKLTIKDGKIVKSEPWEKVTKMDNPLQHYTADMVYKSRVKYPYVRKSYLENPDNPKPELRGKDEFVRVSYDEAIKLIAKELKKTRDSKGASAIFGGSYGWKSSGNMQNSRILLHRFLNVTGGFVGATGDYSTGASQVIMPYVVGSIEVYEQQTSWENILSDSKYVVIWGADPLSTLRIAWTSNEQRGLAYFEKLKNSKIKVICIDPVKTTTAKFLNAKWIAPRPNTDVALMMGMASHLIAKKKVNYEFLDTYTTGFDKFKDYLEGKEDGVKKDTKWASKICGIDEKTIKNLAETFYDNPTMIMSGWGMQRAHHGEQPHWMLVTLCAMLGQIGTKGGGFGLSYHYSNG…
Epsilonproteobacteria	Campylobacterales	Campylobacteraceae	Campylobacter	Campylobacter concisus	197	WP_002858724.1	MLDRRKFLKIGASLSALPLIPSLSAGKTVEASKVSLGLVKNGEVITAAHWGILKLTIKDGKIVKSEPWEKVTKMDNPLQHYTADMVYKSRVKYPYVRKSYLENPDNPKPELRGKDEFVRVSYDEAIKLIAKELKKTRDSKGASAIFGGSYGWKSSGNMQNSRILLHRFLNVTGGFVGATGDYSTGASQVIMPYVVGSIEVYEQQTSWENILSDSKYVVIWGADPLSTLRIAWTSNEQRGLAYFEKLKNSKIKVICIDPVKTTTAKFLNAKWIAPRPNTDVALMMGMASHLIAKKKVNYEFLDTYTTGFDKFKDYLEGKEDGVKKDTKWASKICGIDEKTIKNLAETFYDNPTMIMSGWGMQRAHHGEQPHWMLVTLCAMLGQIGTKGGGFGLSYHYSNG…
Epsilonproteobacteria	Campylobacterales	Campylobacteraceae	Campylobacter	Campylobacter concisus	197	WP_002861048.1	MLDRRKFLKIGASLSALPLIPSLSAGKTLEASKVSLGLVKNGEVITAAHWGILKLTIKDGKIVKSEPWEKVTKMDNPLQHYTADMVYKSRVKYPYVRKSYLENPDNPKPELRGKDEFVRVSYGEAIKLIAKELKKTRDSKGASAIFGGSYGWKSSGNMQNSRILLHRFLNVTGGFVGATGDYSTGASQVIMPYVVGSIEVYEQQTSWENILSDSKYVVIWGADPLSTLRIAWTSNEQRGLAYFEKLKDSKIKVICIDPVKTTTAKFLNAKWIAPRPNTDVALMMGMASHLIAKKKINYEFLDTYTTGFDKFKDYLEGKEDGVKKDTKWASKICGIDEKTIKNLAETFYDNPTMIMSGWGMQRAHHGEQPHWMLVTLCAMLGQIGTKGGGFGLSYHYSNG…
Epsilonproteobacteria	Campylobacterales	Campylobacteraceae	Campylobacter	Campylobacter concisus	197	WP_002864576.1	MLDRRKFLKIGASLSALPLIPSLSAGKTVEASKVSLGLVKNGEVITAAHWGILKLTIKDGKIVKSEPWEKVTKMDNPLQHYTADMVYKSRVKYPYVRKSYLENPDNPKPELRGKDEFVRVSYDEAIKLIAKELKKTRDSKGASAIFGGSYGWKSSGNMQNSRILLHRFLNVTGGFVGATGDYSTGASQVIMPYVVGSIEVYEQQTSWENILSDSKYVVIWGADPLSTLRIAWTSNEQRGLAYFEKLKDSKIKVICIDPVKTTTAKFLNAKWIAPRPNTDVALMMGMASHLIAKKKVNYEFLDTYTTGFDKFKDYLEGKEDGVKKDTKWASKICGIDEKTIKNLAETFYDNSTMIMSGWGMQRAHHGEQPHWMLVTLCAMLGQIGTKGGGFGLSYHYSNG…
Epsilonproteobacteria	Campylobacterales	Campylobacteraceae	Campylobacter	Campylobacter concisus	197	WP_002878925.1	MLDRRKFLKIGASLSALPLIPSSSAGKTVEASKVSLGLVKNGEVITAAHWGILKLTIKDGKIVKSEPWEKVTKMDNPLQHYTADMVYKSRVKYPYVRKSYLENPDNPKPELRGKDEFVRVSYDEAVKLIAKELKKTRDSKGASAIFGGSYGWKSSGNMQNSRILLHRFLNVTGGFVGATGDYSTGASQVIMPYVVGSIEVYEQQTSWENILSDSKYVVIWGADPLSTLRIAWTSNEQRGLAYFEKLKDSKIKVICIDPVKTTTAKFLNAKWIAPRPNTDVALMMGMASHLIAKKKVNYEFLDTYTTGFDKFKDYLEGKEDGVKKDTKWASKICGIDEKTIKNLAETFYDNPTMIMSGWGMQRAHHGEQPHWMLVTLCAMLGQIGTKGGGFGLSYHYSNG…
Epsilonproteobacteria	Campylobacterales	Campylobacteraceae	Campylobacter	Campylobacter concisus	197	WP_002880534.1	MLDRRKFLKIGASLSALPLIPSLSAGKTVEASKVNLGLVKNGEVITAAHWGILKLTIKDGKIVKSEPWEKVTKMDNPLQHYTADMVYKSRVKYPYVRKSYLENPDNPKPELRGKDEFVRVSYDEAVKLIAKELKKTRDSKGASAIFGGSYGWKSSGNMQNSRILLHRFLNVTGGFVGATGDYSTGASQVIMPYVVGSIEVYEQQTSWENILSDSKYVVIWGADPLSTLRIAWTSNEQRGLAYFEKLKDSKIKVICIDPVKTTTAKFLNAKWIAPRPNTDVALMMGMASHLIAKKKVNYEFLDTYTTGFDKFKDYLEGKEDGVKKDTKWASKICGIDEKTIKNLAETFYDNPTMIMSGWGMQRAHHGEQPHWMLVTLCAMLGQIGTKGGGFGLSYHYSNG…
Epsilonproteobacteria	Campylobacterales	Campylobacteraceae	Campylobacter	Campylobacter concisus	197	WP_002917041.1	MLDRRKFLKIGASLSALPLIPSLSAGKTVEASKVSLGLVKNGEVITAAHWGILKLTIKDGKIVKSEPWEKVTKMDNPLQHYTADMVYKSRVKYPYVRKSYLENPDNPKPELRGKDEFVRVSYDEAIKLIAKELKKTRDSKGASAIFGGSYGWKSSGNMQNSRILLHRFLNVTGGFVGATGDYSTGASQVIMPYVVGSIEVYEQQTSWENILSDSKYVVIWGADPLSTLRIAWTSNEQRGLAYFEKLKNSKIKVICIDPVKTTTAKFLNAKWIAPRPNTDVALMMGMASHLITKKKVNYEFLDTYTTGFDKFKDYLEGKEDGVKKDTKWASKICGIDEKTIKNLAETFYDNPTMIMSGWGMQRAHHGEQPHWMLVTLCAMLGQIGTKGGGFGLSYHYSNG…
Epsilonproteobacteria	Campylobacterales	Campylobacteraceae	Campylobacter	Campylobacter concisus	197	WP_002921677.1	MLDRRKFLKIGASLSALPLIPSLSAGKTIEASKVNLGLVKNGEVITAAHWGILKLTIKDGKIVKSEPWEKVTKMDNPLQHYTADMVYKSRVKYPYVRKSYLENPDNPKPELRGKDEFVRVSYDEAVKLIAKELKKTRDSKGASAIFGGSYGWKSSGNMQNSRILLHRFLNVTGGFVGATGDYSTGASQVIMPYVVGSIEVYEQQTSWENILSDSKYVVIWGADPLSTLRIAWTSNEQRGLAYFEKLKDSKIKVICIDPVKTTTAKFLNAKWIAPRPNTDVALMMGMASHLIAKKKVNYEFLDTYTTGFDKFKDYLEGKEDGVKKDTKWASKICGIDEKTIKNLAETFYDNSTMIMSGWGMQRAHHGEQPHWMLVTLCAMLGQIGTKGGGFGLSYHYSNG…
Epsilonproteobacteria	Campylobacterales	Campylobacteraceae	Campylobacter	Campylobacter concisus	197	WP_014516921.1	MLDRRKFLKIGASLSALPLIPSLSAGKTVEASKVSLGLVKNGEVITAAHWGILKLTIKDGKIVKSEPWEKVTKMDNPLQHYTADMVYKSRVKYPYVRKSYLENPDNPKPELRGKDEFVRVSYDEAIKLIAKELKKTRDSKGASAIFGGSYGWKSSGNMQNSRILLHRFLNVTGGFVGATGDYSTGASQVIMPYVVGSIEVYEQQTSWENILSDSKYVVIWGADPLSTLRIAWTSNEQRGLAYFEKLKDSKIKVICIDPVKTTTAKFLNAKWIAPRPNTDVALMMGMASHLIAKKKVNYEFLDTYTTGFDKFKDYLEGKEDGVKKDTKWASKICGIDEKTIKNLTETFYDNSTMIMSGWGMQRAHHGEQPHWMLVTLCAMLGQIGTKGGGFGLSYHYSNG…
Epsilonproteobacteria	Campylobacterales	Campylobacteraceae	Campylobacter	Campylobacter concisus	197	WP_019260324.1	MLDRRKFLKIGASLSALPLIPSLSAGKTVEASKVSLGLVKNGEVITAAHWGILKLTIKDGKIVKSEPWEKVTKMDNPLQHYTADMVYKSRVKYPYVRKSYLENPDNPKPELRGKDEFVRVSYDEAIKLIAKELKKTRDSKGASAIFGGSYGWKSSGNMQNSRILLHRFLNVTGGFVGATGDYSTGASQVIMPYVVGSIEVYEQQTSWENILSDSKYVVIWGADPLSTLRIAWTSNEQRGLAYFEKLKNSKIKVICIDPVKTTTAKFLNAKWIAPRPNTDVALMMGMASHLIAKKKVNYEFLDTYTTGFDKFKDYLEGKEDGVKKDTKWASKICGIDEKTIKNLAETFYDNPTMIMSGWGMQRAHHGEQPHWMLVTLCAMLGQIGTKGGGFGLSYHYSNG…
Epsilonproteobacteria	Campylobacterales	Campylobacteraceae	Campylobacter	Campylobacter concisus	197	WP_021137783.1	MLDRRKFLKIGASLSALPLIPSLSAGKTVEASKVSLGLVKNGEVITAAHWGILKLTIKDGKIVKSEPWEKITKMDNPLQHYTADMVYKSRVKYPYVRKSYLENPDNPKPELRGKDEFVRVSYDEAIKLIAKELKKTRDSKGASAIFGGSYGWKSSGNMQNSRILLHRFLNVTGGFVGATGDYSTGASQVIMPYVVGSIEVYEQQTSWENILSDSKYVVIWGADPLSTLRIAWTSNEQRGLAYFEKLKNSKIKVICIDPVKTTTAKFLNAKWIAPRPNTDVALMMGMASHLIAKKKVNYEFLDTYTTGFDKFKDYLEGKKDGVKKDTKWASKICGIDEKTIKNLAETFYDNPTMIMSGWGMQRAHHGEQPHWMLVTLCAMLGQIGTKGGGFGLSYHYSNG…
Epsilonproteobacteria	Campylobacterales	Campylobacteraceae	Campylobacter	Campylobacter concisus	197	WP_038402026.1	MLDRRKFLKIGASLSALPLIPSLSAGKTVEASKVSLGLVKNGEVITAAHWGILKLTIKDGKIVKSEPWEKVTKMDNPLQHYTADMVYKSRVKYPYVRKSYLENPDNPKPELRGKDEFVRVSYDEAIKLIAKELKKTRDSKGASAIFGGSYGWKSSGNMQNSRILLHRFLNVTGGFVGATGDYSTGASQVIMPYVVGSIEVYEQQTSWENILSDSKYVVIWGADPLSTLRIAWTSNEQRGLAYFEKLKDSKIKVICIDPVKTTTAKFLNAKWIAPRPNTDVALMMGMASHLIAKKKVNYEFLDTYTTGFDKFKDYLEGKEDGVKKDTKWASKICGIDEKTIKNLTETFYDNSTMIMSGWGMQRAHHGEQPHWMLVTLCAMLGQIGTKGGGFGLSYHYSNG…
Epsilonproteobacteria	Campylobacterales	Campylobacteraceae	Campylobacter	Campylobacter concisus	197	WP_038814754.1	MLDRRKFLKIGASLSALPLIPSLSAGKTVEASKVSLGLVKNGEVITAAHWGILKLTIKDGKIVKSEPWEKVTKMDNPLQHYTTDMVYKSRVKYPYVRKSYLENPDNPKPELRGKDEFVRVSYDKAVKLIAKELKKTRDSKGASAIFGGSYGWKSSGNMQNSRILLHRFLNVTGGFVGSTGDYSTGASQVIMPYVVGSIEVYEQQTSWENILSDSKYVVIWGADPLSTLRIAWTSNEQRGLAYFEKLKDSKIKVICIDPVKTTTAKFLNAKWIAPRPNTDVALMMGMASHLIAKKKVDYEFLDTYTTGFDKFKDYLEGKEDGVKKDTKWASKICGIDEKTIKNLAETFYDNPTMIMSGWGMQRAHHGEQPHWMLATLCAMLGQIGTKGGGFGLSYHYSNG…
Epsilonproteobacteria	Campylobacterales	Campylobacteraceae	Campylobacter	Campylobacter concisus	197	WP_041160004.1	MLDRRKFLKIGASLSALPLIPSSSAGKTVEASKVSLGLVKNGEVITAAHWGILKLTIKDGKIVKSEPWEKVTKMDNPLQHYTADMVYKSRVKYPYVRKSYLENPDNPKPELRGKDEFVRVSYDEAVKLIAKELKKTRDSKGASAIFGGSYGWKSSGNMQNSRILLHRFLNVTGGFVGATGDYSTGASQVIMPYVVGSIEVYEQQTSWENILSDSKYVVIWGADPLSTLRITWTSNEQRGLAYFEKLKDSKIKVICIDPVKTATAKFLNAKWIAPRPNTDVALMMGIASHLIAKKKVDYEFLDTYTTGFDKFKDYLEGKEDGVKKDTKWASKICDIDEKTIKNLAETFYDNPTMIMSGWGMQRAHHGEQPHWMLVTLCAMLGQIGTKGGGFGLSYHYSNG…
Epsilonproteobacteria	Campylobacterales	Campylobacteraceae	Campylobacter	Campylobacter concisus	197	WP_044305741.1	MLDRRKFLKIGASLSALPLIPSLSAGKTVEASKVSLGLVKNGEVITAAHWGILKLTIKDGKIVKSEPWEKVTKMDNPLQHYTADMVYKSRVKYPYVRKSYLENPDNPKPELRGKDEFVRVSYDEAVKLIAKELKKTRDSKGASAIFGGSYGWKSSGNMQNSRILLHRFLNVTGGFVGATGDYSTGASQVIMPYVVGSIEVYEQQTSWENILSDSKYVVIWGADPLSTLRIAWTSNEQRGLAYFKKLKDSKIKVICIDPVKTTTAKFLNAKWIAPRPNTDVALMMGMASHLIAKKKVNYEFLDTYTTGFDKFKDYLEGKEDGVKKDTKWASKICGIDEKTIKNLAETFYDNPTMIMSGWGMQRAHYGEQPHWMLVTLCAMLGQIGTKGGGFGLSYHYSNG…
Epsilonproteobacteria	Campylobacterales	Campylobacteraceae	Campylobacter	Campylobacter concisus	197	WP_044780689.1	MLDRRKFLKIGASLSALPLIPSLSAGKTLEASKVSLGLVKNGEVITAAHWGILKLTIKDGKIVKSEPWEKVTKMDNPLQHYTADMVYKSRVKYPYVRKSYLENPDNPKPELRGKDEFVRVSYDEAIKLIAKELKKTRDSKGASAIFGGSYGWKSSGNMQNSRILLHRFLNVTGGFVGATGDYSTGASQVIMPYVVGSIEVYEQQTSWENILSDSKYVVVWGADPLSTLRIAWTSNEQRGLAYFEKLKDSKIKVICIDPVKTTTAKFLNAKWIAPRPNTDVALMMGMASHLIAKKKVNYEFLDTYTTGFDKFKDYLEGKEDGVKKDTKWASKICGIDEKTIKNLAETFYDNPTMIMSGWGMQRAHHGEQPHWMLVTLCAMLGQIGTKGGGFGLSYHYSNG…
Epsilonproteobacteria	Campylobacterales	Campylobacteraceae	Campylobacter	Campylobacter concisus	197	WP_044794575.1	MLDRRKFLKIGASLSALPLIPSLSVGKTLEASKVSLGLVKNGEVITAAHWGILKLTIKDGKIVKSEPWEKVTKMDNPLQHYTADMVYKSRVKYPYVRKSYLENPDNPKPELRGKDEFVRVSYGEAIKLIAKELKKTRDSKGASAIFGGSYGWKSSGNMQNSRILLHRFLNVTGGFVGATGDYSTGASQVIMPYVVGSIEVYEQQTSWENILSDSKYVVIWGADPLSTLRIAWTSNEQRGLAYFEKLKDSKIKVICIDPVKTTTAKFLNAKWIAPRPNTDVALMMGMASHLIAKKKINYEFLDTYTTGFDKFKDYLEGKEDGVKKDTKWASKICGIDEKTIKNLAETFYDNPTMIMSGWGMQRAHHGEQPHWMLVTLCAMLGQIGTKGGGFGLSYHYSNG…
Epsilonproteobacteria	Campylobacterales	Campylobacteraceae	Campylobacter	Campylobacter concisus	197	WP_052775590.1	MLDRRKFLKIGASLSALPLIPSLSAGKTIEASKVNLGLVKNGEVITAAHWGILKLTIKDGKIVKSEPWEKVTKMDNPLQHYTADMVYKSRVKYPYVRKSYLENPDNPKPELRGKDEFVRVSYDEAVKLIAKELKKTRDSKGASAIFGGSYGWKSSGNMQNSRILLHRFLNVTGGFVGATGDYSTGASQVIMPYVVGSIEVYEQQTSWENILSDSKYVVIWGADPLSTLRIAWTSNEQRGLAYFEKLKDSKIKVICIDPVKTTTAKFLNAKWIAPRPNTDVALMMGMASHLIAKKKVNYEFLDTYTTGFDKFKDYLEGKEDGVKKDTKWASKICGIDEKTIKNLAETFYDNSTMIMSGWGMQRAHHGEQPHWMLVTLCAMLGQIGTKGGGFGLSYHYSNG…
Epsilonproteobacteria	Campylobacterales	Campylobacteraceae	Campylobacter	Campylobacter concisus	197	WP_052776815.1	MLDRRKFLKIGASLSALPLIPSLSAGKTIEASKVNLGLVKNGEVITAAHWGILKLTIKDGKIVKSEPWEKVTKMDNPLQHYTADMVYKSRVKYPYVRKSYLENPDNPKPELRGKDEFVRVSYDEAVKLIAKELKKTRDSKGASAIFGGSYGWKSSGNMQNSRILLHRFLNVTGGFVGATGDYSTGASQVIMPYVVGSIEVYEQQTSWENILSDSKYVVIWGADPLSTLRIAWTSNEQRGLAYFEKLKDSKIKVICIDPVKTTTAKFLNAKWIAPRPNTDVALMMGMASHLIAKKKVNYEFLDTYTTGFDKFKDYLEGKEDGVKKDTKWASKICGIDEKTIKNLAETFYDNSTMIMSGWGMQRAHHGEQPHWMLVTLCAMLGQIGTKGGGFGLSYHYSNG…
Epsilonproteobacteria	Campylobacterales	Campylobacteraceae	Campylobacter	Campylobacter concisus	197	WP_052778003.1	MLDRRKFLKIGASLSALPLIPSLSAGKTVEASKVSLGLVKNGEVITAAHWGILKLTIKDGKIVKSEPWEKVTKMDNPLQHYTADMVYKSRVKYPYVRKCYLENPDNPKPELRGKDEFVRVSYDEAIKLIAKELKKTRDSKGASAIFGGSYGWKSSGNMQNSRILLHRFLNVTGGFVGATGDYSTGASQVIMPYVVGSIEVYEQQTSWENILSDSKYVVIWGADPLSTLRIAWTSNEQRGLAYFEKLKDSKIKIICIDPVKTTTAKFLNAKWIAPRPNTDVALMMGMASHLIAKKKVNYEFLDTYTTGFDKFKDYLEGKEDGVKKDTKWASKICGIDEKTIKNLAETFYDNPTMIMSGWGMQRAHHGEQPHWMLVTLCAMLGQIGTKGGGFGLSYHYSNG…
Epsilonproteobacteria	Campylobacterales	Campylobacteraceae	Campylobacter	Campylobacter concisus	197	WP_052778340.1	MLDRRKFLKIGASLSALPLIPSLSAGKTVEASKVSLGLVKNGEVITAAHWGILKLTIKDGKIVKSEPWEKVTKMDNPLQHYTADMVYKSRVKYPYVRKSYLENPDNPKPELRGKDEFVRVSYDEAIKLIAKELKKTRDSKGASAIFGGSYGWKSSGNMQNSRILLHRFLNVTGGFVGATGDYSTGASQVIMPYVVGSIEVYEQQTSWENILSDSKYVVIWGADPLSTLRIAWTSNEQRGLAYFEKLKDSKIKVICIDPVKTTTAKFLNAKWIAPRPNTDVALMMGMASHLIAKKKVNYEFLDTYTTGFDKFKDYLEGKEDGVKKDTKWASKICGIDEKTIKNLAETFYDNSTMIMSGWGMQRAHHGEQPHWMLVTLCAMLGQIGTKGGGFGLSYHYSNG…
Epsilonproteobacteria	Campylobacterales	Campylobacteraceae	Campylobacter	Campylobacter concisus	197	WP_052790055.1	MLDRRKFLKIGASLSALPLIPSSSAGKTVEASKVSLGLVKNGEVITAAHWGILKLTIKDGKIVKSEPWEKVTKMDNPLQHYTADMVYKSRVKYPYVRKSYLENPDNPKPELRGKDEFVRVSYDEAVKLIAKELKKTRDSKGASAIFGGSYGWKSSGNMQNSRILLHRFLNVTGGFVGATGDYSTGASQVIMPYVVGSIEVYEQQTSWENILSDSKYVVIWGADPLSTLRITWTSNEQRGLAYFEKLKDSKIKVICIDPVKTATAKFLNAKWIAPRPNTDVALMMGIASHLIAKKKVDYEFLDTYTTGFDKFKDYLEGKEDGVKKDTKWASKICDIDEKTIKNLAETFYDNPTMIMSGWGMQRAHHGEQPHWMLVTLCAMLGQIGTKGDGFGLSYHYSNG…
Epsilonproteobacteria	Campylobacterales	Campylobacteraceae	Campylobacter	Campylobacter concisus	197	WP_052791276.1	MLDRRKFLKIGASLSALPLIPSLSAGKTVEASKVSLGLVKNGEVITAAHWGILKLTIKDGKIVKSEPWEKVTKMDNPLQHYTADMVYKSRVKYPYVRKSYLENPDNPKPELRGKDEFVRVSYDEAIKLIAKELKKTRDSKGASAIFGGSYGWKSSGNMQNSRILLHRFLNVTGGFVGATGDYSTGASQVIMPYVVGSIEVYEQQTSWENILSDSKYVVIWGADPLSTLRIAWTSNEQRGLAYFEKLKNSKIKVICIDPVKTTTAKFLNAKWIAPRPNTDVALMMGMASHLITKKKVNYEFLDTYTTGFDKFKDYLEGKEDGVKKDTKWASKICGIDEKTIKNLAETFYDNPTMIMSGWGMQRAHHGEQPHWMLVTLCAMLGQIGTKGGGFGLSYHYSNG…
Epsilonproteobacteria	Campylobacterales	Campylobacteraceae	Campylobacter	Campylobacter cuniculorum	197	WP_052791707.1	MLDRRKFLKIGASLSALPLIPSLSAGKTVEASKVSLGLVKNGEVITAAHWGILKLTIKDGKIVKSEPWEKVTKMDNPLQHYTADMVYKSRVKYPYVRKSYLENPDNPKPELRGKDEFVRVSYDEAIKLIAKELKKTRDSKGASAIFGGSYGWKSSGNMQNSRILLHRFLNVTGGFVGATGDYSTGASQVIMPYVVGSIEVYEQQTSWENILSDSKYVVIWGADPLSTLRIAWTSNEQRGLAYFEKLKNSKIKVICIDPVKTTTAKFLNAKWIAPRPNTDVALMMGMASHLIAKKKVNYEFLDTYTTGFDKFKDYLEGKEDGVKKDTKWASKICGIDEKTIKNLAETFYDNPTMIMSGWGMQRAHHGEQPHWMLVTLCAMLGQIGTKGGGFGLSYHYSNG…
Epsilonproteobacteria	Campylobacterales	Campylobacteraceae	Campylobacter	Campylobacter curvus	197	WP_052793976.1	MLDRRKFLKIGASLSALPLIPSLSAGKTVEASKVNLGLVKNGEVITAAHWGILKLTIKDGKIVKSEPWEKVTKMDNPLQHYTADMVYKSRVKYPYVRKSYLENPDNPKPELRGKDEFVRVSYDEAVKLIAKELKKTRDSKGASAIFGGSYGWKSSGNMQNSRILLHRFLNVTGGFVGATGNYSTGASQVIMPYVVGSIEVYEQQTSWENILSDSKYVVIWGADPLSTLRIAWTSNEQRGLAYFEKLKDSKIKVICIDPVKTTTAKFLNAKWIAPRPNTDVALMMGMASHLIAKKKVNYEFLDTYTTGFDKFKDYLEGKEDGVKKDTKWASKICGIDEKTIKNLAETFYDNSTMIMSGWGMQRAHHGEQPHWMLVTLCAMLGQIGTKGGGFGLSYHYSNG…
Epsilonproteobacteria	Campylobacterales	Campylobacteraceae	Campylobacter	Campylobacter curvus	197	WP_052796423.1	MLDRRKFLKIGASLSALPLIPSLSAGKTVEASKVSLGLVKNGEVITAAHWGILKLTIKDGKIVKSEPWEKVTKMDNPLQHYTADMVYKSRVKYPYVRKSYLENHDNPKPELRGKDEFVRVSYDEAIKLIAKELKKTRDSKGASAIFGGSYGWKSSGNMQNSRILLHRFLNVTGGFVGATGDYSTGASQVIMPYVVGSIEVYEQQTSWENILSDSKYVVIWGADPLSTLRIAWTSNEQRGLAYFEKLKNSKIKVICIDPVKTTTAKFLNAKWIAPRPNTDVALMMGMASHLIAKKKVNYEFLDTYTTGFDKFKDYLEGKEDGVKKDTKWASKICGIDEKTIKNLAETFYDNPTMIMSGWGMQRAHHGEQPHWMLVTLCAMLGQIGTKGGGFGLSYHYSNG…
Epsilonproteobacteria	Campylobacterales	Campylobacteraceae	Campylobacter	Campylobacter fetus	197	WP_052798547.1	MLDRRKFLKIGASLSALPLIPSLSAGKTVEASKVSLGLVKNGEVITAAHWGILKLTIKDGKIVKSEPWEKVTKMDNPLQRYTADMVYKSRVKYPYVRKSYLENPDNPKPELRGKDEFVRVSYDEAIKLIAKELKKTRDSKGASAIFGGSYGWKSSGNMQNSRILLHRFLNVTGGFVGATGDYSTGASQVIMPYVVGSIEVYEQQTSWENILSDSKYVVIWGADPLSTLRIAWTSNEQRGLAYFEKLKDSKIKVICIDPVKTTTAKFLNAKWIAPRPNTDVALMMGMASHLIAKKKVNYEFLDTYTTGFDKFKDYLEGKEDGVKKDTKWASKICGIDEKTIKNLAETFYDNSTMIMSGWGMQRAHHGEQPHWMLVTLCAMLGQIGTKGGGFGLSYHYSNG…
Epsilonproteobacteria	Campylobacterales	Campylobacteraceae	Campylobacter	Campylobacter geochelonis	197	WP_052802235.1	MLDRRKFLKIGASLSALPLIPSLSAGKTVEASKVSLGLVKNGEVITAAHWGILKLTIKDGKIVKSEPWEKVTKMDNPLQHYTADMVYKSRVKYPYVRKSYLENPDNPKPELRGKDEFVRVSYDEAIKLIAKELKKTRDSKGASAIFGGSYGWKSSGNMQNSRILLHRFLNVTGGFVGATGDYSTGASQVIMPYVVGSIEVYEQQTSWENILSDSKYVVIWGADPLSTLRIAWTSNEQRGLAYFEKLKNSKIKVICIDPVKTTTAKFLNAKWIAPRPNTDVALMMGMASHLIAKKKVNYEFLDTYTTGFDKFKDYLEGKEDGVKKDTKWASKICGIDEKTIKNLAETFYDNPTMIMSGWGMQRAHHGEQPHWMLVTLCAMLGQIGTKGGGFGLSYHYSNG…
Epsilonproteobacteria	Campylobacterales	Campylobacteraceae	Campylobacter	Campylobacter geochelonis	197	WP_052821680.1	MLDRRKFLKIGASLSALPLIPSLSAGKTVEASKVSLGLVKNGEVITAAHWGILKLTIKDGKIVKSEPWEKVTKMDNPLQHYTADMVYKSRVKYPYVRKSYLENPDNPKPELRGKDEFVRVSYDEAIKLIAKELKKTRDSKGASAIFGGSYGWKSSGNMQNSRILLHRFLNVTGGFVGATGDYSTGASQVIMPYVVGSIEVYEQQTSWENILSDSKYVVIWGADPLSTLRIAWTSNEQRGLAYFEKLKNSKIKVICIDPVKTTTAKFLNAKWIAPRPNTDVALMMGMASHLIAKKKVNYEFLDTYTTGFDKFKDYLEGKEDGVKKDTKWASKIYGIDEKTIKNLAETFYDNPTMIMSGWGMQRAHHGEQPHWMLVTLCAMLGQIGTKGGGFGLSYHYSNG…
Epsilonproteobacteria	Campylobacterales	Campylobacteraceae	Campylobacter	Campylobacter geochelonis	197	WP_052821930.1	MLDRRKFLKIGASLSALPLIPSLSAGKTLEASKVSLGLVKNGEVITAAHWGILKLTIKDGKIVKSEPWEKVTKMDNPLQHYTADMVYKSRVKYPYVRKSYLENPDNPKPELRGKDEFVRVSYDEAIKLIAKELKKTRDSKGASAIFGGSYGWKSSGNMQNSRILLHRFLNVTGGFVGATGDYSTGASQVIMPYVVGSIEVYEQQTSWENILSDSKYVVIWGADPLSTLRIAWTSNEQRGLAYFEKLKNSKIKIICIDPIKTTTAKFLNAKWIAPRPNTDVALMMGMASHLIAKKKVNYEFLDTYTTGFDKFKDYLEGKEDGVKKDTKWASKICGIDEKTIKKLAETFYDNPTMIMSGWGMQRAHHGEQPHWMLVTLCAMLGQIGTKGGGFGLSYQYSNG…
Epsilonproteobacteria	Campylobacterales	Campylobacteraceae	Campylobacter	Campylobacter gracilis	197	WP_052823577.1	MLDRRKFLKIGASLSALPLIPSLSAGKTVEASKVSLGLVKNGKVITAAHWGILKLTIKDGKIVKSEPWEKVTKMDNPLQHYTADMVYKSRVKYPYVRKSYLENPDNPKPELRGKDEFVRVSYDEAIKLIAKELKKTRDSKGASAIFGGSYGWKSSGNMQNSRILLHRFLNVTGGFVEATGDYSTGASQVIMPYVVGSIEVYEQQTSWENILSDSKYVVIWGADPLSTLRIAWTSNEQRGLAYFEKLKDSKIKVICIDPVKTTTAKFLNAKWIAPRPNTDVALMMGMASHLIAKKKVNYEFLDTYTTGFDKFKDYLEGKEDGVKKDTKWASKICGIDEKTIKNLAETFYDNPTMIMSGWGMQRAHHGEQPHWMLVTLCAMLGQIGTKGGGFGLSYHYSNG…
Epsilonproteobacteria	Campylobacterales	Campylobacteraceae	Campylobacter	Campylobacter hepaticus	197	WP_052836198.1	MLDRRKFLKIGASLSALPLIPSLSAGKTVEASKVSLGLVKNGEVITAAHWGILKLTIKDGKIVKSEPWEKVTKMDNPLQHYTADMVYKSRVKYPYVRKCYLENPDNPKPELRGKDEFVRVSYDEAIKLIAKELKKTRDSKGASAIFGGSYGWKSSGNIQNSRILLHRFLNVTGGFVGATGDYSTGASQVIMPYVVGSIEVYEQQTSWENILSDSKYVVIWGADPLSTLRIAWTSNEQRGLAYFEKLKDSKIKIICIDPVKTTTAKFLNAKWIAPRPNTDVALMMGMASHLIAKKKVNYEFLDTYTTGFDKFKDYLEGKEDGVKKDTKWASKICGIDEKTIKNLAETFYDNPTMIMSGWGMQRAHHGEQPHWMLVTLCAMLGQIGTKGGGFGLSYHYSNG…
Epsilonproteobacteria	Campylobacterales	Campylobacteraceae	Campylobacter	Campylobacter hominis	197	WP_052855072.1	MLDRRKFLKIGASLSALPLIPSLSAGKTVEASKVSLGLVKNGKVITAAHWGILKLTIKDGKIVKSEPWEKVTKMDNPLQHYTADMVYKSRVKYPYVRKSYLENPDNPKPELRGKDEFVRVSYDEAIKLIAKELKKTRDSKGASAIFGGSYGWKSSGNMQNSRILLHRFLNVTGGFVEATGDYSTGASQVIMPYVVGSIEVYEQQTSWENILSDSKYVVIWGADPLSTLRIAWTSNEQRGLAYFEKLKDSKIKVICIDPVKTTTAKFLNAKWIAPRPNTDVALMMGMASHLIAKKKVNYEFLDTYTTGFDKFKDYLEGKEDGVKKDTKWASKICGIDEKTIKNLAETFYDNPTMIMSGWGMQRAHHGEQPHWMLVTLCAMLGQIGTKGGGFGLSYHYSNG…
Epsilonproteobacteria	Campylobacterales	Campylobacteraceae	Campylobacter	Campylobacter hyointestinalis	197	WP_052858003.1	MLDRRKFLKIGASLSALPLIPSLSAGKTVEASKVNLGLVKNGEVITAAHWGILKLTIKDGKIVKSEPWEKVTKMDNPLQHYTADMVYKSRVKYPYVRKSYLENPDNPKPELRGKDEFVRVSYDEAVKLIAKELKKTRDSKGASAIFGGSYGWKSSGNMQNSRILLHRFLNVTGGFVGATGDYSTGASQVIMPYVVGSIEVYEQQTSWENILSDSKYVVIWGADPLSTLRIAWTSNEQRGLAYFEKLKDSKIKVICIDPVKTTTAKFLNAKWIAPRPNTDVALMMGMASHLIAKKKVNYEFLDTYTTGFDKFKDYLEGKEDGVKKDTKWASKICGIDEKTIKNLAETFYDNSTMIMSGWGMQRAHHGEQPHWMLVTLCAMLGQIGTKGGGFGLSYHYSNG…
Epsilonproteobacteria	Campylobacterales	Campylobacteraceae	Campylobacter	Campylobacter hyointestinalis	197	WP_052945501.1	MLDRRKFLKIGASLSALPLIPSLSAGKTLEASKVSLGLVKNGEVITAAHWGILKLTIKDGKIVKSEPWEKVTKMDNPLQHYTADMVYKSRVKYPYVRKSYLENPDNPKPELRGKDEFVRVSYDEAIKLIAKELKKTRDSKGASAIFGGSYGWKSSGNMQNSRILLHRFLNVTGGFVGATGDYSTGASQVIMPYVVGSIEVYEQQTSWENILSDSKYVVIWGADPLSTLRIAWTSNEQRGLAYFEKLKDSKIKIICIDPIKTTTAKFLNAKWIAPRPNTDVALMMGMASHLIAKKKVNYEFLDTYTTGFDKFKDYLEGKEDGVKKDTKWASKICGIDEKTIKKLAETFYDNPTMIMSGWGMQRAHHGEQPHWMLVTLCAMLGQIGTKGGGFGLSYQYSNG…
Epsilonproteobacteria	Campylobacterales	Campylobacteraceae	Campylobacter	Campylobacter hyointestinalis	197	WP_052950234.1	MLDRRKFLKIGASLSALPLIPSLSAGKTVEASKVSLGLVKNGEVITAAHWGILKLTIKDGKIVKSEPWEKVTKMDNPLQHYTADMVYKSRVKYPYVRKSYLENPDNPKPELRGKDEFVRVSYGEAIKLIAKELKKTRDSKGASAIFGGSYGWKSSGNMQNSRILLHRFLNVTGGFVGATGDYSTGASQVIMPYVVGSIEVYEQQTSWENILSDSKYVVVWGADPLSTLRIAWTSNEQRGLAYFEKLKNSKIKVICIDPVKTTTAKFLNAKWIAPRPNTDVALMMGMASHLIAKKKVNYEFLDTYTIGFDKFKDYLEGKEDGVKKDTKWASKICGIDEKTIKNLAETFYDNPTMIMSGWGMQRAHHGEQPHWMLVTLCAMLGQIGTKGGGFGLSYHYSNG…
Epsilonproteobacteria	Campylobacterales	Campylobacteraceae	Campylobacter	Campylobacter hyointestinalis	197	WP_057042186.1	MLDRRKFLKIGASLSALPLIPSSSAGKTVEASKVSLGLVKNGEVITAAHWGILKLTIKDGKIVKSEPWEKVTKMDNPLQHYTADMVYKSRVKYPYVRKSYLENPDNPKPELRGKDEFVRVSYDEAVKLIAKELKKTRDSKGASAIFGGSYGWKSSGNMQNSRILLHRFLNVTGGFVGATGDYSTGASQVIMPYVVGSIEVYEQQTSWENILSDSKYVVIWGADPLSTLRIAWTSNEQRGLAYFEKLKDSKIKVICIDPVKTTTAKFLNAKWIAPRPNTDVALMMGIASHLIAKKKVDYEFLDTYTTGFDKFKDYLEGKEDGVKKDTKWASKICGIDEKTIKNLAETFYDNPTMIMSGWGMQRAHHGEQPHWMLVTLCAMLGQIGTKGGGFGLSYHYSNG…
Epsilonproteobacteria	Campylobacterales	Campylobacteraceae	Campylobacter	Campylobacter hyointestinalis	197	WP_070210110.1	MLDRRKFLKIGASLSALPLIPSLSAGKTVEASKVSLGLVKNGEVITAAHWGILKLTIKDGKIVKSEPWEKVTKMDNPLQHYTADMVYKSRVKYPYVRKSYLENPDNPKPELRGKDEFVRVSYDEAIKLIAKELKKTRDSKGASAIFGGSYGWKSSGNMQNSRILLHRFLNVTGGFVGATGDYSTGASQVIMPYVVGSIEVYEQQTSWENILSDSKYVVIWGADPLSTLRIAWTSNEQRGLAYFEKLKDSKIKIICIDPVKTTTAKFLNAKWIAPRPNTDVALMIGMASHLIAKKKVNYEFLDTYTTGFDKFKDYLEGKEDGVKKDTKWASKICGIDEKTIKNLAETFYDNSTMIMSGWGMQRAHHGEQPHWMLVTLCAMLGQIGTKGGGFGLSYHYSNG…
Epsilonproteobacteria	Campylobacterales	Campylobacteraceae	Campylobacter	Campylobacter hyointestinalis	197	WP_070248015.1	MLDRRKFLKIGASLSALPLIPSLSAGKTLEASKVSLGLVKNGEVITAAHWGILKLTIKDGKIVKSEPWEKVTKMDNPLQHYTADMVYKSRVKYPYVRKSYLENPDNPKPELRGKDEFVRVSYDEAIKLIAKELKKTRDSKGASAIFGGSYGWKSSGNMQNSRILLHRFLNVTGGFVGATGDYSTGASQVIMPYVVGSIEVYEQQTSWENILSDSKYVVIWGADPLSTLRIAWTSNEQRGLAYFEKLKDSKIKIICIDPVKTTTAKFLNAKWIAPRPNTDVALMIGMASHLIAKKKVNYEFLDTYTTGFDKFKDYLEGKEDGVKKDTKWASKICGIDEKTIKNLAETFYDNSTMIMSGWGMQRAHHGEQPHWMLVTLCAMLGQIGTKGGGFGLSYHYSNG…
Epsilonproteobacteria	Campylobacterales	Campylobacteraceae	Campylobacter	Campylobacter hyointestinalis	197	WP_070277762.1	MLDRRKFLKIGASLSALPLIPSLSAGKTVEASKVSLGLVKNGEVITAAHWGILKLTIKDGKIVKSEPWEKVTKMDNPLQHYTADMVYKSRVKYPYVRKSYLENPDNPKPELRGKDEFVRVSYGEAIKLIAKELKKTRDSKGASAIFGGSYGWKSSGNMQNSRILLHRFLNVTGGFVGATGDYSTGASQVIMPYVVGSIEVYEQQTSWENILSDSKYVVIWGADPLSTLRIAWTSNEQRGLAYFEKLKDSKIKVICIDPIKTTTAKFLNAKWIAPRPNTDVALMMGMASHLIAKKKVNYEFLDTYTTGFDKFKDYLEGKEDGVKKDTKWASKICGIDEKTIKKLAETFYDNPTMIMSGWGMQRAHHGEQPHWMLVTLCAMLGQIGTKGGGFGLSYHYSNG…
Epsilonproteobacteria	Campylobacterales	Campylobacteraceae	Campylobacter	Campylobacter hyointestinalis	197	WP_070293518.1	MLDRRKFLKIGASLSALPLIPSLSAGKTLEASKVSLGLVKNGEVITAAHWGILKLTIKDGKIVKSEPWEKVTKMDNPLQHYTADMVYKSRVKYPYVRKSYLENPDNPKPELRGKDEFVRVSYGEAIKLIAKELKKTRDSKGASAIFGGSYGWKSSGNMQNSRILLHRFLNVTGGFVGATGDYSTGASQVIMPYVVGSIEVYEQQTSWENILSDSKYVVIWGADPLSTLRIAWTSNEQRGLAYFEKLKDSKIKVICIDPVKTTTAKFLNAKWIAPRPNTDVALMMGMASHLIAKKKVNYEFLDTYTTGFDKFKDYLEGKEDGVKKDTKWASKICGIDEKTIKNLAETFYDNPTMIMSGWGMQRAHHGEQPHWMLVTLCAMLGQIGTKGGGFGLSYHYSNG…
Epsilonproteobacteria	Campylobacterales	Campylobacteraceae	Campylobacter	Campylobacter hyointestinalis	197	WP_070297793.1	MLDRRKFLKIGASLSALPLIPSLSAGKTLEASKVSLGLVKNGEVITAAHWGILKLTIKDGKIVKSEPWEKVTKMDNPLQRYTADMVYKSRVKYPYVRKSYLENPDNPKPELRGKDEFVRVSYDEAIKLIAKELKKTRDSKGASAIFGGSYGWKSSGNMQNSRILLHRFLNITGGFVGATGDYSTGASQVIMPYVVGSIEVYEQQTSWENILSDSKYVVIWGADPLSTLRIAWTSNEQRGLAYFEKLKDSKIKVICIDPIKTTTAKFLNAKWIAPRPNTDVALMMGMASHLIAKKKVNYEFLDTYTTGFDKFKDYLEGKEDGVKKDTKWASKICGIDEKTIKKLAETFYDNPTMIMSGWGMQRAHHGEQPHWMLVTLCAMLGQIGTKGGGFGLSYHYSNG…
Epsilonproteobacteria	Campylobacterales	Campylobacteraceae	Campylobacter	Campylobacter hyointestinalis	197	WP_070300131.1	MLDRRKFLKIGASLSALPLIPSLSAGKTLEASKVSLGLVKNGEVITAAHWGILKLTIKDGKIVKSEPWEKVTKMDNPLQHYTADMVYKSRVKYPYVRKSYLENPDNPKPELRGKDEFVRVSYDEAIKLIAKELKKTRDSKGASAIFGGSYGWKSSGNMQNSRILLHRFLNVTGGFVGATGDYSTGASQVIMPYVVGSIEVYEQQTSWENILSDSKYVVIWGADPLSTLRIAWTSNEQRGLAYFEKLKDSKIKIICIDPVKTTTAKFLNAKWIAPRPNTDVALMIGMASHLIAKKKVNYEFLDTYTTGFDKFKDYLEGKEDGVKKDTKWASKICGIDEKTIKNLAETFYDNSTMIMSGWGMQRAHHGEQPHWMLVTLCAMLGQIGTKGGGFGLSYHYSNG…
Epsilonproteobacteria	Campylobacterales	Campylobacteraceae	Campylobacter	Campylobacter iguaniorum	197	WP_070302091.1	MLDRRKFLKIGASLSALPLIPSLSAGKTLEASKVSLGLVKNGEVITAAHWGILKLTIKDGKIVKSEPWEKVTKMDNPLQHYTADMVYKSRVKYPYVRKSYLENPDNPKPELRGKDEFVRVSYDEAIKLIAKELKKTRDSKGASAIFGGSYGWKSSGNMQNSRILLHRFLNVTGGFVGATGDYSTGASQVIMPYVVGSIEVYEQQTSWENILSDSKYVVIWGADPLSTLRIAWTSNEQRGLAYFEKLKDSKIKIICIDPVKTTTAKFLNAKWIAPRPNTDVALMIGMASHLIAKKKVNYEFLDTYTTGFDKFKDYLEGKEDGVKKDTKWASKICGIDEKTIKNLAETFYDNSTMIMSGWGMQRAHHGEQPHWMLVTLCAMLGQIGTKGGGFGLSYHYSNG…
Epsilonproteobacteria	Campylobacterales	Campylobacteraceae	Campylobacter	Campylobacter iguaniorum	197	WP_070305353.1	MLDRRKFLKIGASLSALPLIPSLSAGKTVEASKVNLGLVKNGEVITAAHWGILKLTIKDGKIVKSEPWEKVTKMDNPLQHYTADMVYKSRVKYPYVRKSYLENPDNPKPELRGKDEFVRVSYDEAVKLIAKELKKTRDSKGASAIFGGSYGWKSSGNMQNSRILLHRFLNVTGGFVGATGDYSTGASQVIMPYVVGSIEVYEQQTSWENILSDSKYVVIWGADPLSTLRIAWTSNEQRGLAYFEKLKDSKIKVICIDPVKTTTAKFLNAKWIAPRPNTDVALMMGMASHLIAKKKVNYEFLDTYTTGFDKFKDYLEGKEDGVKKDTKWASKICGIDEKTIKNLAETFYDNPTMIMSGWGMQRAHHGEQPHWMLVTLCAMLGQIGTKGGGFGLSYHYSNG…
Epsilonproteobacteria	Campylobacterales	Campylobacteraceae	Campylobacter	Campylobacter iguaniorum	197	WP_070308390.1	MLDRRKFLKIGASLSALPLIPSLSAGKTVEASKVSLGLVKNGEVITAAHWGILKLTIKDGKIVKSEPWEKVTKMDNPLQHYTADMVYKSRVKYPYVRKSYLENPDNPKPELRGKDEFVRVSYGEAIKLIAKELKKTRDSKGASAIFGGSYGWKSSGNMQNSRILLHRFLNVTGGFVGATGDYSTGASQVIMPYVVGSIEVYEQQTSWENILSDSKYVVIWGADPLSTLRIAWTSNEQRGLAYFEKLKDSKIKVICIDPIKTTTAKFLNAKWIAPRPNTDVALMMGMASHLIAKKKVNYEFLDTYTTGFDKFKDYLEGKEDGVKKDTKWASKICGIDEKTIKKLAETFYDNPTMIMSGWGMQRAHHGEQPHWMLVTLCAMLGQIGTKGGGFGLSYHYSNG…
Epsilonproteobacteria	Campylobacterales	Campylobacteraceae	Campylobacter	Campylobacter jejuni	197	WP_070308716.1	MLDRRKFLKIGASLSALPLIPSLSAGKTVEASKVSLGLVKNGEVITAAHWGILKLTIKDGKIVKSEPWEKVTKMDNPLQHYTADMVYKSRVKYPYVRKSYLENPDNPKPELRGKDEFVRVSYDEAIKLIAKELKKTRDSKGASAIFGGSYGWKSSGNMQNSRILLHRFLNVTGGFVGATGDYSTGASQVIMPYVVGSIEVYEQQTSWENILSDSKYVVIWGADPLSTLRIAWTSNEQRGLAYFEKLKDSKIKVICIDPVKTTTAKFLNAKWIAPRPNTDVALMMGMASHLIAKKKVNYEFLDTYTTGFDKFKDYLEGKEDGVKKDTKWASKICGIDEKTIKNLAETFYDNSTMIMSGWGMQRAHHGEQPHWMLVTLCAMLGQIGTKGGGFGLSYHYSNG…
Epsilonproteobacteria	Campylobacterales	Campylobacteraceae	Campylobacter	Campylobacter jejuni	197	WP_070315225.1	MLDRRKFLKIGASLSALPLIPSLSAGKTVEASKVSLGLVKNGEVITAAHWGILKLTIKDGKIVKSEPWEKVTKMDNPLQHYTADMVYKSRVKYPYVRKSYLENPDNPKPELRGKDEFVRVSYDEAIKLIAKELKKTRDSKGASAIFGGSYGWKSSGNMQNSRILLHRFLNVTGGFVGATGDYSTGASQVIMPYVVGSIEVYEQQTSWENILSDSKYVVIWGADPLSTLRIAWTSNEQRGLAYFEKLKNSKIKVICIDPVKTTTAKFLNAKWIAPRPNTDVALMMGMASHLITKKKVNYEFLDTYTTGFDKFKDYLEGKEDGVKKDTKWASKICGIDEKTIKNLAETFYDNPTMIMSGWGMQRAHHGEQPHWMLVTLCAMLGQIGTKGGGFGLSYHYSNG…
Epsilonproteobacteria	Campylobacterales	Campylobacteraceae	Campylobacter	Campylobacter jejuni	197	WP_071609232.1	MLDRRKFLKIGASLSALPLIPSLSAGKTVEASKVSLGLVKNGEVITAAHWGILKLTIKDGKIVKSEPWEKVTKMDNPLQHYTADMVYKSRVKYPYVRKSYLENPDNPKPELRGKDEFVRVSYDEAIKLIAKELKKTRDSKGSSAIFGGSYGWKSSGNMQNSRILLHRFLNVTGGFVGATGDYSTGASQVIMPYVVGSIEVYEQQTSWENILSDSKYVVIWGADPLSTLRIAWTSNEQRGLAYFEKLKDSKIKIICIDPVKTTTAKFLNAKWIAPRPNTDVALMMGMASHLIAKKKVNYEFLDTYTTGFDKFKDYLEGKEDGVKKDTKWASKICGIDEKTIKNLAETFYDNPTMIMSGWGMQRAHHGEQPHWMLVTLCAMLGQIGTKGGGFGLSYHYSNG…
Epsilonproteobacteria	Campylobacterales	Campylobacteraceae	Campylobacter	Campylobacter jejuni	197	WP_071609702.1	MLDRRKFLKIGASLSALPLIPSLSAGKTVEASKVSLGLVKNGEVITAAHWGILKLTIKDGKIVKSEPWEKVTKMDNPLQHYTADMVYKSRVKYPYVRKSYLENPDNPKPELRGKDEFVRVSYDEAIKLIAKELKKTRDSKGASAIFGGSYGWKSSGNMQNSRILLHRFLNVTGGFVGATGDYSTGASQVIMPYVVGSIEVYEQQTSWENILSDSKYVVIWGADPLSTLRIAWTSNEQRGLAYFEKLKNSKIKVICIDPVKTTTAKFLNAKWIAPRPNTDVALMMGMASHLIAKKKVNYEFLDTYTTGFDKFKDYLEGKEDGVKKDTKWASKICGIDEKTIKNLAETFYDNPTMIMSGWGMQRAHHGEQPHWMLVTLCAMLGQIGTKGGGFGLSYHYSNG…
Epsilonproteobacteria	Campylobacterales	Campylobacteraceae	Campylobacter	Campylobacter jejuni	197	WP_071616472.1	MLDRRKFLKIGASLSALPLIPSLSAGKTVEASKVSLGLVKNGEVITAAHWGILKLTIKDGKIVKSEPWEKVTKMDNPLQHYTADMVYKSRVKYPYVRKSYLENPDNPKPELRGKDEFVRVSYDEAIKLIAKELKKTRDSKGSSAIFGGSYGWKSSGNMQNSRILLHRFLNVTGGFVGATGDYSTGASQVIMPYVVGSIEVYEQQTSWENILSDSKYVVIWGADPLSTLRIAWTSNEQRGLAYFEKLKDSKIKIICIDPVKTTTAKFLNAKWIAPRPNTDVALMMGMASHLIAKKKVNYEFLDTYTTGFDKFKDYLEGKEDGVKKDTKWASKICGIDEKTIKNLAETFYDNPTMIMSGWGMQRAHHGEQPHWMLVTLCAMLGQIGTKGGGFGLSYHYSNG…
Epsilonproteobacteria	Campylobacterales	Campylobacteraceae	Campylobacter	Campylobacter jejuni	197	WP_074486840.1	MLDRRKFLKIGASLSALPLIPSLSAGKTVEASKVSLGLVKNGEVITAAHWGILKLTIKDGKIVKSEPWEKVTKMDNPLQHYTADMVYKSRVKYPYVRKSYLENPDNPKPELRGKDEFVRVSYDEAIKLIAKELKKTRDSKGASAIFGGSYGWKSSGNMQNSRILLHRFLNVTGGFVGATGDYSTGASQVIMPYVVGSIEVYEQQTSWENILSDSKYVVIWGADPLSTLRIAWTSNEQRGLAYFEKLKDSKIKVICIDPVKTTTAKFLNAKWIAPRPNTDVALMMGMASHLIAKKKVNYEFLDTYTTGFDKFKDYLEGKEDGVKKDTKWASKICGIDEKTIKNLAETFYDNPTMIMSGWGMQRAHHGEQPHWMLVTLCAMLGQIGTKGGGFGLSYHYSNG…
Epsilonproteobacteria	Campylobacterales	Campylobacteraceae	Campylobacter	Campylobacter jejuni	197	WP_074497989.1	MLDRRKFLKIGASLSALPLIPSLSAGKTLEASKVSLGLVKNGEVITAAHWGILKLTIKDGKIVKSEPWEKVTKMDNPLQHYTADMVYKSRVKYPYVRKSYLENPDNPKPELRGKDEFVRVSYGEAIKLIAKELKKTRDSKGASAIFGGSYGWKSSGNMQNSRILLHRFLNVTGGFVGATGDYSTGASQVIMPYVVGSIEVYEQQTSWENILSDSKYVVIWGADPLSTLRIAWTSNEQRGLAYFEKLKDSKIKVICIDPVKTTTAKFLNAKWIAPRPNTDVALMMGMASHLIAKKKINYEFLDTYTTGFDKFKDYLEGKEDGVKKDIKWASKICGIDEKTIKNLAETFYDNPTMIMSGWGMQRAHHGEQPHWMLVTLCAMLGQIGTKGGGFGLSYHYSNG…
Epsilonproteobacteria	Campylobacterales	Campylobacteraceae	Campylobacter	Campylobacter jejuni	197	WP_086032009.1	MLDRRKFLKIGASLSALPLIPSLSAGKTVEASKVNLGLVKNGEVITAAHWGILKLTIKDGKIVKSEPWEKVTKMDNPLQHYTADMVYKSRVKYPYVRKSYLENPDNPKPELRGKDEFVRVSYDEAVKLIAKELKKTRDSKGASAIFGGSYGWKSSGNMQNSRILLHRFLNVTGGFVGATGDYSTGASQVIMPYVVGSIEVYEQQTSWENILSDSKYVVIWGADPLSTLRIAWTSNEQRGLAYFEKLKDSKIKVICIDPVKTTTAKFLNAKWIAPRPNTDVALMMGMASHLIAKKKVNYEFLDTYTTGFDKFKDYLEGKEDGVKKDTKWASKICGIDEKTIKNLAETFYDNPTMIMSGWGMQRAHHGEQPHWMLVTLCAMLGQIGTKGGGFGLSYHYSNG…
Epsilonproteobacteria	Campylobacterales	Campylobacteraceae	Campylobacter	Campylobacter jejuni	197	WP_087604564.1	MLDRRKFLKIGASLSALPLIPSLSAGKTVEASKVSLGLVKNGEVITAAHWGILKLTIKDGKIVKSEPWEKVTKMDNPLQHYTADMVYKSRVKYPYVRKSYLENPDNPKPELRGKDEFVRVSYDEAIKLIAKELKKTRDSKGASAIFGGSYGWKSSGNMQNSRILLHRFLNVTGGFVGATGDYSTGASQVIMPYVVGSIEVYEQQTSWENILSDSKYVVIWGADPLSTLRIAWTSNEQRGLAYFEKLKDSKIKVICIDPVKTTTAKFLNAKWIAPRPNTDVALMMGMASHLIAKKKVNYEFLDTYTTGFDKFKDYLEGKEDGVKKDTKWASKICGIDEKTIKNLAETFYDNSTMIMSGWGMQRAHHGEQPHWMLVTLCAMLGQIGTKGGGFGLSYHYSNG…
Epsilonproteobacteria	Campylobacterales	Campylobacteraceae	Campylobacter	Campylobacter jejuni	197	WP_087699789.1	MLDRRKFLKIGASLSALPLIPSLSAGKTVEASKVSLGLVKNGEVITAAHWGILKLTIKDGKIVKSEPWEKVTKMDNPLQHYTADMVYKSRVKYPYVRKSYLENPDNPKPELRGKDEFVRVSYDEAIKLIAKELKKTRDSKGASAIFGGSYGWKSSGNMQNSRILLHRFLNVTGGFVGATGDYSTGASQVIMPYVVGSIEVYEQQTSWENILSDSKYVVIWGADPLSTLRIAWTSNEQRGLAYFEKLKDSKIKVICIDPVKTTTAKFLNAKWIAPRPNTDVALMMGMASHLIAKKKVNYEFLDTYTTGFDKFKDYLEGKEDGVKKDTKWASKICGIDEKTIKNLAETFYDNSTMIMSGWGMQRAHHGEQPHWMLVTLCAMLGQIGTKGGGFGLSYHYSNG…
Epsilonproteobacteria	Campylobacterales	Campylobacteraceae	Campylobacter	Campylobacter jejuni	197	WP_087724174.1	MLDRRKFLKIGATLSALPLIPTLSAGKSVEATKVSLGLVKNGEVITAAHWGILKLTIKDGKIVKSEPWEKITKMDNPLQHYTADMVYKSRVKYPYVRKSYLENPDNPKPELRGKDEFVRVSYDEAIKLIAKELKKTREAKGVSAIFGGSYGWKSSGNMQNARILLHRFLNVTGGFVGASGDYSTGASQIIMPYVVGSIEVYEQQTSWENILENSKYVVIWGADPLSTLRIAWTATEQRGLAYFEKLKESKIKVICIDPVKTTTAKFLNAQWVAPRPNTDVALMMGMASHLIAKKKVNYEFLENYTTGFDKFKTYLDGKEDGVKKDTKWASKICGIDEKTIKNLAEIFYDNPTMIMSGWGMQRAHHGEQPHWMLVTLCAMIGQIGTKGGGFGLSYHYSNG…
Epsilonproteobacteria	Campylobacterales	Campylobacteraceae	Campylobacter	Campylobacter jejuni	197	WP_088261517.1	MLDRRKFLKIGASLSALPLIPSLSAGKTLEASKVSLGLVKNGEVITAAHWGILKLTIKDGKIVKSEPWEKVTKMDNPLQHYTADMVYKSRVKYPYVRKSYLENPDNPKPELRGKDEFVRVSYGEAIKLIAKELKKTRDSKGASAIFGGSYGWKSSGNMQNSRILLHRFLNVTGGFVGATGDYSTGASQVIMPYVVGSIEVYEQQTSWENILSDSKYVVIWGADPLSTLRIAWTSNEQRGLAYFEKLKDSKIKVICIDPVKTTTAKFLNAKWIAPRPNTDVALMMGMASHLIAKKKINYEFLDTYTTGFDKFKDYLEGKEDGVKKDTKWASKICGIDEKTIKNLAETFYDNPTMIMSGWGMQRAHHGEQPHWMLVTLCAMLGQIGTKGGGFGLSYHYSNG…
Epsilonproteobacteria	Campylobacterales	Campylobacteraceae	Campylobacter	Campylobacter jejuni	197	WP_088306203.1	MLDRRKFLKIGASLSALPLIPSLSAGKTVEASKVSLGLVKNGEVITAAHWGILKLTIKDGKIVKSEPWEKVTKMDNPLQHYTADMVYKSRVKYPYVRKSYLENPDNPKPELRGKDEFVRVSYDEAIKLIAKELKKTRDSKGASAIFGGSYGWKSSGNMQNSRILLHRFLNVTGGFVGATGDYSTGASQVIMPYVVGSIEVYEQQTSWENILSNSKYVVVWGADPLSTLRIAWTSNEQRGLAYFEKLKNSKIKVICIDPVKTTTAKFLNAKWIAPRPNTDVALMMGMASHLIAKKKVNYEFLDTYTIGFDKFKDYLEGKEDGVKKDTKWASKICGIDEKTIKNLAETFYDNPTMIMSGWGMQRAHHGEQPHWMLVTLCAMLGQIGTKGGGFGLSYHYSNG…
Epsilonproteobacteria	Campylobacterales	Campylobacteraceae	Campylobacter	Campylobacter jejuni	197	WP_100613189.1	MLDRRKFLKIGASLSALPLIPSLSAGKTVEASKVSLGLVKNGEVITAAHWGILKLTIKDGKIVKSEPWEKVTKMDNPLQHYTADMVYKSRVKYPYVRKSYLENPDNPKPELRGKDEFVRVSYDEAIKLIAKELKKTRDSKGSSAIFGGSYGWKSSGNMQNSRILLHRFLNVTGGFVGATGDYSTGASQVIMPYVVGSIEVYEQQTSWENILSDSKYVVIWGADPLSTLRIAWTSNEQRGLAYFEKLKDSKIKIICIDPVKTTTAKFLNAKWIAPRPNTDVALMMGMASHLIAKKKVNYEFLDTYTTGFDKFKDYLEGKEDGVKKDTKWASKICGIDEKTIKNLAETFYDNPTMIMSGWGMQRAHHGEQPHWMLVTLCAMLGQIGTKGGGFGLSYHYSNG…
Epsilonproteobacteria	Campylobacterales	Campylobacteraceae	Campylobacter	Campylobacter jejuni	197	WP_100616596.1	MLDRRKFLKIGASLSALPLIPSSSAGKTVEASKVSLGLVKNGEVITAAHWGILKLTIKDGKIVKSEPWEKVTKMDNPLQHYTADMVYKSRVKYPYVRKSYLENPDNPKPELRGKDEFVRVSYDEAVKLIAKELKKTRDSKGASAIFGGSYGWKSSGNMQNSRILLHRFLNVTGGFVEATGDYSTGASQVIMPYVVGSIEVYEQQTSWENILSDSKYVVIWGADPLSTLRIAWTSNEQRGLAYFEKLKDSKIKVICIDPVKTTTAKFLNAKWIAPRPNTDVALMMGMASHLIAKKKVNYEFLDTYTTGFDKFKDYLEGKEDGVKKDTKWASKICGIDEKTIKNLAETFYDNPTMIMSGWGMQRAHHGEQPHWMLVTLCAMLGQIGTKGGGFGLSYHYSNG…
Epsilonproteobacteria	Campylobacterales	Campylobacteraceae	Campylobacter	Campylobacter jejuni	197	WP_100630097.1	MLDRRKFLKIGASLSALPLIPSLSAGKTVEASKVSLGLVKNGEVITAAHWGILKLTIKDGKIVKSEPWEKVTKMDNPLQHYTADMVYKSRVKYPYVRKSYLENPDNPKPELRGKDEFVRVSYDEAIKLIAKELKKTRDSKGASAIFGGSYGWKSSGNMQNSRILLHRFLNVTGGFVGATGDYSTGASQVIMPYVVGSIEVYEQQTSWENILSDSKYVVIWGADPLSTLRIAWTSNEQRGLAYFEKLKNSKIKVICIDPVKTTTAKFLNAKWIAPRPNTDVALMMGMASHLIAKKKVNYEFLDTYTTGFDKFKDYLEGKEDGVKKDTKWASKICGIDEKTIKNLAETFYDNPTMIMSGWGMQRAHHGEQPHWMLVTLCAMLGQIGTKGGGFGLSYHYSNG…
Epsilonproteobacteria	Campylobacterales	Campylobacteraceae	Campylobacter	Campylobacter jejuni	197	WP_115801300.1	MLDRRKFLKIGASLSALPLIPSLSAGKTLEASKVSLGLVKNGEVITAAHWGILKLTIKDGKIVKSEPWEKVTKMDNPLQHYTADMVYKSRVKYPYVRKSYLENPDNPKPELRGKDEFVRVSYGEAIKLIAKELKKTRDSKGASAIFGGSYGWKSSGNMQNSRILLHRFLNVTGGFVGATGDYSTGASQVIMPYVVGSIEVYEQQTSWENILSDSKYVVIWGADPLSTLRIAWTSNEQRGLAYFEKLKDSKIKVICIDPVKTTTAKFLNAKWIAPRPNTDVALMMGMASHLIAKKKINYEFLDTYTTGFDKFKDYLEGKEDGVKKDTKWASKICGIDEKTIKNLAETFYDNPTMIMSGWGMQRAHHGEQPHWMLVTLCAMLGQIGTKGGGFGLSYHYSNG…
Epsilonproteobacteria	Campylobacterales	Campylobacteraceae	Campylobacter	Campylobacter jejuni	197	WP_116487170.1	MLDRRKFLKIGASLSALPLIPSLSAGKTVEASKVSLGLVKNGEVITAAHWGILKLTIKDGKIVKSEPWEKVTKMDNPLQHYTADMVYKSRVKYPYVRKSYLENPDNPKPELRGKDEFVRVSYDEAIKLIAKELKKTRDSKGASAIFGGSYGWKSSGNMQNSRILLHRFLNVTGGFVGATGDYSTGASQVIMPYVVGSIEVYEQQTSWENILSDSKYVVIWGADPLSTLRIAWTSNEQRGLAYFEKLKNSKIKVICIDPVKTTTAKFLNAKWIAPRPNTDVALMMGMASHLIAKKKVNYEFLDTYTTGFDKFKDYLEGKEDGVKKDTKWASKICGIDEKTIKNLAETFYDNPTMIMSGWGMQRAHHGEQPHWMLVTLCAMLGQIGTKGGGFGLSYHYSNG…
Epsilonproteobacteria	Campylobacterales	Campylobacteraceae	Campylobacter	Campylobacter jejuni	197	WP_126214005.1	MLDRRKFLKIGASLSALPLIPSLSAGKTLEASKVSLGLVKNGEVITAAHWGILKLTIKDGKIVKSEPWEKVTKMDNPLQHYTADMVYKSRVKYPYVRKSYLENPDNPKPELRGKDEFVRVSYDEAIKLIAKELKKTRDSKGASAIFGGSYGWKSSGNMQNSRILLHRFLNVTGGFVGATGDYSTGASQVIMPYVVGSIEVYEQQTSWENILSDSKYVVVWGADPLSTLRIAWTSNEQRGLAYFEKLKDSKIKVICIDPIKTTTAKFLNAKWIAPRPNTDVALMMGMASHLIAKKKVNYEFLDTYTTGFDKFKDYLEGKEDGVKKDTKWASKICGIDEKTIKKLAETFYDNPTMIMSGWGMQRAHHGEQPHWMLVTLCAMLGQIGTKGGGFGLSYHYSNG…
Epsilonproteobacteria	Campylobacterales	Campylobacteraceae	Campylobacter	Campylobacter jejuni	197	WP_126222872.1	MLDRRKFLKIGASLSALPLIPSLSAGKTVEASKVSLGLVKNGEVITAAHWGILKLTIKDGKIVKSEPWEKVTKMDNPLQHYTADMVYKSRVKYPYVRKSYLENPDNPKPELRGKDEFVRVSYDEAIKLIAKELKKTRDSKGASAIFGGSYGWKSSGNMQNSRILLHRFLNVTGGFVGATGDYSTGASQVIMPYVVGSIEVYEQQTSWENILSDSKYVVIWGADPLSTLRIAWTSNEQRGLAYFEKLKDSKIKVICIDPVKTTTAKFLNAKWIAPRPNTDVALMMGMASHLIAKKKVNYEFLDTYTTGFDKFKDYLEGKEDGVKKDTKWASKICGIDEKTIKNLAETFYDNPTMIMSGWGMQRAHHGEQPHWMLVTLCAMLGQIGTKGGGFGLSYHYSNG…
Epsilonproteobacteria	Campylobacterales	Campylobacteraceae	Campylobacter	Campylobacter jejuni	197	WP_126224935.1	MLDRRKFLKIGASLSALPLIPSLSAGKTLEASKVSLGLVKNGEVITAAHWGILKLTIKDGKIVKSEPWEKVTKMDNPLQHYTADMVYKSRVKYPYVRKSYLENPDNPKPELRGKDEFVRVSYGEAIKLIAKELKKTRDSKGASAIFGGSYGWKSSGNMQNSRILLHRFLNVTGGFVGATGDYSTGASQVIMPYVVGSIEVYEQQTSWENILSDSKYVVIWGADPLSTLRIAWTSNEQRGLAYFEKLKDSKIKVICIDPVKTTTAKFLNAKWIAPRPNTDVALMMGMASHLIAKKKINYEFLDTYTTGFDKFKDYLEGKEDGVKKDTKWASKICGIDEKTIKNLAETFYDNPTMIMSGWGMQRAHHGEQPHWMLVTLCAMLGQIGTKGGGFGLSYHYSNG…
Epsilonproteobacteria	Campylobacterales	Campylobacteraceae	Campylobacter	Campylobacter jejuni	197	WP_126230651.1	MLDRRKFLKIGASLSALPLIPSLSAGKTVEASKVSLGLVKNGEVITAAHWGILKLTIKDGKIVKSEPWEKVTKMDNPLQHYTADMVYKSRVKYPYVRKSYLENPDNPKPELRGKDEFVRVSYDEAIKLITKELKKTRDSKGASAIFGGSYGWKSSGNMQNSRILLHRFLNVTGGFVGATGDYSTGASQVIMPYVVGSIEVYEQQTSWENILSDSKYVVIWGADPLSTLRIAWTSNEQRGLAYFEKLKDSKIKVICIDPVKTTTAKFLNAKWIAPRPNTDVALMMGMASHLIAKKKVNYEFLDTYTTGFDKFKDYLEGKEDGVKKDTKWASKICGIDEKTIKNLAETFYDNPTMIMSGWGMQRAHHGEQPHWMLVTLCAMLGQIGTKGGGFGLSYHYSNG…
Epsilonproteobacteria	Campylobacterales	Campylobacteraceae	Campylobacter	Campylobacter jejuni	197	WP_126231533.1	MLDRRKFLKIGASLSALPLIPSLSAGKTVEASKVSLGLVKNGEVITAAHWGILKLTIKDGKIVKSEPWEKVTKMDNPLQHYTADMVYKSRVKYPYVRKSYLENPDNPKPELRGKDEFVRVSYDEAIKLIAKELKKTRDSKGTSAIFGGSYGWKSSGNMQNSRILLHRFLNVTGGFVGATGDYSTGASQVIMPYVVGSIEVYEQQTSWENILSDSKYVVIWGADPLSTLRIAWTSNEQRGLAYFEKLKDSKIKVICIDPVKTTTAKFLNAKWIAPRPNTDVALMMGMASHLITKKKVNYEFLDTYTTGFDKFKDYLEGKEDGVKKDAKWASKICGIDEKTIKNLAETFYDNPTMIMSGWGMQRAHHGEQPHWMLVTLCAMLGQIGTKGGGFGLSYHYSNG…
Epsilonproteobacteria	Campylobacterales	Campylobacteraceae	Campylobacter	Campylobacter jejuni	197	WP_126232564.1	MLDRRKFLKIGASLSALPLIPSLSAGKTVEASKVSLGLVKNGEVITAAHWGILKLTIKDGKIVKSEPWEKVTKMDNPLQHYTADMVYKSRVKYPYVRKSYLENPDNPKPELRGKDEFVRVSYDEAIKLIAKELKKTRDSKGASAIFGGSYGWKSSGNMQNSRILLHRFLNVTGGFVGATGDYSTGASQVIMPYVVGSIEVYEQQTSWENILSDSKYVVIWGADPLSTLRIAWTSNEQRGLAYFEKLKDSKIKVICIDPVKTTTAKFLNAKWIAPRPNTDVALMMGMASHLIAKKKVNYEFLDTYTTGFDKFKDYLEGKEDGVKKDTKWASKICGIDKKTITNLAETFYDNPTMIMSGWGMQRAHHGEQPHWMLVTLCAMLGQIGTKGGGFGLSYHYSNG…
Epsilonproteobacteria	Campylobacterales	Campylobacteraceae	Campylobacter	Campylobacter jejuni	197	WP_126233205.1	MLDRRKFLKIGASLSALPLIPSLSAGKTVEASKVSLGLVKNGEVITAAHWGILKLTIKDGKIVKSEPWEKVTKMDNPLQHYTADMVYKSRVKYPYVRKSYLENPDNPKPELRGKDEFVRVSYDEAIKLIAKELKKTRDSKGASAIFGGSYGWKSSGNMQNSRILLHRFLNVTGGFVGATGDYSTGASQVIMPYVVGSIEVYEQQTSWENILSDSKYVVIWGADPLSTLRIAWTSNEQRGLAYFEKLKDSKIKVICIDPVKTTTAKFLNAKWIAPRPNTDVALMMGMASHLIAKKKVNYEFLDTYTTGFDKFKDYLEGKEDGVKKDTKWASKICGIDEKTIKNLAETFYDNPTMIMSGWGMQRAHHGEQPHWMLVTLCAMLGQIGTKGGGFGLSYHYSNG…
Epsilonproteobacteria	Campylobacterales	Campylobacteraceae	Campylobacter	Campylobacter jejuni	197	WP_126234729.1	MLDRRKFLKIGASLSALPLIPSLSAGKTVEASKVSLGLVKNGEVITAAHWGILKLTIKDGKIVKSEPWEKVAKMDNPLQHYTADMVYKSRVKYPYVRKSYLENPDNPKPELRGKDEFVRVSYDEAIKLIAKELKKTRDSKGASAIFGGSYGWKSSGNMQNSRILLHRFLNVTGGFVGATGDYSTGASQVIMPYVVGSIEVYEQQTSWENILSDSKYVVIWGADPLSTLRIAWTSNEQRGLAYFEKLKDSKIKVICIDPVKTTTAKFLNAKWIAPRPNTDVALMMGMASHLITKKKVNYEFLDTYTTGFDKFKDYLEGKEDGVKKDTKWASKICGIDEKTIKNLAETFYDNPTMIMSGWGMQRAHHGEQPHWMLVTLCAMLGQIGTKGGGFGLSYHYSNG…
Epsilonproteobacteria	Campylobacterales	Campylobacteraceae	Campylobacter	Campylobacter jejuni	197	WP_126235232.1	MLDRRKFLKIGASLSALPLIPSLSAGKTLEASKVSLGLVKNGEVITAAHWGILKLTIKDGKIVKSEPWEKVTKMDNPLQHYTADMVYKSRVKYPYVRKSYLENPDNPKPELRGKDEFVRVSYDEAIKLIAKELKKTRDSKGASAIFGGSYGWKSSGNMQNSRILLHRFLNITGGFVGATGDYSTGASQVIMPYVVGSIEVYEQQTSWENILSDSKYVVIWGADPLSTLRIAWTSNEQRGLAYFEKLKDSKIKVICIDPVKTTTAKFLNAKWIAPRPNTDVALMMGMASHLIAKKKINYEFLDTYTTGFDKFKDYLEGKEDGVKKDTKWASKICGIDEKTIKNLAETFYDNPTMIMSGWGMQRAHHGEQPHWMLVTLCAMLGQIGTKGGGFGLSYHYSNG…
Epsilonproteobacteria	Campylobacterales	Campylobacteraceae	Campylobacter	Campylobacter jejuni	197	WP_126235695.1	MLDRRKFLKIGASLSALPLIPSLSAGKTVEASKVSLGLVKNGEVITAAHWGILKLTIKDGKIVKSEPWEKVTKMDNPLQHYTADMVYKSRVKYPYVRKSYLENPDNPKPELRGKDEFVRVSYDEAIKLIAKELKKTRDSKGASAIFGGSYGWKSSGNMQNSRILLHRFLNVTGGFVGATGDYSTGASQVIMPYVVGSIEVYEQQTSWENILSDSKYVVVWGADPLSTLRIAWTSNEQRGLAYFEKLKNSKIKVICIDPVKTTTAKFLNAKWIAPRPNTDVALMMGMASHLIAKKKVNCEFLDTYTTGFDKFKDYLEGKEDGVKKDTKWASKICGIDEKTIKNLAETFYDNPTMIMSGWGMQRAHHGEQPHWMLVTLCAMLGQIGTKGGGFGLSYHYSNG…
Epsilonproteobacteria	Campylobacterales	Campylobacteraceae	Campylobacter	Campylobacter jejuni	197	WP_126236784.1	MLDRRKFLKIGASLSALPLIPSLSAGKTVEASKVSLGLVKNGEVITAAHWGILKLTIKDGKIVKSEPWEKVTKMDNLLQHYTADMVYKSRVKYPYVRKSYLENPDNPKPELRGKDEFVRVSYDEAIKLIAKELKKTRDSKGASAIFGGSYGWKSSGNMQNSRILLHRFLNVTGGFVGATGDYSTGASQVIMPYVVGSIEVYEQQTSWENILSDSKYVVIWGADPLSTLRIAWTSNEQRGLAYFEKLKDSKIKVICIDPVKTTTAKFLNAKWIAPRPNTDVALMMGMASHLIAKKKVNYEFLDTYTTGFDKFKDYLEGKEDGVKKDTKWASKICGIDEKTIKNLAETFYDNPTMIMSGWGMQRAHHGEQPHWMLVTLCAMLGQIGTKGGGFGLSYHYSNG…
Epsilonproteobacteria	Campylobacterales	Campylobacteraceae	Campylobacter	Campylobacter jejuni	197	WP_126237688.1	MLDRRKFLKIGASLSALPLIPSLSAGKTLEASKVSLGLVKNGEVITAAHWGILKLTIKDGKIVKSEPWEKVTKMDNPLQHYTADMVYKSRVKYPYVRKSYLENPDNPKPELRGKDEFVRVSYGEAIKLIAKELKKTRDSKGASAIFGGSYGWKSSGNMQNSRILLHRFLNVTGGFVGATGDYSTGASQVIMPYVVGSIEVYEQQTSWENILSDSKYVVIWGADPLSTLRIAWTSNEQRGLAYFEKLKDSKIKVICIDPVKTTTAKFLNAKWIAPRPNTDVALMMGMASHLIAKKKVNYEFLDTYTTGFDKFKDYLEGKEDGVKKDTKWASKICGIDEKTIKNLAETFYDNPTMIMSGWGMQRAHHGEQPHWMLVTLCAMLGQIGTKGGGFGLSYHYSNG…
Epsilonproteobacteria	Campylobacterales	Campylobacteraceae	Campylobacter	Campylobacter jejuni	197	WP_126239146.1	MLDRRKFLKIGASLSALPLIPSLSAGKTVEASKVSLGLVKNGEVITAAHWGILKLTIKDGKIVKSEPWEKVAKMDNPLQHYTADMVYKSRVKYPYVRKSYLENPDNPKPELRGKDEFVRVSYDEAIKLIAKELKKTRDSKGTSAIFGGSYGWKSSGNMQNSRILLHRFLNVTGGFVGATGDYSTGASQVIMPYVVGSIEVYEQQTSWENILSDSKYVVIWGADPLSTLRIAWTSNEQRGLAYFEKLKDSKIKVICIDPVKTTTAKFLNAKWIAPRPNTDVALMMGMASHLIAKKKVNYEFLDTYTTGFDKFKDYLEGKEDGVKKDTKWASKICGIDEKTIKNLAETFYDNPTMIMSGWGMQRAHHGEQPHWMLVTLCAMLGQIGTKGGGFGLSYHYSNG…
Epsilonproteobacteria	Campylobacterales	Campylobacteraceae	Campylobacter	Campylobacter jejuni	197	WP_126239648.1	MLDRRKFLKIGASLSALPLIPSLSAGKTVEASKVSLGLVKNGEVITAAHWGILKLTIKDGKIVKSEPWEKVTKMDNPLQHYTADMVYKSRVKYPYVRKSYLENPDNPKPELRGKDEFVRVSYDEAIKLIAKELKKTRDSKGASAIFGGSYGWKSSGNMQNSRILLHRFLNVTGGFVGATGDYSTGASQVIMPYVVGSIEVYEQQTSWENILSDSKYVVIWGADPLSTLRIAWTSNEQRGLAYFEKLKDSKIKVICIDPVKTTTAKFLNAKWIAPRPNTDVALMMGMASHLIAKKKVNYEFLDTYTTGFDKFKDYLEGKEDGVKKDTKWASKICGIDKKTITNLAETFYDNPTMIMSGWGMQRAHHGEQPHWMLVTLCAMLGQIGTKGGGFGLSYHYSNG…
Epsilonproteobacteria	Campylobacterales	Campylobacteraceae	Campylobacter	Campylobacter jejuni	197	WP_126249884.1	MLDRRKFLKIGASLSALPLIPSLSAGKTVEASKVSLGLVKNGEVITAAHWGILKLTIKDGKIVKSEPWEKVTKMDNPLQHYTADMVYKSRVKYPYVRKSYLENPDNPKPELRGKDEFVRVSYDEAIKLIAKELKKTRDSKGASAIFGGSYGWKSSGNMQNSRILLHRFLNVTGGFVGATGDYSTGASQVIMPYVVGSIEVYEQQTSWENILSDSKYVVIWGADPLSTLRIAWTSNEQRGLAYFEKLKDSKIKVICIDPVKTTTAKFLNAKWIAPRPNTDVALMMGMASHLIAKKKVNYEFLDTYTTGFDKFKDYLEGKEDGVKKDTKWASKICGIDEKTIKNLAETFYDNPTMIMSGWGMQRAHHGEQPHWMLVTLCAMLGQIGTKGGGFGLSYHYSNG…
Epsilonproteobacteria	Campylobacterales	Campylobacteraceae	Campylobacter	Campylobacter jejuni	197	WP_126250115.1	MLDRRKFLKIGASLSALPLIPSLSAGKTLEASKVSLGLVKNGEVITAAHWGILKLTIKDGKIVKSEPWEKVTKMDNPLQHYTADMVYKSRVKYPYVRKSYLENPDNPKPELRGKDEFVRVSYDEAIKLIAKELKKTRDSKGASAIFGGSYGWKSSGNMQNSRILLHRFLNVTGGFVGATGDYSTGASQVIMPYVVGSIEVYEQQTSWENILSDSKYVVIWGADPLSTLRIAWTSNEQRGLAYFEKLKDSKIKVICIDPVKTTTAKFLNAKWIAPRPNTDVALMMGMASHLIAKKKVNYEFLDTYTTGFDKFKDYLEGKEDGVKKDTKWASKICGIDEKTIKNLAETFYDNPTMIMSGWGMQRAHHGEQPHWMLVTLCAMLGQIGTKGGGFGLSYHYSNG…
Epsilonproteobacteria	Campylobacterales	Campylobacteraceae	Campylobacter	Campylobacter jejuni	197	WP_126250799.1	MLDRRKFLKIGASLSALPLIPSLSAGKTLEASKVSLGLVKNGEVITAAHWGILKLTIKDGKIVKSEPWEKVTKMDNPLQHYTADMVYKSRVKYPYVRKSYLENPDNPKPELRGKDEFVRVSYDEAIKLIAKELKKTRDSKGASAIFGGSYGWKSSGNMQNSRILLHRFLNVTGGFVGATGDYSTGASQVIMPYVVGSIEVYEQQTSWENILSDSKYVVIWGADPLSTLRIAWTSNEQRGLAYFEKLKDSKIKVICIDPVKTTTAKFLNAKWIAPRPNTDVALMMGMASHLIAKKKINYEFLDTYTTGFDKFKDYLEGKEDGVKKDTKWASKICGIDEKTIKNLAETFYDNPTMIMSGWGMQRAHHGEQPHWMLVTLCAMLGQIGTKGGGFGLSYHYSNG…
Epsilonproteobacteria	Campylobacterales	Campylobacteraceae	Campylobacter	Campylobacter jejuni	197	WP_126251844.1	MLDRRKFLKIGASLSALPLIPSLSAGKTVEASKVSLGLVKNGEVITAAHWGILKLTIKDGKIVKSEPWEKVTKMDNPLQHYTADMVYKSRVKYPYVRKSYLENPDNPKPELRGKDEFVRISYDEAIKLIAKELKKTRDSKGTSAIFGGSYGWKSSGNMQNSRILLHRFLNVTGGFVGATGDYSTGASQVIMPYVVGSIEVYEQQTSWENILSDSKYVVIWGADPLSTLRIAWTSNEQRGLAYFEKLKDSKIKVICIDPVKTTTAKFLNAKWIAPRPNTDVALMMGMASHLIAKKKVNYEFLDTYTTGFDKFKDYLEGKEDGIKKDTKWASKICGIDEKTIKNLAETFYDNPTMIMSGWGMQRAHHGEQPHWMLVTLCAMLGQIGTKGGGFGLSYHYSNG…
Epsilonproteobacteria	Campylobacterales	Campylobacteraceae	Campylobacter	Campylobacter jejuni	197	WP_126252137.1	MLDRRKFLKIGASLSALPLIPSLSAGKTVEASKVSLGLVKNGEVITAAHWGILKLTIKDGKIVKSEPWEKVTKMDNPLQHYTADMVYKSRVKYPYVRKSYLENPDNPKPELRGKDEFVRVSYDEAIKLIAKELKKTRDSKGASAIFGGSYGWKSSGNMQNSRILLHRFLNVTGGFVGATGDYSTGASQVIMPYVVGSIEVYEQQTSWENILSDSKYVVIWGADPLSTLRIAWTSNEQRGLAYFEKLKDSKIKVICIDPVKTTTAKFLNAKWIAPRPNTDVALMMGMASHLIAKKKVNYEFLDTYTTGFDKFKDYLEGKEDGVKKDTKWASKICGIDEKTIKNLAETFYDNPTMIMSGWGMQRAHHGEQPHWMLVTLCAMLGQIGTKGGGFGLSYHYSNG…
Epsilonproteobacteria	Campylobacterales	Campylobacteraceae	Campylobacter	Campylobacter jejuni	197	WP_126252755.1	MLDRRKFLKIGASLSALPLIPSLSAGKTVEASKVSLGLVKNGEVITAAHWGILKLTIKDGKIVKSEPWEKVTKMDNPLQHYTADMVYKSRVKYPYVRKSYLENPDNPKPELRGKDEFVRVSYGEAIKLIAKELKKTRDSKGASAIFGGSYGWKSSGNMQNSRILLHRFLNVTGGFVGATGDYSTGASQVIMPYVVGSIEVYEQQTSWENILSDSKYVVIWGADPLSTLRIAWTSNEQRGLAYFEKLKDSKIKVICIDPIKTTTAKFLNAKWIAPRPNTDVALMMGMASHLIAKKKVNYEFLDTYTTGFDKFKDYLEGKEDGVKKDTKWASKICGIDEKTIKKLAETFYDNPTMIMSGWGMQRAHHGEQPHWMLVTLCAMLGQIGTKGGGFGLSYHYSNG…
Epsilonproteobacteria	Campylobacterales	Campylobacteraceae	Campylobacter	Campylobacter jejuni	197	WP_126253490.1	MLDRRKFLKIGASLSALPLIPSLSAGKTLEASKVSLGLVKNGEVITAAHWGILKLTIKDGKIVKSEPWEKVTKMDNPLQHYTADMVYKSRVKYPYVRKSYLENPDNPKPELRGKDEFVRVSYGEAIKLIAKELKKTRDSKGASAIFGGSYGWKSSGNMQNSRILLHRFLNVTGGFVGATGDYSTGASQVIMPYVVGSIEVYEQQTSWENILSDSKYVVIWGADPLSTLRIAWTSNEQRGLAYFEKLKDSKIKVICIDPVKTTTAKFLNAKWIAPRPNTDVALMMGMASHLIAKKKINYEFLDTYTTGFDKFKDYLEGKEDGVKKDTKWASKICGIDEKTIKNLAETFYDNPTMIMSGWGMQRAHHGEQPHWMLVTLCAMLGQIGTKGGGFGLSYHYSNG…
Epsilonproteobacteria	Campylobacterales	Campylobacteraceae	Campylobacter	Campylobacter jejuni	197	WP_126253804.1	MLDRRKFLKIGASLSALPLIPSLSAGKTLEASKVSLGLVKNGEVITAAHWGILKLTIKDGKIVKSEPWEKVTKMDNPLQHYTADMVYKSRVKYPYVRKSYLENPDNPKPELRGKDEFVRVSYDEAIKLIAKELKKTRDSKGASAIFGGSYGWKSSGNMQNSRILLHRFLNVTGGFVGATGDYSTGASQVIMPYVVGSIEVYEQQTSWENILSDSKYVVIWGADPLSTLRIAWTSNEQRGLAYFEKLKDSKIKVICIDPVKTTTAKFLNAKWIAPRPNTDVALMMGMASHLIAKKKINYEFLDTYTTGFDKFKDYLEGKEDGVKKDTKWASKICGIDEKTIKNLAETFYDNPTMIMSGWGMQRAHHGEQPHWMLVTLCAMLGQIGTKGGGFGLSYHYSNG…
Epsilonproteobacteria	Campylobacterales	Campylobacteraceae	Campylobacter	Campylobacter jejuni	197	WP_126262535.1	MLDRRKFLKIGASLSALPLIPSLSAGKTLEASKVSLGLVKNGEVITAAHWGILKLTIKDGKIVKSEPWEKVTKMDNPLQHYTADMVYKSRVKYPYVRKSYLENPDNPKPELRGKDEFVRVSYDEAIKLIAKELKKTRDSKGASAIFGGSYGWKSSGNMQNSRILLHRFLNVTGGFVGATGDYSTGASQVIMPYVVGSIEVYEQQTSWENILSDSKYVVIWGADPLSTLRIAWTSNEQRGLAYFEKLKDSKIKVICIDPVKTTTAKFLNAKWIAPRPNTDVALMMGMASHLIAKKKVNYEFLDTYTTGFDKFKDYLEGKEDGVKKDTKWASKICGIDEKTIKNLAETFYDNPTMIMSGWGMQRAHHGEQPHWMLVTLCAMLGQIGTKGGGFGLSYHYSNG…
Epsilonproteobacteria	Campylobacterales	Campylobacteraceae	Campylobacter	Campylobacter jejuni	197	WP_126263531.1	MLDRRKFLKIGASLSALPLIPSLSAGKTVEASKVSLGLVKNGEVITAAHWGILKLTIKDGKIVKSEPWEKVTKMDNPLQHYTADMVYKSRVKYPYVRKSYLENPDNPKPELRGKDEFVRVSYDEAIKLIAKELKKTRDSKGASAIFGGSYGWKSSGNMQNSRILLHRFLNVTGGFVGATGDYSTGASQVIMPYVVGSIEVYEQQTSWENILSDSKYVVIWGADPLSTLRIAWTSNEQRGLAYFEKLKDSKIKVICIDPVKTTTAKFLNAKWIAPRPNTDVALMMGMASHLIAKKKVNYEFLDTYTTGFDKFKDYLEGKEDGVKKDTKWASKICGIDKKTITNLAETFYDNPTMIMSGWGMQRAHHGEQPHWMLVTLCAMLGQIGTKGGGFGLSYHYSNG…
Epsilonproteobacteria	Campylobacterales	Campylobacteraceae	Campylobacter	Campylobacter jejuni	197	WP_126264168.1	MLDRRKFLKIGASLSALPLIPSLSAGKTVEASKVSLGLVKNGEVITAAHWGILKLTIKDGKIVKSEPWEKVTKMDNPLQHYTADMVYKSRVKYPYVRKSYLENPDNPKPELRGKDEFVRVSYDEAIKLIAKELKKTRDSKGASAIFGGSYGWKSSGNMQNSRILLHRFLNVTGGFVGATGDYSTGASQVIMPYVVGSIEVYEQQTSWENILSDSKYVVIWGADPLSTLRIAWTSNEQRGLAYFEKLKDSKIKVICIDPVKTTTAKFLNAKWIAPRPNTDVALMMGMASHLIAKKKVNYEFLDTYTTGFDKFKDYLEGKEDGVKKDTKWASKICGIDEKTIKNLAETFYDNPTMIMSGWGMQRAHHGEQPHWMLVTLCAMLGQIGTKGGGFGLSYHYSNG…
Epsilonproteobacteria	Campylobacterales	Campylobacteraceae	Campylobacter	Campylobacter jejuni	197	WP_126264678.1	MLDRRKFLKIGASLSALPLIPSLSAGKTVEASKVSLGLVKNGEVITAAHWGILKLTIKDGKIVKSEPWEKVTKMDNPLQHYTADMVYKSRVKYPYVRKSYLENPDNPKPELRGKDEFVRVSYDEAIKLIAKELKKTRDSKGASAIFGGSYGWKSSGNMQNSRILLHRFLNVTGGFVGATGDYSTGASQVIMPYVVGSIEVYEQQTSWENILSDSKYVVIWGADPLSTLRIAWTSNEQRGLAYFEKLKDSKIKVICIDPVKTTTAKFLNAKWIAPRPNTDVALMMGMASHLIAKKKVNYEFLDTYTTGFDKFKDYLEGKEDGVKKDTKWASKICGIDEKTIKNLAETFYDNPTMIMSGWGMQRAHHGEQPHWMLVTLCAMLGQIGTKGGGFGLSYHYSNG…
Epsilonproteobacteria	Campylobacterales	Campylobacteraceae	Campylobacter	Campylobacter jejuni	197	WP_126265306.1	MLDRRKFLKIGASLSALPLIPSLSAGKTLEASKVSLGLVKNGEVITAAHWGILKLTIKDGKIVKSEPWEKVTKMDNPLQHYTADMVYKSRVKYPYVRKSYLENPDNPKPELRGKDEFVRVSYDEAIKLIAKELKKTRDSKGASAIFGGSYGWKSSGNMQNSRILLHRFLNVTGGFVGATGDYSTGASQVIMPYVVGSIEVYEQQTSWENILSDSKYVVIWGADPLSTLRIAWTSNEQRGLAYFEKLKDSKIKVICIDPVKTTTAKFLNAKWIAPRPNTDVALMMGMASHLIAKKKINYEFLDTYTTGFDKFKDYLEGKEDGVKKDTKWASKICGIDEKTIKNLAETFYDNPTMIMSGWGMQRAHHGEQTHWMLVTLCAMLGQIGTKGGGFGLSYHYSNG…
Epsilonproteobacteria	Campylobacterales	Campylobacteraceae	Campylobacter	Campylobacter jejuni	197	WP_139885096.1	MLDRRKFLKIGASLSALPLIPSLSAGKTVEASKVNLGLVKNGEVITAAHWGILKLTIKDGKIVKSEPWEKVTKMDNPLQHYTADMVYKSRVKYPYVRKSYLENPDNPKPELRGKDEFVRVSYDEAVKLIAKELKKTRDSKGASAIFGGSYGWKSSGNMQNSRILLHRFLNVTGGFVGATGDYSTGASQVIMPYVVGSIEVYEQQTSWENILSDSKYVVIWGADPLSTLRIAWTSNEQRGLAYFEKLKDSKIKVICIDPVKTTTAKFLNAKWIAPRPNTDVALMMGMASHLIAKKKVNYEFLDTYTTGFDKFKDYLEGKEDGVKKDTKWASKICGIDEKTIKNLAETFYDNSTMIMSGWGMQRAHHGEQPHWMLVTLCAMLGQIGTKGGGFGLSYHYSNG…
Epsilonproteobacteria	Campylobacterales	Campylobacteraceae	Campylobacter	Campylobacter jejuni	197	WP_139889702.1	MLDRRKFLKIGASLSALPLIPSLSAGKTVEASKVSLGLVKNGEVITAAHWGILKLTIKDGKIVKSEPWEKVTKMDNPLQHYTADMVYKSRVKYPYVRKSYLENPDNPKPELRGKDEFVRVSYDEAIKLIAKELKKTRDSKGASAIFGGSYGWKSSGNMQNSRILLHRFLNVTGGFVGATGDYSTGASQVIMPYVVGSIEVYEQQTSWENILSDSKYVVIWGADPLSTLRIAWTSNEQRGLAYFEKLKNSKIKVICIDPVKTTTAKFLNAKWIAPRPNTDVALMMGMASHLITKKKVNYEFLDTYTTGFDKFKDYLEGKEDGVKKDTKWASKICGIDEKTIKNLAETFYDNPTMIMSGWGMQRAHHGEQPHWMLVTLCAMLGQIGTKGGGFGLNYHYSNG…
Epsilonproteobacteria	Campylobacterales	Campylobacteraceae	Campylobacter	Campylobacter jejuni	197	WP_144662717.1	MLDRRKFLKIGASLSALPLIPSLSAGKTVEASKVSLGLVKNGEVITAAHWGILKLTIKDGKIVKSEPWEKVTKMDNPLQHYTADMVYKSRVKYPYVRKSYLENPDNPKPELRGKDEFVRVSYDEAIKLIAKELKKTRDSKGASAIFGGSYGWKSSGNMQNSRILLHRFLNVTGGFVGATGDYSTGASQVIMPYVVGSIEVYEQQTSWENILSDSKYVVIWGADPLSTLRIAWTSNEQRGLAYFEKLKNSKIKVICIDPVKTTTAKFLNAKWIAPRPNTDVALMMGMASHLITKKKVNYEFLDTYTTGFDKFKDYLEGKEDGVKKDTKWASKICGIDEKTIKNLAETFYDNPTMIMSGWGMQRAHHGEQPHWMLVTLCAMLGQIGTKGGGFGLSYHYSNG…
Epsilonproteobacteria	Campylobacterales	Campylobacteraceae	Campylobacter	Campylobacter jejuni	197	WP_145699590.1	MLDRRKFLKIGASLSALPLIPSLSAGKTVEASKVSLGLVKNGEVITAAHWGILKLTIKDGKIVKSEPWEKVTKMDNPLQHYTADMVYKSRVKYPYVRKSYLENPDNPKPELRGKDEFVRVSYDEAIKLIAKELKKTRDSKGASAIFGGSYGWKSSGNMQNSRILLHRFLNVTGGFVGATGDYSTGASQVIMPYVVGSIEVYEQQTSWENILSDSKYVVIWGADPLSTLRIAWTSNEQRGLAYFEKLKNSKIKVICIDPVKTTTAKFLNAKWIAPRPNTDVALMMGIASHLITKKKVNYEFLDTYTTGFDKFKDYLEGKEDGVKKDTKWASKICGIDEKTIKNLAETFYDNPTMIMSGWGMQRAHHGEQPHWMLVTLCAMLGQIGTKGGGFGLSYHYSNG…
Epsilonproteobacteria	Campylobacterales	Campylobacteraceae	Campylobacter	Campylobacter jejuni	197	WP_150967453.1	MLDRRKFLKIGASLSALPLIPSLSAGKTLEASKVSLGLVKNGEVITAAHWGILKLTIKDGKIVKSEPWEKVTKMDNPLQHYTADMVYKSRVKYPYVRKSYLENPDNPKPELRGKDEFVRVSYDEAIKLIAKELKKTRDSKGASAIFGGSYGWKSSGNMQNSRILLHRFLNVTGGFVGATGDYSTGASQVIMPYVVGSIEVYEQQTSWENILSDSKYVVIWGADPLSTLRIAWTSNEQRGLAYFEKLKDSKIKIICIDPIKTTTAKFLNAKWIAPRPNTDVALMMGMASHLIAKKKVNYEFLDTYTTGFDKFKDYLEGKEDGVKKDTKWASKICGIDEKTIKKLAETFYDNPTMIMSGWGIQRAHHGEQPHWMLVTLCAMLGQIGTKGGGFGLSYQYSNG…
Epsilonproteobacteria	Campylobacterales	Campylobacteraceae	Campylobacter	Campylobacter showae	197	WP_052773848.1	MFKIGASLSALPLIPSSSAGKTVEASKVSLGLVKNGEVITAAHWGILKLTIKDGKIVKSEPWEKVTKMDNPLQHYTADMVYKSRVKYPYVRKSYLENPDNPKPELRGKDEFVRVSYDEAVKLIAKELKKTRDSKGASAIFGGSYGWKSSGNMQNSRILLHRFLNVTGGFVGATGDYSTGASQVIMPYVVGSIEVYEQQTSWENILSDSKYVVIWGADPLSTLRIAWTSNEQRGLAYFEKLKDSKIKVICIDPVKTTTAKFLNAKWIAPRPNTDVALMMGIASHLIAKKKVDYEFLDTYTTGFDKFKDYLEGKEDGVKKDTKWASKICGIDEKTIKNLAETFYDNPTMIMSGWGMQRAHHGEQPHWMLVTLCAMLGQIGTKGGGFGLSYHYSNGGVPTCK…
Epsilonproteobacteria	Campylobacterales	Campylobacteraceae	Campylobacter	Campylobacter sp. LR185c	197	WP_126231965.1	MGVSLSALPFIPSLSAGKTLEASKVSLGLVKNGEVITAAHWGILKLTIKDGKIVKSEPWEKVTKMDNPLQHYTADMVYKSRVKYPYVRKSYLENPDNPKPELRGKDEFVRVSYDEAIKLIAKELKKTRDSKGASAIFGGSYGWKSSGNMQNSRILLHRFLNVTGGFVGATGDYSTGASQVIMPYVVGSIEVYEQQTSWENILSDSKYVVIWGADPLSTLRIAWTSNEQRGLAYFEKLKNSKIKVICIDPVKTTTAKFLNAKWIAPRPNTDVALMMGMASHLIAKKKVNYEFLDTYTTGFDKFKDYLEGKEDGVKKDTKWASKICGIDEKTIKNLAETFYDNPTMIMSGWGMQRAHHGEQPHWMLVTLCAMLGQIGTKGGGFGLSYHYSNGGVPTCKGGV…
Epsilonproteobacteria	Campylobacterales	Campylobacteraceae	Campylobacter	Campylobacter sp. LR264d	197	WP_148116134.1	MGVSLSALPLIPSLSAGKTLEASKVSLGLVKNGEVITAAHWGILKLTIKDGKIVKSEPWEKVTKMDNPLQHYTADMVYKSRVKYPYVRKSYLENPDNPKPELRGKDEFVRVSYGEAIKLIAKELKKTRDSKGASAIFGGSYGWKSSGNMQNSRILLHRFLNVTGGFVGATGDYSTGASQVIMPYVVGSIEVYEQQTSWENILSDSKYVVIWGADPLSTLRIAWTSNEQRGLAYFEKLKDSKIKVICIDPVKTTTAKFLNAKWIAPRPNTDVALMMGMASHLIAKKKINYEFLDTYTTGFDKFKDYLEGKEDGVKKDTKWASKICGIDEKTIKNLAETFYDNPTMIMSGWGMQRAHHGEQPHWMLVTLCAMLGQIGTKGGGFGLSYHYSNGGVPTCKGGV…
Epsilonproteobacteria	Campylobacterales	Helicobacteraceae	Helicobacter	Helicobacter sp. TUL	197	WP_071615779.1	MLDRRKFLKIGASLSALHLIPSLSAGKTVEASKVSLGLVKNGEVITAAHWGILKLTIKDGKIVKSEPWEKVTKMDNPLQHYTADMVYKSRVKYPYVRKSYLENPDNPKPELRGKDEFVRVSYDEAIKLIAKELKKTRDSKGASAIFGGSYGWKSSGNMQNSRILLHRFLNVTGGFVGATGDYSTGASQVIMPYVVGSIEVYEQQTSWENILSDSKYVVIWGADPLSTLRIAWTSNEQRGLAYFEKLKNSKIKVICIDPVKTTTAKFLNAKWIAPRPNTDVALMMGMASHLIAKKKVNYEFLDTYTTGFDKFKDYLEGKEDGVKKDTKWASKICGIDEKTIKNLAETFYDNPTMIMSGWGMQRAHHGEQPHWMLVTLCAMLGQIGTKGGGFGLSYHYSNG…
Epsilonproteobacteria	Campylobacterales	Campylobacteraceae	Campylobacter	Campylobacter jejuni	198	WP_059433841.1	MKTDNSRRNFLKAGATLSLAPLIPSSIFAENLNTQVIKNGTVVTAAHWGILKATVENGKIAKSEPLLRVSNIPNTLQNTMKDLVENVRIKAPMVRKSYLQNPDSPKPELRGKDEWVEVPYEDAIKLVARELKKTRAKKGNESIFGGSYGWFSPGKLHNPRILLHRFLNLSGGFTGSLGDYSTGASQIIMPHVVGTIEVYEQQTAWPVVLENSKVVVLWGMNPISTLRLAWSVTEEQGFKYFEKLRDSNKEIIIIDPLKTQTTKFFGSKAKHIRPIPNTDVAMMLGMMYHLYETQNYDKNFLETYTVGFDKFLSYLLGKKDKTPKTPKWASKICAIDEKTIKDLAIKFYKNRTMLMSGWGMQRAHHGEQPHWALVTLASMIGQIGLLGGGFGLSYHYSNG…
Epsilonproteobacteria	Campylobacterales	Campylobacteraceae	Campylobacter	Campylobacter jejuni	198	WP_063998041.1	MKTDNSRRNFLKAGATLSLAPLIPSSIFAENLNTQVVKNGTVVTAAHWGILKATVENGKIAKSEPLLRVSNIPNTLQNTMKDLVENVRIKAPMVRKSYLQNPDNPKPELRGKDEWVEVPYEDAIKLVARELKKTRAKKGNESIFGGSYGWFSPGKLHNPRILLHRFLNLSGGFTGSLGDYSTGASQIIMPHVVGTIEVYEQQTAWPVVLENSKVVVLWGMNPISTLRLAWSVTEEQGFKYFEKLRDSNKEIIIIDPLKTQTTKFFGSKAQHIRPIPNTDVAMMLGMMYHLYETQNYDKNFLETYTVGFDKFLSYLLGKKDKTPKTPKWASKICAIDEKIIKDLAIKFYKNRTMLMSGWGMQRAHHGEQPHWALVTLASMIGQIGLAGGGFGLSYHYSNG…
Epsilonproteobacteria	Campylobacterales	Campylobacteraceae	Campylobacter	Campylobacter jejuni	198	WP_111950043.1	MKTDNSRRNFLKAGATLSLAPLIPSSIFAENLNTQVIKNGTVVTAAHWGILKATIENGKIAKSEPLLRVSNIPNTLQNTMKDLVENVRIKAPMVRKSYLQNPDSPKPELRGKDEWVEVPYEDAIKLVARELKKTRAKKGNESIFGGSYGWFSPGKLHNPRILLHRFLNLSGGFTGSLGDYSTGASQIIMPHVVGTIEVYEQQTAWPVVLENSKVVVLWGMNPISTLRLAWSVTEEQGFKYFEKLRDSNKEIIIIDPLKTQTTKFFGSKAKHIRPIPNTDVAMMLGMMYHLYETQNYDKNFLETYTVGFDKFLSYLLGKKDKTPKTPKWASKICAIDEKIIKDLAIKFYKNRTMLMSGWGMQRAHHGEQPHWALVTLASMIGQIGLAGGGFGLSYHYSNG…
Epsilonproteobacteria	Campylobacterales	Campylobacteraceae	Campylobacter	Campylobacter jejuni	198	WP_111969467.1	MKTDNSRRNFLKAGATLSLAPLIPSSIFAENLNTQVVKNGTVVTAAHWGILKATVENGKIAKSEPLLRASNIPNTLQNTMKDLVENVRIKAPMVRKSYLQNPDSPKPELRGKDEWVEVPYEDAIKLVARELKKTRAKKGNESIFGGSYGWFSPGKLHNPRILLHRFLNLSGGFTGSLGDYSTGASQIIMPHVVGTIEVYEQQTAWPVVLENSKVVVLWGMNPISTLRLAWSVTEEQGFKYFEKLRDSNKEIIIIDPLKTQTTKFFGSKAQHIRPIPNTDVAMMLGMMYHLYETQNYDKNFLETYTVGFDKFLSYLLGKKDKTPKTPKWASKICAIDEKIIKDLAIKFYKNRTMLMSGWGMQRAHHGEQPHWALVTLASMIGQIGLAGGGFGLSYHYSNG…
Epsilonproteobacteria	Campylobacterales	Campylobacteraceae	Campylobacter	Campylobacter jejuni	198	WP_111970808.1	MKTDNSRRNFLKAGATLSLAPLIPSSIFAENLNTQVIKNGTVVTAAHWGILKATVENGKIVKSEPLLRVSNIPNTLQNTMKDLVENVRIKAPMVRKSYLQNPDSPKPELRGKDEWVEVPYEDAIKLVARELKKTRAKKGNESIFGGSYGWFSPGKLHNPRILLHRFLNLSGGFTGSLGDYSTGASQIIMPHVVGTIEVYEQQTAWPVVLENSKVVVLWGMNPISTLRLAWSVTEEQGFKYFEKLRDSNKEIIIIDPLKTQTTKFFGSKAQHIRPIPNTDVAMMLGMMYHLYETQNYDKNFLETYTVGFDKFLSYLLGKKDKTPKTPKWASKICAIDEKIIKDLAIKFYKNRTMLMSGWGMQRAHHGEQPHWALVTLASMIGQIGLAGGGFGLSYHYSNG…
Epsilonproteobacteria	Campylobacterales	Campylobacteraceae	Campylobacter	Campylobacter jejuni	198	WP_111975455.1	MKTDNSRRNFLKAGATLSLAPLIPSSIFAENLNTQVIKNGTVVTAAHWGILKATVENGKIAKSEPLLRVSNIPNTLQNTMKDLVENVRIKAPMVRKSYLQNPDSPKPELRGKDEWVEVPYEDAIKLVARELKKTRAKKGNESIFGGSYGWFSPGKLHNPRILLHRFLNLSGGFTGSLGDYSTGASQIIMPHVVGTIEVYEQQTAWPVVLENSKVVVLWGMNPISTLRLAWSVTEEQGFKYFEKLRDSNKEIIIIDPLKTQTTKFFGSKAQHIRPIPNTDVAMMLGMMYHLYETQNYDKNFLETYTVGFDKFLSYLLGKKDKTPKTPKWASKICAIDEKIIKDLAIKFYKNRTMLMSGWGMQRAHHGEQPHWALVTLASMIGQIGLAGGGFGLSYHYSNG…
Epsilonproteobacteria	Campylobacterales	Campylobacteraceae	Campylobacter	Campylobacter jejuni	198	WP_111982802.1	MKTDNSRRNFLKAGATLSLAPLIPSSIFAENLNTQVVKNGTVVTAAHWGILKATVENGKIAKSEPLLRASNIPNTLQNTMKDLVENVRIKAPMVRKSYLQNPDSPKPELRGKDEWVEVPYEDAIKLVARELKKTRAKKGNESIFGGSYGWFSPGKLHNPRILLHRFLNLSGGFTGSLGDYSTGASQIIMPHVVGTIEVYEQQTAWPVVLENSKVVVLWGMNPISTLRLAWSVTEEQGFKYFEKLRDSNKEIIIIDPLKTQTTKFFGSKAKHIRPIPNTDVAMMLGMMYHLYETQNYDKNFLETYTVGFDKFLSYLLGKKDKTPKTPKWASKICAIDEKIIKDLAIKFYKNRTMLMSGWGMQRAHHGEQPHWALVTLASMIGQIGLAGGGFGLSYHYSNG…
Epsilonproteobacteria	Campylobacterales	Campylobacteraceae	Campylobacter	Campylobacter jejuni	198	WP_111986058.1	MKTDNSRRNFLKAGATLSLAPLIPSSIFAENLNTQVIKNGTVVTAAHWGILKATVENGKIAKSEPLLRVSNIPNTLQNTMKDLVENVRIKAPMVRKSYLQNPDSPKPELRGKDEWVEVPYEDAIKLVARELKKTRAKKGNESIFGGSYGWFSPGKLHNPRILLHRFLNLSGGFTGSLGDYSTGASQIIMPHVVGTIEVYEQQTAWPVVLENSKVVVLWGMNPISTLRLAWSVTEEQGFKYFEKLRDSNKEIIIIDPLKTQTTKFFGSKAQHIRPIPNTDVAMMLGMMYHLYETQNYDKNFLETYTVGFDKFLSYLLGKKDKTPKTPKWASKICAIDEKIIKDLAIKFYKNRTMLMSGWGMQRAHHGEQPHWALVTLASMIGQIGLAGGGFGLSYHYSNG…
Epsilonproteobacteria	Campylobacterales	Campylobacteraceae	Campylobacter	Campylobacter jejuni	198	WP_112000787.1	MKTDNSRRNFLKAGATLSLAPLIPSSIFAENLNTQVVKNGTVVTAAHWGILKATVENGKIAKSEPLLRASNIPNTLQNTMKDLVENVRIKAPMVRKSYLQNPDSPKPELRGKDEWVEVPYEDAIKLVARELKKTRAKKGNESIFGGSYGWFSPGKLHNPRILLHRFLNLSGGFTGSLGDYSTGASQIIMPHVVGTIEVYEQQTAWPVVLENSKVVVLWGMNPISTLRLAWSVTEEQGFKYFEKLRDSNKEIIIIDPLKTQTTKFFGSKAQHIRPIPNTDVAMMLGMMYHLYETQNYDKNFLETYTVGFDKFLSYLLGKKDKTPKTPKWASKICAIDEKIIKDLAIKFYKNRTMLMSGWGMQRAHHGEQPHWALVTLASMIGQIGLAGGGFGLSYHYSNG…
Epsilonproteobacteria	Campylobacterales	Campylobacteraceae	Campylobacter	Campylobacter jejuni	198	WP_147497409.1	MKTDNSRRNFLKAGATLSLAPLIPSSIFAENLNTQVIKNGTVVTAAHWGILKATVENGKIAKSEPLLRVSNIPNTLQNTMKDLVENVRIKAPMVRKSYLQNPDSPKPELRGRDEWVEVPYEDAIKLVARELKKTRAKKGNESIFGGSYGWFSPGKLHNPRILLHRFLNLSGGFTGSLGDYSTGASQIIMPHVVGTIEVYEQQTAWPVVLENSKVVVLWGMNPISTLRLAWSVTEEQGFKYFEKLRDSNKEIIIIDPLKTQTTKFFGSKAQHIRPIPNTDVAMMLGMMYHLYETQNYDKNFLETYTVGFDKFLSYLLGKKDKTPKTPKWASKICAIDEKIIKDLAIKFYKNRTMLMSGWGMQRAHHGEQPHWALVTLASMIGQIGLAGGGFGLSYHYSNG…
Epsilonproteobacteria	Campylobacterales	Campylobacteraceae	Aliiarcobacter	Arcobacter porcinus	199	WP_012139886.1	MNENRRDFLKKGATAIAATPLLSGVTASNLFADEVKKGVVKNGETLTAAHWGMLKVTTKNGIAVKSEPIQKTSEIYNPLQHYTPDMIYKSRIKHTMVRKSYLQNPDSPKPELRGIDEWVEVPYEEAIKLVAKELKKTRVQKGLQSVFAGSYGWKSSGNVHNSRILLHRFMNLSGGFVGSLGDYSTGASQIIMPHVVGSIEVYEQQTSWPVVLENSKVVVIWGANPLATLRIAWTATDEQGFKYFEELKNKKDIKVIVIDPIRSETAQYFDKAQWIAPVPNTDTAMMLGMMHYLYESGKYDKEFIENYTYGFDKFLPYLLGKTDNTPKNLEWASKICGIDKDTLKELADTFVSNRTMLMSGWGMQRAHHGEQPHWAMVTLAAMIGQIGLPGGGFGLSYHY…
Epsilonproteobacteria	Campylobacterales	Campylobacteraceae	Aliiarcobacter	Arcobacter porcinus	199	WP_021085059.1	MNENRRDFLKKGATAIAATPLLSGVTASNLFADEVKKGVVKNGETLTAAHWGMLKVTTKNGIAVKSEPIQKTSEIYNPLQHYTPDMIYKSRIKHTMVRKSYLENPDSPKPELRGIDEWVEVPYEEAIKLVAKELKKTRAQKGLESVFAGSYGWKSSGNVHNSIILLHRFMNLSGGFVGSLGDYSTGASQIIMPHVVGSIEVYEQQTSWPVVLENSKVVVIWGANPLATLRIAWTATDEQGFKYFEELKNKKDIKVIVIDPIRSETAQYFDKAQWIAPVPNTDTAMMLGMMHYLYESGKYDKEFIENYTYGFDKFLPYLLGKTDNTPKNLEWASKICGIDKDTLKELADTFVSNRTMLMSGWGMQRAHHGEQPHWAMVTLAAMIGQIGLPGGGFGLSYHY…
Epsilonproteobacteria	Campylobacterales	Campylobacteraceae	Aliiarcobacter	Arcobacter porcinus	199	WP_021086706.1	MNENRRDFLKKGATAIAATPLLSGVTASNLFADEVKKGVVKNGETLTAAHWGMLKVTTKNGIAVKSEPIQKTSEIYNPLQHYTPDMIYKSRIKHTMVRKSYLQNPDSPKPELRGIDEWVEVPYEEAIKLVAKELKKTRAQKGLQSVFAGSYGWKSSGNVHNSIILLHRFMNLSGGFVGSLGDYSTGASQIIMPHVVGSIEVYEQQTSWPVVLENSKVVVIWGANPLATLRIAWTATDEQGFKYFEELKNKKDIKVIVIDPIRSETAQYFDKAQWIAPVPNTDTAMMLGMMHYLYESGKYDKEFIENYTYGFDKFLPYLLGKTDNTPKNLEWASKICGIDKDTLKELADTFVSNRTMLMSGWGMQRAHHGEQPHWAMVTLAAMIGQIGLPGGGFGLSYHY…
Epsilonproteobacteria	Campylobacterales	Campylobacteraceae	Arcobacter	Arcobacter anaerophilus	199	WP_021086952.1	MNENRRDFLKKGATALAATPLLSGVTASNLFADEVKKGVVKNGETLTAAHWGMLKVTTKNGIAVKSEPIQKTSEIYNPLQHYTPDMIYKSRIKHTMVRKSYLQNPDSPKPELRGIDEWVEVPYEEAIKLVAKELKKTRAQKGLQSVFAGSYGWKSSGNVHNSRILLHRFMNLSGGFVGSLGDYSTGASQIIMPHVVGSIEVYEQQTSWPVVLENSKVVVIWGANPLATLRIAWTATDEQGFKYFEELKNKKDIKVIVIDPIRSETAQYFDKAQWIAPVPNTDTAMMLGMMHYLYESGKYDKEFIENYTYGFDKFLPYLLGKTDNTPKNLEWASKICGIDKDTLKELADTFVSNRTMLMSGWGMQRVHHGEQPHWAMVTLAAMIGQIGLPGGGFGLSYHY…
Epsilonproteobacteria	Campylobacterales	Campylobacteraceae	Arcobacter	Arcobacter anaerophilus	199	WP_021089292.1	MNENRRDFLKKGATAIAATPLLSGITASNLFADEVKKGVVKNGETLTAAHWGMLKVTTKNGIAVKSEPIQKTSEIYNPLQHYTPDMIYKSRIKRPVVRKSYLENPDSPKPELRGVDEWVEVPYEEAIKLVARELKKTRAQKGLQSVFAGSYGWKSSGNVHNSRILLHRFMNLSGGFVGSLGDYSTGASQIIMPHVVGSIEVYEQQTSWPVVLENSKVVVIWGANPLATLRIAWTATDEQGFKYFEELKNKKDIKVIVIDPIRSETAQYFDKAQWIAPVPNTDTAMMLGMMHYLYESGKYDKEFIENYTYGFDKFLPYLLGKTDNTPKNLEWASKICGIDKDTLKELADTFVSNRTMLMSGWGMQRAHHGEQPHWAMVTLASMIGQIGLPGGGFGLSYHY…
Epsilonproteobacteria	Campylobacterales	Campylobacteraceae	Arcobacter	Arcobacter butzleri	199	WP_021090474.1	MNENRREFLKKGATAIAATPLLSSVTASNLFADGVKKSVLRDSEVITAAHWGMLKVTTKNGVAVKSEPIQKTSEIYNPLQHYTPDMIYKCRIKRPAVRKSYLENPDSPKPELRGKDEWVEVPYEEAIKLVARELKKTRAQKGLQSVFAGSYGWKSSGNVHNSRILLHRFMNLSGGFVGSLGDYSTGASQIIMPHVVGSIEVYEQQTSWPVVLENSKVVVIWGANPLATLRIAWTSTDEQGFKYFEELKNKKDIKVIIIDPIKSDTAQYFDNAQWIAPVPNTDTAMMLGMMHYLYESGKYDKNFIETYTTGFDKFLPYLLGKTDNTPKNLKWASKICGIDKDTLKELADTFVANRTMIMSGWGMQRAHHGEQPHWAMVTLAAMLGQIGLPGGGFGLSYHY…
Epsilonproteobacteria	Campylobacterales	Campylobacteraceae	Arcobacter	Arcobacter butzleri	199	WP_072594834.1	MNENRREFLKKGATAIAATPLLSSVTASNLFADGVKKSVLRDGEVITAAHWGMLKVTTKNGVAVKSEPIQKTSEIYNPLQYYTPDMIYKSRIKRPAVRKSYLENPDNPKPELRGKDEWVEVPYEEAIKLVARELKKTRAQKGLQSVFAGSYGWKSSGNVHNSRILLHRFMNLSGGFVGSLGDYSTGASQIIMPHVVGSIEVYEQQTSWPVVLENSKVVVIWGANPLATLRIAWTSTDEQGFKYFEELKNKKDIKVIIIDPIKSDTAQYFDNAQWIAPVPNTDTAMMLGMMHYLYESGKYDKNFIETYTTGFDKFLPYLLGKTDNTPKNLEWASKICGIDKDTLKELADTFIANRTMIMSGWGMQRAHHGEQPHWAMVTLAAMIGQIGLPGGGFGLSYHY…
Epsilonproteobacteria	Campylobacterales	Campylobacteraceae	Arcobacter	Arcobacter butzleri	199	WP_084040752.1	MNENRREFLKKGATAIAATPLLSSVTASNLFADGVKKSVLRDSEVITAAHWGMLKVTTKNGVAVKSEPIQKTSEIYNPLQHYTPDMIYKCRIKRPAVRKSYLENPDSPKPELRGKDEWVEVPYEEAIKLVARELKKTRAQKGLQSVFAGSYGWKSSGNVHNSRILLHRFMNLSGGFVGSLGDYSTGASQIIMPHVVGSIEVYEQQTSWPVVLENSKVVVIWGANPLATLRIAWTSTDEQGFKYFEELKNKKDIKVIIIDPIKSDTAQYFDNAQWIAPVPNTDTAMMLGMMHYLYESGKYDKNFIETYTTGFDKFLPYLLGKTDNTPKNLKWASKICGIDKDTLKELADTFVSNRTMLMSGWGMQRAHHGEQPHWAMVTLAAMIGQIGLPGGGFGLSYHY…
Epsilonproteobacteria	Campylobacterales	Campylobacteraceae	Arcobacter	Arcobacter butzleri	199	WP_085657582.1	MNENRREFLKKGATAIAATPLLSSVTASNLFADGVKKSVLRDSEVITAAHWGMLKVTTKNGVAVKSEPIQKTSEIYNPLQHYTPDMIYKCRIKRPAVRKSYLENPDSPKPELRGKDEWVEVPYEEAIKLVARELKKTRAQKGLQSVFAGSYGWKSSGNVHNSRILLHRFMNLSGGFVGSLGDYSTGASQIIMPHVVGSIEVYEQQTSWPVVLENSKVVVIWGANPLATLRIAWTSTDEQGFKYFEELKNKKDIKVIIIDPIKSDTAQYFDNAQWIAPVPNTDTAMMLGMMHYLYKSGKYDKNFIETYTTGFDKFLPYLLGKTDNTPKNLKWASKICGIDKDVLKELADTFVANRTMIMSGWGMQRAHHGEQPHWAMVTLAAMIGQIGLPGGGFGLSYHY…
Epsilonproteobacteria	Campylobacterales	Campylobacteraceae	Arcobacter	Arcobacter butzleri	199	WP_087576809.1	MNENRREFLKKGATAIAATPLLSSVTASNLFADGVKKSVLRDSEVITAAHWGMLKVTTKNGVAVKSEPIQKTSEIYNPLQHYTPDMIYKCRIKRPAVRKSYLENPDSPKPELRGKDEWVEVPYEEAIKLVARELKKTRAQKGLQSVFAGSYGWKSSGNVHNSRILLHRFMNLSGGFVGSLGDYSTGASQIIMPHVVGSIEVYEQQTSWPVVLENSKVVVIWGANPLATLRIAWTSTDEQGFKYFEELKNKKDIKVIIIDPIKSDTAQYFDNAQWIAPVPNTDTAMMLGMMHYLYESGKYDKNFVETYTTGFDKFLPYLLGKTDNTPKNLEWASKICGIDKDTLKELADTFVANRTMIMSGWGMQRAHHGEQPHWAMVTLAAMLGQIGLPGGGFGLSYHY…
Epsilonproteobacteria	Campylobacterales	Campylobacteraceae	Arcobacter	Arcobacter butzleri	199	WP_087578578.1	MNENRREFLKRGATAIAATPLLSSVTASNLFADGVKKSVLRDGEVITAAHWGMLKVTTKNGVAVKSEPIQKTSEIYNPLQHYTPDMIYKSRIKRPAVRKSYLENPDSPKPELRGKDEWVEVPYEEAIKLVARELKKTRAQKGLQSVFAGSYGWKSSGNVHNSRILLHRFMNLSGGFVGSLGDYSTGASQIIMPHVVGSIEVYEQQTSWPVVLENSKVVVIWGANPLATLRIAWTSTDEQGFKYFEELKNKKDIKVIIIDPIKSDTAQYFDKAQWIAPVPNTDTAMMLGMMHYLYESGKYDKNFIETYTTGFDKFLPYLLGKTDNTPKNLKWASKICGIDKDVLKELADTFVANRTMIMSGWGMQRAHHGEQPHWAMVTLAAMIGQIGLPGGGFGLSYHY…
Epsilonproteobacteria	Campylobacterales	Campylobacteraceae	Arcobacter	Arcobacter butzleri	199	WP_087579835.1	MNENRREFLKKGATAIAATPLLSSVTASNLFADGVKKSVLRDGEVITAAHWGMLKVTTKNGVAVKSEPIQKTSEIYNPLQYYTPDMIYKSRIKRPAVRKSYLENPDSPKPELRGKDEWVEVPYEEAIKLVARELKKTRAQKGLQSVFAGSYGWKSSGNVHNSRILLHRFMNLSGGFVGSLGDYSTGASQIIMPHVVGSIEVYEQQTSWPVVLENSKVVVIWGANPLATLRIAWTATDEQGFKYFEELKNKKDIKVIVIDPIRSETAQYFDKAQWIAPVPNTDTAMMLGMMHYLYESGKYDKNFIETYTTGFDKFLPYLLGKTDNTPKNLKWASKICGIDKDTLKELADTFVTNRTMIMSGWGMQRAHHGEQPHWAMVTLAAMIGQIGLPGGGFGLSYHY…
Epsilonproteobacteria	Campylobacterales	Campylobacteraceae	Arcobacter	Arcobacter butzleri	199	WP_087582213.1	MNENRRDFLKKGATALAATPLLSSVTASNLFADEVKKGVVKNGETLTAAHWGMLKVTTKNGIAVKSEPIQKTSEIYNPLQHYTPDMIYKSRIKHTMVRKSYLQNPDSPKPELRGIDEWVEVPYEEAIKLVAKELKKTRAQKGLQSVFAGSYGWKSSGNVHNSRILLHRFMNLSGGFVGSLGDYSTGASQIIMPHVVGSIEVYEQQTSWPVVLENSKVVVIWGANPLATLRIAWTATDEQGFKYFEELKNKKDIKVIVIDPIRSETAQYFDKAQWIAPVPNTDTAMMLGMMHYLYESGKYDKEFIENYTYGFDKFLPYLLGKTDNTPKNLEWASKICGIDKDTLKELADTFVSNRTMLMSGWGMQRTHHGEQPHWAMVTLAAMIGQIGLPGGGFGLSYHY…
Epsilonproteobacteria	Campylobacterales	Campylobacteraceae	Arcobacter	Arcobacter butzleri	199	WP_087582314.1	MNENRRDFLKKGATAIAATPLLSGVTASNLFADEVKKGVVKNGETLTAAHWGMLKVTTKNGIAVKSEPIQKTSEIYNPLQHYTPDMIYKSRIKYTMVRKSYLENPDSPKPELRGIDEWVEVPYEEAIKLVAKELKKTRAQKGLQSVFAGSYGWKSSGNVHNSRILLHRFMNLSGGFVGSLGDYSTGASQIIMPHVVGSIEVYEQQTSWPVVLENSKVVVIWGANPLATLRIAWTATDEQGFKYFEELKNKKDIKVIVIDPIRSETAQYFDKAQWIAPVPNTDTAMMLGMMHYLYESGKYDKEFIENYTYGFDKFLPYLLGKTDNTPKNLEWASKICGIDKDTLKELANTFVSNRTMLMSGWGMQRAHHGEQPHWAMVTLAAMIGQIGLPGGGFGLSYHY…
Epsilonproteobacteria	Campylobacterales	Campylobacteraceae	Arcobacter	Arcobacter butzleri	199	WP_087584783.1	MNENRREFLKKGATAIAATPLLSSVTASNLFADSIKKSVLRDSEVITAAHWGMLKVTTKNGVAVKSEPIQKTSEIYNPLQYYTPDMIYKSRIKRPAVRKSYLENPDNPKPELRGKDEWVEVPYEEAIKLVARELKKTRAQKGLQSVFAGSYGWKSSGNVHNSRILLHRFMNLSGGFVGSLGDYSTGASQIIMPHVVGSIEVYEQQTSWPVVLENSKVVVIWGANPLATLRIAWTSTDEQGFKYFEELKNKKDIKVIIIDPIKSDTAQYFDNAQWIAPVPNTDTAMMLGMMHYLYESGKYDKNFIETYTTGFDKFLPYLLGKTDNTPKNLKWASKICGIDKDTLKELADIFVANRTMIMSGWGMQRAHHGEQPHWAMVTLAAMIGQIGLPGGGFGLSYHY…
Epsilonproteobacteria	Campylobacterales	Campylobacteraceae	Arcobacter	Arcobacter butzleri	199	WP_103560563.1	MNENRREFLKKGATAIAATPLLSSVTASNLFADGVKKSVLRDGEVITAAHWGMLKVTTKNGVAVKSEPIQKTSEIYNPLQHYTPDMIYKSRIKRPAVRKSYLENPDSPKPELRGKDEWVEVPYEEAIKLVARELKKTRAQKGLQSVFAGSYGWKSSGNVHNSRILLHRFMNLSGGFVGSLGDYSTGASQIIMPHVVGSIEVYEQQTSWPVVLENSKVVVIWGANPLATLRIAWTSTDEQGFKYFEELKNKKDIKVIIIDPIKSDTAQYFDNAQWIAPVPNTDTAMMLGMMHYLYESGKYDKNFVETYTTGFDKFLPYLLGKTDNTPKNLKWASKICGIDKDTLKELADTFVANRTMIMSGWGMQRAHHGEQPHWAMVTLAAMIGQIGLPGGGFGLSYHY…
Epsilonproteobacteria	Campylobacterales	Campylobacteraceae	Arcobacter	Arcobacter butzleri	199	WP_103566226.1	MNENRRDFLKKGATALAATPLLSGVTASNLFADEVKKGVLKNGETLTAAHWGMLKVTTKNGIAVKSEPIQKTSEIYNPLQHYTPDMIYKSRIKHTMVRKSYLENPDSPKPELRGVDEWVEVPYEDAIKLVAKELKKTRAQKGLQSVFAGSYGWKSSGNVHNSRILLHRFMNLSGGFVGSLGDYSTGASQIIMPHVVGSIEVYEQQTSWPVVLENSKVVVIWGANPLATLRIAWTATDEQGFKYFEELKNKKDIKVIVIDPIRSETAQYFDKAQWIAPVPNTDTAMMLGMMHYLYESGKYDKEFIENYTYGFDKFLPYLLGKTDNTPKNLEWASKICGIDKDTLKELADTFVSNRTMLMSGWGMQRAHHGEQPHWAMVTLAAMIGQIGLPGGGFGLSYHY…
Epsilonproteobacteria	Campylobacterales	Campylobacteraceae	Arcobacter	Arcobacter butzleri	199	WP_103570130.1	MNENRRDFLKKGATALAATPLLSGVTASNLFADEVKKGVVKNGETLTAAHWGMLKVTTKNGIAVKSEPIQKTSEIYNPLQHYTPDMIYKSRIKHTMVRKSYLQNPDSPKPELRGIDEWVEVPYEEAIKLVAKELKKTRAQKGLQSVFAGSYGWKSSGNVHNSRILLHRFMNLSGGFVGSLGDYSTGASQIIMPHVVGSIEVYEQQTSWPVVLENSKVVVIWGANPLATLRIAWTATDEQGFKYFEELKNKKDIKAIVIDPIRSETAQYFDKAQWIAPVPNTDTAMMLGMMHYLYESGKYDKEFIENYTYGFDKFLPYLLGKTDNTPKNLEWASKICGIDKDILKELADTFVSNRTMLMSGWGMQRAHHGEQPHWAMVTLAAMIGQIGLLGGGFGLSYHY…
Epsilonproteobacteria	Campylobacterales	Campylobacteraceae	Arcobacter	Arcobacter butzleri	199	WP_103571874.1	MNENRRDFLKKGATALAATPLLSGVTASNLFADEVKKGVVKNGETLTAAHWGMLKVTTKNGIAVKSEPIQKTSEIYNPLQHYTPDMIYKSRIKHTMVRKSYLENPDSPKPELRGIDEWVEVPYEEAIKLVAKELKKTRAQKGLQSVFAGSYGWKSSGNVHNSRILLHRFMNLSGGFVGSLGDYSTGASQIIMPHVVGSIEVYEQQTSWPVVLENSKVVVIWGANPLATLRIAWTATDEQGFKYFEELKNKKDIKVIVIDPIRSETAQYFDKAQWIAPVPNTDTAMMLGMMHYLYESGKYDKEFIENYTYGFDKFLPYLLGKTDNTPKNLEWASKICGIDKDTLKELADTFVSNRTMLMSGWGMQRAHHGEQPHWAMVTLAAMIGQIGLPGGGFGLSYHY…
Epsilonproteobacteria	Campylobacterales	Campylobacteraceae	Arcobacter	Arcobacter butzleri	199	WP_103574289.1	MNENRRDFLKKGATAIAATPLLSGVTASNLFADEVKKGVVKNGETLTAAHWGMLKVTTKNGIAVKSEPIQKTSEIYNPLQHYTPDMIYKSRIKYTMVRKSYLENPDSPKPELRGVDEWVEVPYEDAIKLVAKELKKTRAQKGLQSVFAGSYGWKSSGNVHNSRILLHRFMNLSGGFVGSLGDYSTGASQIIMPHVVGSIEVYEQQTSWPVVLENSKVVVIWGANPLATLRIAWTATDEQGFKYFEELKNKKDIKVIVIDPIRSETAQYFDKAQWIAPVPNTDTAMMLGMMHYLYESGKYDKEFIENYTYGFDKFLPYLLGKTDNTPKNLEWASKICGIDKDTLKELADTFVSNRTMLMSGWGMQRAHHGEQPHWAMVTLAAMIGQIGLPGGGFGLSYHY…
Epsilonproteobacteria	Campylobacterales	Campylobacteraceae	Arcobacter	Arcobacter butzleri	199	WP_103578872.1	MNENRRDFLKKGATALAATPLLSGVTASNLFADEVKKGVVKNGETLTAAHWGMLKVTTKNGIAVKSEPIQKTSEIYNPLQHYTPDMIYKSRIKHTMVRKSYLENPDSPKPELRGIDEWVEVPYEEAIKLVAKELKKTRAQKGLQSVFAGSYGWKSSGNVHNSRILLHRFMNLSGGFVGSLGDYSTGASQIIMPHVVGSIEVYEQQTSWPVVLENSKVVVIWGANPLTTLRIAWTSTDEQGFKYFEELKNKKDIKVIIIDPIKSDTAQYFDKAQWIAPVPNTDTAMMLGMMHYLYESGKYDKNFIETYTTGFDKFLPYLLGKTDNTPKNLEWASKICGIDKDTLKELADTFVANRTMIMSGWGMQRAHHGEQPHWAMVTLAAMIGQIGLPGGGFGLSYHY…
Epsilonproteobacteria	Campylobacterales	Campylobacteraceae	Arcobacter	Arcobacter butzleri	199	WP_103579864.1	MNENRREFLKKGATAIAATPLLSSVTASNLFADGVKKSVLRDGEVITAAHWGMLKVTTKNGVAVKSEPIQKTSEIYNPLQHYTPDMIYKSRIKRPAVRKSYLENPDSPKPELRGKDEWVEVPYEEAIKLVARELKKTRAQKGLQSVFAGSYGWKSSGNVHNSRILLHRFMNLSGGFVGSLGDYSTGASQIIMPHVVGSIEVYEQQTSWPVVLENSKVVVIWGANPLATLRIAWTSTDEQGFKYFEELKNKKDIKVIIIDPIKSDTAQYFDNAQWIAPVPNTDTAMMLGMMHYLYESGKYDKNFIETYTTGFDKFLPYLLGKTDNTPKNLKWASKICGIDKDVIKELADTFVANRTMIMSGWGMQRAHHGEQPHWAMVTLAAMIGQIGLPGGGFGLSYHY…
Epsilonproteobacteria	Campylobacterales	Campylobacteraceae	Arcobacter	Arcobacter butzleri	199	WP_103580865.1	MNENRRDFLKKGATALAATPLLSGVTASNLFADEVKKGVLKNGETLTAAHWGMLKVTTKNGVAVKSEPIQKTSEIYNPLQHYTPDMIYKSRIKHTMVRKSYLENPDSPKPELRGIDEWVEVPYEDAIKLVAKELKKTRAQKGLQSVFAGSYGWKSSGNVHNSRILLHRFMNLSGGFVGSLGDYSTGASQIIMPHVVGSIEVYEQQTSWPVVLENSKVVVIWGANPLATLRIAWTATDEQGFKYFEELKNKKDIKVIVIDPIRSETAQYFDKAQWIAPVPNTDTAMMLGMMHYLYESGKYNKEFIENYTYGFDKFLPYLLGKTDNTPKNLEWASKICGIDKDTLKELADTFVSNRTMLMSGWGMQRAHHGEQPHWAMVTLAAMIGQIGLPGGGFGLSYHY…
Epsilonproteobacteria	Campylobacterales	Campylobacteraceae	Arcobacter	Arcobacter butzleri	199	WP_103582560.1	MNENRREFLKKGATAIAATPLLSSVTASNLFADGVKKSVLRDSEVITAAHWGMLKVTTKNGVAVKSEPIQKTSEIYNPLQYHTPDMIYKSRIKRPAVRKSYLENPDSPKPELRGKDEWVEVPYEEAIKLVARELKKTRAQKGLQSVFAGSYGWKSSGNVHNSRILLHRFMNLSGGFVGSLGDYSTGASQIIMPHVVGSIEVYEQQTSWPVVLENSKVVVIWGANPLATLRIAWTSTDEQGFKYFEELKNKKDIKVIIIDPIKSDTAQYFDNAQWIAPVPNTDTAMMLGMMHYLYESGKYDKNFIETYTTGFDKFLPYLLGKTDNTPKNLKWASKICGIDKDTLKELADTFVANRTMIMSGWGMQRAHHGEQPHWAMVTLAAMIGQIGLPGGGFGLSYHY…
Epsilonproteobacteria	Campylobacterales	Campylobacteraceae	Arcobacter	Arcobacter butzleri	199	WP_103587354.1	MNENRRDFLKKGATAIAATPLLSGVTASNLFADEVKKGVVKNGETLTAAHWGMLKVTTKNGIAVKSEPIQKTSEIYNPLQHYTPDMIYKSRIKHTMVRKSYLENPDSPKPELRGIDEWVEVPYEEAIKLVAKELKKTRAQKGLQSVFAGSYGWKSSGNVHNSRILLHRFMNLSGGFVGSLGDYSTGASQIIMPHVVGSIEVYEQQTSWPVVLENSKVVVIWGANPLATLRIAWTATDEQGFKYFEELKNKKDIKVIVIDPIRSETAQYFDKAQWIAPVPNTDTAMMLGMMHYLYEIGKYDKEFIENYTYGFDKFLPYLLGKTDNTPKNLEWASKICGIDKDTLKELADTFVSNRTMLMSGWGMQRAHHGEQPHWAMVTLAAMIGQIGLPGGGFGLSYHY…
Epsilonproteobacteria	Campylobacterales	Campylobacteraceae	Arcobacter	Arcobacter butzleri	199	WP_103589077.1	MNETRREFLKKGATAIAATPLLSSVTASNLFADGVKKSVLRDSEVITAAHWGMLKVITKNGVAVKSEPIQKTSEIYNPLQHYTPDMIYKCRIKRPAVRKSYLENPDSPKPELRGKDEWVEVPYEEAIKLVARELKKTRAQKGLQSVFAGSYGWKSSGNVHNSRILLHRFMNLSGGFVGSLGDYSTGASQIIMPHVVGSIEVYEQQTSWPVVLENSKVVVIWGANPLATLRIAWTSTDEQGFKYFEELKNKKDIKVIIIDPIKSDTAQYFDNAQWIAPVPNTDTAMMLGMMHYLYESGKYDKNFVETYTTGFDKFLPYLLGKTDNTPKNLEWASKICGIDKDTLKELADTFVANRTMIMSGWGMQRAHHGEQPHWAMVTLAAMIGQIGLPGGGFGLSYHY…
Epsilonproteobacteria	Campylobacterales	Campylobacteraceae	Arcobacter	Arcobacter butzleri	199	WP_103590785.1	MNENRRDFLKKGATALAATPLLSGVTASNLFADEVKKGIVKNGETLTAAHWGMLKVTTKNGIAVKSEPIQKTSEIYNPLQHYTPDMIYKSRIKHTMVRKSYLQNPDSPKPELRGIDEWVEVPYEEAIKLVAKELKKTRAQKGLQSVFAGSYGWKSSGNVHNSRILLHRFMNLSGGFVGSLGDYSTGASQIIMPHVVGSIEVYEQQTSWPVVLENSKVVVIWGANPLATLRIAWTATDEQGFKYFEELKNKKDIKVIVIDPIRSETAQYFDKAQWIAPVPNTDTAMMLGMMHYLYESGKYDKEFIENYTYGFDKFLPYLLGKTDNTPKNLEWASKICGIDKDTLKELADTFVSNRTMLMSGWGMQRAHHGEQPHWAMVTLAAMIGQIGLPGGGFGLSYHY…
Epsilonproteobacteria	Campylobacterales	Campylobacteraceae	Arcobacter	Arcobacter butzleri	199	WP_103596560.1	MNENRRDFLKKGATAIAATPLLSGVTASNLFADEVKKGVVKNGETLTAAHWGMLKVTTKNGIAVKSEPIQKTSEIYNPLQHYTPDMIYKSRIKHTMVRKSYLENPDSPKPELRGIDEWVEVPYEEAIKLVAKELKKTRAQKGLQSVFAGSYGWKSSGNVHNSRILLHRFMNLSGGFVGSLGDYSTGASQIIMPHVVGSIEVYEQQTSWPVVLENSKVVVIWGANPLATLRIAWTATDEQGFKYFEELKNKKDIKVIVIDPIRSETAQYFDKAQWIAPVPNTDTAMMLGMMHYLYESGKYDKEFIENYTYGFDKFLPYLLGKTDNTPKNLEWASKICGIDKDTLKELADTFVSNRTMLMSGWGMQRAHHGEQPHWAMVTLAAMIGQIGLPGGGFGLSYHY…
Epsilonproteobacteria	Campylobacterales	Campylobacteraceae	Arcobacter	Arcobacter canalis	199	WP_103597731.1	MNENRRDFLKKGATALAATPLLSGVTASNLFADEVKKGVVKNGETLTAAHWGMLKVTTKNGIAVKSEPIQKTSEIYNPLQHYTPDMIYKSRIKHTMVRKSYLQNPDSPKPELRGIDEWVEVPYEEAIKLVAKELKKTRAQKGLQSVFAGSYGWKSSGNVHNSIILLHRFMNLSGGFVGSLGDYSTGASQIIMPHVVGSIEVYEQQTSWPVVLENSKVVVIWGANPLATLRIAWTATDEQGFKYFEELKNKKDIKVIVIDPIRSETAQYFDKAQWIAPVPNTDTAMMLGMMHYLYESGKYDKEFIENYTYGFDKFLPYLLGKTDNTPKNLEWASKICGIDKDTLKELADTFVSNRTMLMSGWGMQRAHHGEQPHWAMVTLAAMIGQIGLPGGGFGLSYHY…
Epsilonproteobacteria	Campylobacterales	Campylobacteraceae	Arcobacter	Arcobacter cryaerophilus	199	WP_103599043.1	MNENRRDFLKKGATALAATPLLSGVTASNLFADEVKKSVVKNGETLTAAHWGMLKVTTKNGIAVKSEPIQKTSEIYNPLQHYTPDMIYKSRIKHTMVRKSYLENPDSPKPELRGIDEWVEVPYEDAIKLVAKELKKTRAQKGLQSVFAGSYGWKSSGNVHNSRILLHRFMNLSGGFVGSLGDYSTGASQIIMPHVVGSIEVYEQQTSWPVVLENSKVVVIWGANPLATLRIAWTATDEQGFKYFEELKNKKDIKVIVIDPIRSETAQYFDKAQWIAPVPNTDTAMMLGMMHYLYESGKYDKEFIENYTYGFDKFLPYLLGKTDNTPKNLEWASKICGIDKDTLKELADTFVSNRTMLMSGWGMQRAHHGEQPHWAMVTLAAMIGQIGLPGGGFGLSYHY…
Epsilonproteobacteria	Campylobacterales	Campylobacteraceae	Arcobacter	Arcobacter cryaerophilus	199	WP_103601115.1	MNENRRDFLKKGATALAATPLLSGVTASNLFADEVKKGVVKNGETLTAAHWGMLKVTTKNGIAVKSEPIQKTSEIYNPLQHYTPDMIYKSRIKHTMVRKSYLENPDSPKPELRGIDEWVEVPYEEAIKLVAKELKKTRVQKGLQSVFAGSYGWKSSGNVHNSRILLHRFMNLSGGFVGSLGDYSTGASQIIMPHVVGSIEVYEQQTSWPVVLENSKVVVIWGANPLATLRIAWTATDEQGFKYFEELKNKKDIKVIVIDPIRSETAQYFDKAQWIAPVPNTDTAMMLGMMHYLYESGKYDKEFIENYTYGFDKFLPYLLGKTDNTPKNLEWASKICGIDKDTLKELADTFVSNRTMLMSGWGMQRAHHGEQPHWAMVTLAAMIGQIGLPGGGFGLSYHY…
Epsilonproteobacteria	Campylobacterales	Campylobacteraceae	Arcobacter	Arcobacter cryaerophilus	199	WP_103602999.1	MNENRRDFLKKGATAIAVTPLLSGVTASNLFADEVKKGVVKNGETLTAAHWGMLKVTTKNGIAVKSEPIQKTSEIYNPLQHYTPDMIYKSRIKHTMVRKSYLQNPDSPKPELRGIDEWVEVPYEEAIKLVARELKKTRAQKGLQSVFAGSYGWKSSGNVHNSIILLHRFMNLSGGFVGSLGDYSTGASQIIMPHVVGSIEVYEQQTSWPVVLENSKVVVIWGANPLATLRIAWTATDEQGFKYFEELKNKKDIKVIVIDPIRSETAQYFDKAQWIAPVPNTDTAMMLGMMHYLYESGKYDKEFIENYTYGFDKFLPYLLGKTDNTPKNLEWASKICGIDKDTLKELADAFVSNRTMLMSGWGMQRAHHGEQPHWAMVTLASMIGQIGLPGGGFGLSYHY…
Epsilonproteobacteria	Campylobacterales	Campylobacteraceae	Arcobacter	Arcobacter cryaerophilus	199	WP_103606198.1	MNENRRDFLKKGATALAATPLLSGVTASNLFADEVKKGVVKNGETLTAAHWGMLKVTTKNGIAVKSEPIQKTSEIYNPLQHYTPDMIYKSRIKHTMVRKSYLQNPDSPKPELRGIDEWVEVPYEEAIKLVAKELKKTRAQKGLQSVFAGSYGWKSSGNVHNSRILLHRFMNLSGGFVGSLGDYSTGASQIIMPHVVGSIEVYEQQTSWPVVLENSKVVVIWGANPLATLRIAWTATDEQGFKYFEELKNKKDIKVIVIDPIRSETAQYFDKAKWIAPVPNTDTAMMLGMMHYLYESGKYDKEFIENYTYGFDKFLPYLLGKTDNTPKNLEWASKICGIDKDTLKELADTFVSNRTMLMSGWGMQRAHHGEQPHWAMVTLASMIGQIGLPGGGFGLSYHY…
Epsilonproteobacteria	Campylobacterales	Campylobacteraceae	Arcobacter	Arcobacter cryaerophilus	199	WP_103606421.1	MNENRRDFLKKGATAIAATPLLSGVTASNLFADEVKKGVVKNGETLTAAHWGMLKVTTKNGIAVKSEPIQKTSEIYNPLQHYTPDMIYKSRIKHTMVRKSYLENPDSPKPELRGIDEWVEVPYEEAIKLVAKELKKTRAQKGLQSVFAGSYGWKSSGNVHNSRILLHRFMNLSGGFVGSLGDYSTGASQIIMPHVVGSIEVYEQQTSWPVVLENSKVVVIWGANPLATLRIAWTATDEQGFKYFEELKNKKDIKVIVIDPIRSETAQYFDKAQWIAPVPNTDTAMMLGMMHYLYESGKYDKEFIENYTYGFDKFLPYLLGKTDNTPKNLEWASKICGIDKDTLKELADTFVSNRTMLMSGWGMQRAHHGEQPHWAMVTLASMIGQIGLPGGGFGLSYHY…
Epsilonproteobacteria	Campylobacterales	Campylobacteraceae	Arcobacter	Arcobacter cryaerophilus	199	WP_103608626.1	MNENRRDFLKKGATAIAATPLLSGVTASNLFADEVKKGVVKNGETLTAAHWGMLKVTTKNGIAVKSEPIQKTSEIYNPLQHYTPDMIYKSRIKHTMVRKSYLENPDSPKPELRGIDEWVEVPYEEAIKLVAKELKKTRAQKGLESVFAGSYGWKSSGNVHNSIILLHRFMNLSGGFVGSLGDYSTGASQIIMPHVVGSIEVYEQQTSWPVVLENSKVVVIWGANPLATLRIAWTATDEQGFKYFEELKNKKDIKVIVIDPIRSETAQYFDKAQWIAPVPNTDTAMMLGMMHYLYESGKYDKEFIENYTYGFDKFLPYLLGETDNTPKNLEWASKICGIDKDTLKELADTFVSNRTMLMSGWGMQRAHHGEQPHWAMVTLASMIGQIGLPGGGFGLSYHY…
Epsilonproteobacteria	Campylobacterales	Campylobacteraceae	Arcobacter	Arcobacter cryaerophilus	199	WP_103609285.1	MNENRRDFLKKGATAIAATPLLSGVTASNLFADEVKKGVVKNGETLTAAHWGMLKVTTKNGIAVKSEPIQKTSEIYNPLQHYTPDMIYKSRIKHTMVRKSYLQNPDSPKPELRGIDEWVEVPYEEAIKLVAKELKKTRAQKGLQSVFAGSYGWKSSGNVHNSRILLHRFMNLSGGFVGSLGDYSTGASQIIMPHVVGSIEVYEQQTSWPVVLENSKVVVIWGANPLATLRIAWTATDEQGFKYFEELKNKKDIKVIVIDPIRSETAQYFDKAQWIAPVPNTDTAMMLGMMHYLYESGKYDKEFIENYTYGFDKFLPYLLGKTDNTPKNLEWASKICGIDKDTLKELADTFVSNRTMLMSGWGMQRAHHGEQPHWAMVTLAAMIGQIGLPGGGFGLSYHY…
Epsilonproteobacteria	Campylobacterales	Campylobacteraceae	Arcobacter	Arcobacter cryaerophilus	199	WP_103610362.1	MNENRRDFLKKGVTAIAATPLLSGVTASNLFADEVKKGIVKNGETLTAAHWGMLKVTTKNGIAVKSEPIQKTSEIYNPLQHYTPDMIYKSRIKHTMVRKSYLQNPDSPKPELRGIDEWVEVPYEEAIKLVAKELKKTRAQKGLQSVFAGSYGWKSSGNVHNSRILLHRFMNLSGGFVGSLGDYSTGASQIIMPHVVGSIEVYEQQTSWPVVLENSKVVVIWGANPLATLRIAWTATDEQGFKYFEELKNKKDIKVIVIDPIRSETAQYFDKAQWIAPVPNTDTAMMLGMMHYLYESGKYDKEFIENYTYGFDKFLPYLLGKTDNTPKNLEWASKICGIDKDTLKELADTFVSNRTMLMSGWGMQRAHHGEQPHWAMVTLAAMIGQIGLPGGGFGLSYHY…
Epsilonproteobacteria	Campylobacterales	Campylobacteraceae	Arcobacter	Arcobacter cryaerophilus	199	WP_103611847.1	MNKNRRDFLKKGATALAATPLLSGVTASNLFADEVKKGVVKNGETLTAAHWGMLKVTTKNGIAVKSEPIQKTSEIYNPLQHYTPDMIYKSRIKHTMVRKSYLQNPDSPKPELRGIDEWVEVPYEEAIKLVAKELKKTRVQKGLQSVFAGSYGWKSSGNVHNSRILLHRFMNLSGGFVGSLGDYSTGASQIIMPHVVGSIEVYEQQTSWPVVLENSKVVVIWGANPLATLRIAWTATDEQGFKYFEELKNKKDIKVIVIDPIRSETAQYFDKAQWIAPVPNTDTAMMLGMMHYLYESGKYDKEFIENYTYGFDKFLPYLLGKTDNTPKNLEWASKICGIDKDTLKELADTFVSNRTMLMSGWGMQRAHHGEQPHWAMVTLAAMIGQIGLPGGGFGLSYHY…
Epsilonproteobacteria	Campylobacterales	Campylobacteraceae	Arcobacter	Arcobacter cryaerophilus	199	WP_103615573.1	MNENRRDFLKKGATALAATPLLSGVTASNLFADEVKKGVVKNGETLTAAHWGMLKVTTKNGIAVKSEPIQKTSEIYNPLQHYTPDMIYKSRIKHTMVRKSYLENPDSPKPELRGIDEWVEVPYEDAIKLVAKELKKTRAQKGLQSVFAGSYGWKSSGNVHNSRILLHRFMNLSGGFVGSLGDYSTGASQIIMPHVVGSIEVYEQQTSWPVVLENSKVVVIWGANPLATLRIAWTATDEQGFKYFEELKNKKDIKVIVIDPIKSETAQYFDKAQWIAPVPNTDTAMMLGMMHYLYESGKYDKEFIENYTYGFNKFLPYLLGKTDNTPKNLEWASKICGIDKDTLKELADTFVSNRTMLMSGWGMQRAHHGEQPHWAMVTLAAMIGQIGLPGGGFGLSYHY…
Epsilonproteobacteria	Campylobacterales	Campylobacteraceae	Arcobacter	Arcobacter cryaerophilus	199	WP_103616928.1	MNENRRDFLKKGATALAATPLLSGVTASNLFADEVKKGVVKNGETLTAAHWGMLKVTTKNGIAVKSEPIQKTSEIYNPLQHYTPDMIYKSRIKHTMVRKSYLQNPDSPKPELRGIDEWVEVPYEEAIKLVAKELKKTRAQKGLQSVFAGSYGWKSSGNVHNSRILLHRFMNLSGGFVGSLGDYSTGASQIIMPHVVGSIEVYEQQTSWPVVLENSKVVVIWGANPLATLRIAWTATDEQGFKYFEELKNKKDIKVIVIDPIRSETAQYFDKAQWIAPVPNTDTAMMLGMMHYLYESGKYDKEFIENYTYGFDKFLPYLLGKTDNTPKNLEWASKICGIDKDTLKELADTFVSNRTMLMSGWGMQRAHHGEQPHWAMVTLAAMIGQIGLPGGGFGLSYHY…
Epsilonproteobacteria	Campylobacterales	Campylobacteraceae	Arcobacter	Arcobacter ebronensis	199	WP_103618445.1	MNENRREFLKRGATAIAATPLLSSVTASNLFADGVKKSVLRDGEVITAAHWGMLKVTTKNGVAVKSEPIQKTSEIYNPLQHYTPDMIYKSRIKRPAVRKSYLENPDSPKPELRGKDEWVEVPYEEAIKLVARELKKTRAQKGLQSVFAGSYGWKSSGNVHNSRILLHRFMNLSGGFVGSLGDYSTGASQIIMPHVVGSIEVYEQQTSWPVVLENSKVVVIWGANPLATLRIAWTSTDEQGFKYFEELKNKKDIKVIIIDPIKSDTAQYFDKAQWIAPVPNTDTAMMLGMMHYLYESGKYDKNFIETYTTGFDKFLPYLLGKTDNTPKNLEWASKICGIDKDTLKELADTFIANRTMIMSGWGMQRAHHGEQPHWAMVTLAAMLGQIGLPGGGFGLSYHY…
Epsilonproteobacteria	Campylobacterales	Campylobacteraceae	Arcobacter	Arcobacter ebronensis	199	WP_103624691.1	MNENRREFLKKGATAIAATPLLSSVTASNLFADGVKKSVLRDSEVITAAHWGMLKVTTKNGVAVKSEPIQKTSEIYNPLQHYTPDMIYKCRIKRPAVRKSYLENPDSPKPELRGKDEWVEVPYEEAIKLVARELKKTRAQKGLQSVFAGSYGWKSSGNVHNSRILLHRFMNLSGGFVGSLGDYSTGASQIIMPHVVGSIEVYEQQTSWPVVLENSKVVVIWGANPLATLRIAWTSTDEQGFKYFEELKNKKDIKVIIIDPIKSDTAQYFDNAQWIAPVPNTDTAMMLGMMHYLYESGKYDKNFIETYTTGFDKFLPYLLGKTDNTPKNLEWASKICGIDKDTLKELADTFIANRTMIMSGWGMQRAHHGEQPHWAMVTLAAMLGQIGLPGGGFGLSYHY…
Epsilonproteobacteria	Campylobacterales	Campylobacteraceae	Arcobacter	Arcobacter halophilus	199	WP_103630751.1	MNENRRDFLKKGATALAATPLLSGVTASNLFADEVKKGVVKNGETLTAAHWGMLKVTTKNGIAVKSEPIQKTSEIYNPLQHYTPDMIYKSRIKHTMVRKSYLENPDSPKPELRGIDEWVEVPYEDAIKLVAKELKKTRAQKGLQSVFAGSYGWKSSGNVHNSRILLHRFMNLSGGFVGSLGDYSTGASQIIMPHVVGSIEVYEQQTSWPVVLENSKVVVIWGANPLATLRIAWTATDEQGFKYFEELKNKKDIKVIVIDPIKSETAQYFDKAQWIAPVPNTDTAMMLGMMHYLYESGKYDKEFIENYTYGFDKFLPYLLGKTDNTPKNLEWASKICGIDKDTLKELADTFVNNRTMLMSGWGMQRAHHGEQPHWAMVTLAAMIGQIGLPGGGFGLSYHY…
Epsilonproteobacteria	Campylobacterales	Campylobacteraceae	Arcobacter	Arcobacter halophilus	199	WP_103634713.1	MNENRRDFLKKGATALAATPLLSGVTASNLFADEIKKGVVKNGETLTAAHWGMLKVTTKNGIAVKSEPIQKTSEIYNPLQHYTPDMIYKSRIKHTMVRKSYLQNPDSPKPELRGIDEWVEVPYEDAIKLVAKELKKTRAQKGLQSVFAGSYGWKSSGNVHNSIILLHRFMNLSGGFVGSLGDYSTGASQIIMPHVVGSIEVYEQQTSWPVVLENSKVVVIWGANPLATLRIAWTATDEQGFKYFEELKNKKDIKVIVIDPIRSETAQYFDKAQWIAPVPNTDTAMMLGMMHYLYESGKYDKEFIENYTYGFDKFLPYLLGKTDNTPKNLEWASKICGIDKDTLKELADTFVSNRTMLMSGWGMQRAHHGEQPHWAMVTLAAMIGQIGLPGGGFGLSYHY…
Epsilonproteobacteria	Campylobacterales	Campylobacteraceae	Arcobacter	Arcobacter halophilus	199	WP_103635870.1	MNENRRDFLKKSATAIAATPLLSGVTASNLFADEVKKGVIKNGETLTAAHWGMLKVTTKNGIAVKSEPIQKTSEIYNPLQHYTPDMIYKSRIKHTMVRKSYLQNPDSPKPELRGIDEWVEVPYEEAIKLVAKELKKTRAQKGLQSVFAGSYGWKSSGNVHNSRILLHRFMNLSGGFVGSLGDYSTGASQIIMPHVVGSIEVYEQQTSWPVVLENSKVVVIWGANPLSTLRIAWTATDEQGFKYFEELKNKKDIKVIVIDPIRSETAQYFDKAQWIAPVPNTDTAMMLGMMHYLYESGKYDKEFIENYTYGFDKFLPYLLGKTDNTPKNLEWASKICGIDKDTLKELADTFVSNRTMLMSGWGMQRAHHGEQPHWAMVTLAAMIGQIGLPGGGFGLSYHY…
Epsilonproteobacteria	Campylobacterales	Campylobacteraceae	Arcobacter	Arcobacter marinus	199	WP_103636207.1	MNENRRDFLKKGATALAATPLLSGVTASNLFADEIKKGVVKNGETLTAAHWGMLKVTTKNGIAVKSEPIQKTSEIYNPLQHYTPDMIYKSRIKHTMVRKSYLQNPDSPKPELRGIDEWVEVPYEDAIKLVAKELKKTRAQKGLESVFAGSYGWKSSGNVHNSIILLHRFMNLSGGFVGSLGDYSTGASQIIMPHVVGSIEVYEQQTSWPVVLENSKVVVIWGANPLATLRIAWTATDEQGFKYFEELKNKKDIKVIVIDPIRSETAQYFDKAQWIAPVPNTDTAMMLGMMHYLYESGKYDKEFIENYTYGFDKFLPYLLGKTDNTPKNLEWASKICGIDNDTLKELADTFVSNRTMLMSGWGMQRAHHGEQPHWAMVTLAAMIGQIGLPGGGFGLSYHY…
Epsilonproteobacteria	Campylobacterales	Campylobacteraceae	Arcobacter	Arcobacter marinus	199	WP_103637747.1	MNENRRDFLKKGATVIAATPLLSGVTASNLFADEVKKGVVKNGETLTAAHWGMLKVTTKNGIAVKSEPIQKTSEIYNPLQHYTPDMIYKSRIKHTMVRKSYLQNPDSPKPELRGIDEWVEVPYEEAIKLVAKELKKTRAQKGLQSVFAGSYGWKSSGNVHNSRILLHRFMNLSGGFVGSLGDYSTGASQIIMPHVVGSIEVYEQQTSWPVVLENSKVVVIWGANPLATLRIAWTATDEQGFKYFEELKNKKDIKVIVIDPIRSETAQYFDKAQWIAPVPNTDTAMMLGMMHYLYESGKYDKEFIENYTYGFDKFLPYLLGKTDNTPKNLEWASKICGIDKDTLKELADTFVSNRTMLMSGWGMQRAHHGEQPHWAMVTLAAMIGQIGLPGGGFGLSYHY…
Epsilonproteobacteria	Campylobacterales	Campylobacteraceae	Arcobacter	Arcobacter marinus	199	WP_103641984.1	MNENRRDFLKKGATALAATPLLSGVTASNLFADEVKKGVVKNGETLTAAHWGMLKVTTKNGIAVKSEPIQKTSEIYNPLQHYTPDMIYKSRIKHTMVRKSYLQNPDSPKPELRGIDEWVEVPYEEAIKLVAKELKKTRAQKGLESVFAGSYGWKSSGNVHNSRILLHRFMNLSGGFVGSLGDYSTGASQIIMPHVVGSIEVYEQQTSWPVVLENSKVVVIWGANPLATLRIAWTATDEQGFKYFEELKNKKDIKVIVIDPIRSETAQYFDKAQWIAPVPNTDTAMMLGMMHYLYESGKYDKEFIENYTYGFDKFLPYLLGKTDNTPKNLEWASKICGIDKDTLKELADTFVSNRTMLMSGWGMQRAHHGEQPHWAMVTLAAMIGQIGLPGGGFGLSYHY…
Epsilonproteobacteria	Campylobacterales	Campylobacteraceae	Arcobacter	Arcobacter marinus	199	WP_103643232.1	MNGNRRDFLKKGATALAATPLLSGVTASNLFADEVKKGVVKNGETLTAAHWGMLKVTTKNGIAVKSEPIQKTSEIYNPLQHYTPDMIYKSRIKHTMVRKSYLENPDSPKPELRGIDEWVEVPYEEAIKLVAKELKKTRAQKGLESVFAGSYGWKSSGNVHNSRILLHRFMNLSGGFVGSLGDYSTGASQIIMPHVVGSIEVYEQQTSWPVVLENSKVVVIWGANPLATLRIAWTATDEQGFKYFEELKNKKDIKVIVIDPIRSETAQYFDKAQWIAPVPNTDTAMMLGMMHYLYESGKYDKEFIENYTYGFDKFLPYLLGKTDKTPKNLEWASKICGIDKDTLKELADTFVSNRTMLMSGWGMQRAHHGEQPHWAMVTLAAMIGQIGLPGGGFGLSYHY…
Epsilonproteobacteria	Campylobacterales	Campylobacteraceae	Arcobacter	Arcobacter molluscorum	199	WP_103645781.1	MNENRRDFLKKGATALAATPLLSGVTASNLFADEVKKGVVKNGETLTAAHWGMLKVTTKNGIAVKSEPIQKTSEIYNPLQHYTPDMIYKSRIKHTMVRKSYLENPDSPKPELRGIDEWVEVPYEEAIKLVAKELKKTRAQKGLESVFAGSYGWKSSGNVHNSIILLHRFMNLSGGFVGSLGDYSTGASQIIMPHVVGSIEVYEQQTSWPVVLENSKVVVIWGANPLATLRIAWTATDEQGFKYFEELKNKKDIKVIVIDPIRSETAQYFDKAQWIAPVPNTDTAMMLGMMHYLYESGKYDKEFIENYTYGFDKFLPYLLGKTDNTPKNLEWASKICGIDKDILKELADTFVSNRTMLMSGWGMQRAHHGEQPHWAMVTLAAMIGQIGLLGGGFGLSYHY…
Epsilonproteobacteria	Campylobacterales	Campylobacteraceae	Arcobacter	Arcobacter molluscorum	199	WP_103646432.1	MNENRRDFLKKGATAIVATPLLSGVTASNLFADEVKKGVVKNGETLTAAHWGMLKVTTKNGIAVKSEPIQKTSEIYNPLQHYTPDMIYKSRIKHTMVRKSYLQNPDSPKPELRGIDEWVEVPYEDAIKLVAKELKKTRAQKGLESVFAGSYGWKSSGNVHNSIILLHRFMNLSGGFVGSLGDYSTGASQIIMPHVVGSIEVYEQQTSWPVVLENSKVVVIWGANPLATLRIAWTATDEQGFKYFEELKNKKDIKVIVIDPIRSETAQYFDKAQWIAPVPNTDTAMMLGMMHYLYESGKYDKEFIENYTYGFDKFLPYLLGKTDNTPKNLEWASKICGIDKDTLKELADTFVSNRTMLMSGWGMQRAHHGEQPHWAMVTLAAMIGQIGLPGGGFGLSYHY…
Epsilonproteobacteria	Campylobacterales	Campylobacteraceae	Arcobacter	Arcobacter nitrofigilis	199	WP_103647444.1	MNENRRDFLKKGATALAATPLLSGVTASNLFADEVKKGVVKNGETLTAAHWGMLKVTTKNGIAVKSEPIQKTSEIYNPLQHYTPDMIYKSRIKHTMVRKSYLQNPDSPKPELRGIDEWVEVPYEEAIKLVAKELKKTRAQKGLQSVFAGSYGWKSSGNVHNSRILLHRFMNLSGGFVGSLGDYSTGASQIIMPHVVGSIEVYEQQTSWPVVLENSKVVVIWGANPLATLRIAWTATDEQGFKYFEELKNKKDIKVIVIDPIRSETAQYFDKAQWIAPVPNTDTAMMLGMMHYLYESGKYDKEFIENYTYGFDKFLPYLLGKTDNTPKNLEWASKICGIDKDTLKELADAFVSNRTMLMSGWGMQRAHHGEQPHWAMVTLAAMIGQIGLPGGGFGLSYHY…
Epsilonproteobacteria	Campylobacterales	Campylobacteraceae	Arcobacter	Arcobacter thereius	199	WP_103650850.1	MNENRRDFLKKGATALAATPLLSGVTASNLFADEVKKGVVKNGETLTAAHWGMLKVTTKNGIAVKSEPIQKTSEIYNPLQHYTPDMIYKSRIKHTMVRKSYLENPDSPKPELRGIDEWVEVSYEEAIKLVAKELKKTRAQKGLQSVFAGSYGWKSSGNVHNSRILLHRFMNLSGGFVGSLGDYSTGASQIIMPHVVGSIEVYEQQTSWPVVLENSKVVVIWGANPLATLRIAWTATDEQGFKYFEELKNKKDIKVIVIDPIRSETAQYFDKAQWIAPVPNTDTAMMLGMMHYLYESGKYDKEFIENYTYGFDKFLPYLLGKTDNTPKNLEWASKICGIDKDTLKELADTFVSNRTMLMSGWGMQRAHHGEQPHWAMVTLAAMIGQIGLPGGGFGLSYHY…
Epsilonproteobacteria	Campylobacterales	Campylobacteraceae	Arcobacter	Arcobacter thereius	199	WP_103651764.1	MNENRRDFLKKGATALAATPLLSGVTASNLFADEVKKGVVKNGETLTAAHWGMLKVTTKNGIAVKSEPIQKTSEIYNPLQHYTPDMIYKSRIKHTMVRKSYLQNPDSPKPELRGIDEWVEVPYEEAIKLVAKELKKTRAQKGLQSVFAGSYGWKSSGNVHNSRILLHRFMNLSGGFVGSLGDYSTGASQIIMPHVVGSIEVYEQQTSWPVVLENSKVVVIWGANPLATLRIAWTATDEQGFKYFEELKNKKDIKVIVIDPIRSETAQYFDKAQWIAPVPNTDTAMMLGMMHYLYESGKYDKEFIENYTYGFDKFLPYLLGKTDNTPKNLEWASKICGIDKDTLKELADTFVSNRTMLMSGWGMQRAHHGEQPHWAMVTLAAMIGQIGLPGGGFGLSYHY…
Epsilonproteobacteria	Campylobacterales	Campylobacteraceae	Arcobacter	Arcobacter thereius	199	WP_107690940.1	MNETRREFLKKGATAIAATPLLSSVTASNLFADGVKKSVLRDSEVITAAHWGMLKVTTKNGVAVKSEPIQKTSEIYNPLQHYTPDMIYKCRIKRPAVRKSYLENPDSPKPELRGKDEWVEVPYEEAIKLVARELKKTRAQKGLQSVFAGSYGWKSSGNVHNSRILLHRFMNLSGGFVGSLGDYSTGASQIIMPHVVGSIEVYEQQTSWPVVLENSKVVVIWGANPLATLRIAWTSTDEQGFKYFEELKNKKDIKVIIIDPIKSDTAQYFDNAQWIAPVPNTDTAMMLGMMHYLYESGKYDKNFIETYTTGFDKFLPYLLGKTDNTPKNLEWASKICGIDKDTLKELADTFIANRTMIMSGWGMQRAHHGEQPHWAMVTLAAMLGQIGLPGGGFGLSYHY…
Epsilonproteobacteria	Campylobacterales	Campylobacteraceae	Arcobacter	Arcobacter thereius	199	WP_107698028.1	MNENRREFLKKGATAIAATPLLSSVTASNLFADGVKKSVLRDGEVITAAHWGMLKVTTKNGVAVKSEPIQKTSEIYNPLQHYTPDMIYKSRIKRPAVRKSYLENPDSPKPELRGKDEWVEVPYEEAIKLVARELKKTRAQKGLQSVFAGSYGWKSSGNVHNSRILLHRFMNLSGGFVGSLGDYSTGASQIIMPHVVGSIEVYEQQTSWPVVLENSKVVVIWGANPLATLRIAWTATDEQGFKYFEELKNKKDIKVIIIDPIKSDTAQYFDNAQWIAPVPNTDTAMMLGMMHYLYESGKYDKNFVETYTTGFDKFLPYLLGKTDNTPKNLEWASKICGIDKDTLKELADTFVANRTMIMSGWGMQRAHHGEQPHWAMVTLAAMIGQIGLPGGGFGLSYHY…
Epsilonproteobacteria	Campylobacterales	Campylobacteraceae	Arcobacter	Arcobacter trophiarum	199	WP_107769601.1	MNENRRDFLKKGATAIAATPLLSSVTASNLFADGVKKSVLRDSEVITAAHWGMLKVTTKNGVAVKSEPIQKTSEIYNPLQHYTPDMIYKCRIKRPAVRKSYLENPDSPKPELRGKDEWVEVPYEEAIKLVARELKKTRAQKGLQSVFAGSYGWKSSGNVHNSRILLHRFMNLSGGFVGSLGDYSTGASQIIMPHVVGSIEVYEQQTSWPVVLENSKVVVIWGANPLATLRIAWTATDEQGFKYFEELKNKKDIKVIVIDPIKSETAQYFDKAQWIAPVPNTDTAMMLGMIHYLYESGKYDKNFIETYTTGFDKFLPYLLGKTDNTPKNLKWASKICGIDKDTIKELADTFVANRTMIMSGWGMQRAHHGEQPHWAMVTLAAMIGQIGLPGGGFGLSYHY…
Epsilonproteobacteria	Campylobacterales	Campylobacteraceae	Campylobacter	Campylobacter avium	199	WP_107775987.1	MNENRREFLKKGATAIAATPLLSSVTASNLFADGVKKSVLRDSEVITAAHWGILKVTTKNGVAVKSEPIQKTSEIYNPLQHYTPDMIYKCRIKRPAVRKSYLENPDSPKPELRGKDEWVEVPYEEAIKLVARELKKTRAQKGLQSVFAGSYGWKSSGNVHNSRILLHRFMNLSGGFVGSLGDYSTGASQIIMPHVVGSIEVYEQQTSWPVVLENSKVVVIWGANPLATLRIAWTSTDEQGFKYFEELKNKKDIKVIIIDPIKSDTAQYFDNAQWIAPVPNTDTAMMLGMMHYLYESGKYDKNFIETYTTGFDKFLPYLLGKTDNTPKNLKWASKICGIDKDTLKELADTFVTNRTMIMSGWGMQRAHHGEQPHWAMVTLAAMIGQIGLPGGGFGLSYHY…
Epsilonproteobacteria	Campylobacterales	Campylobacteraceae	Campylobacter	Campylobacter blaseri	199	WP_107785037.1	MNENRREFLKKGATAIAATPLLSSVTASNLFADGVKKSVLRDSEVITAAHWGMLKVTTKNGVAVKSEPIQKTSEIYNPLQHYTPDMIYKCRIKRPAVRKSYLENPDSPKPELRGKDEWVEVPYEEAIKLVARELKKTRAQKGLQSVFAGSYGWKSSGNVHNSRILLHRFMNLSGGFVGSLGDYSTGASQIIMPHVVGSIEVYEQQTSWPVVLENSKVVVIWGANPLATLRIAWTSTDEQGFKYFEELKNKKDIKVIIIDPIKSDTAQYFDKAQWIAPVPNTDTAMMLGMMHYLYESGKYDKNFIETYTTGFDKFLPYLLGKTDNTPKNLKWASKICGIDKDVIKELADTFVANRTMIMSGWGMQRAHHGEQPHWAMVTLAAMIGQIGLPGGGFGLSYHY…
Epsilonproteobacteria	Campylobacterales	Campylobacteraceae	Campylobacter	Campylobacter coli	199	WP_107788253.1	MNENRREFLKKGATAIAATPLLSSVTASNLFADGVKKSVLRDSEVITAAHWGMLKVTTKNGVAVKSEPIQKTSEIYNPLQHYTPDMIYKSRIKRPAVRKSYLEDPDNPKPELRGKDEWVEVPYEEAIKLVARELKKTRAQKGLQSVFAGSYGWKSSGNVHNSRILLHRFMNLSGGFVGSLGDYSTGASQIIMPHVVGSIEVYEQQTSWPVVLENSKVVVIWGANPLATLRIAWTSTDEQGFKYFEELKNKKDIKVIIIDPIKSDTAQYFDKAQWIAPVPNTDTAMMLGMMHYLYESGKYDKNFVETYTTGFDKFLPYLLGKTDNTPKNLEWASKICGIDKDTLKELADTFVANRTMIMSGWGMQRAHHGEQPHWAMVTLAAMIGQIGLPGGGFGLSYHY…
Epsilonproteobacteria	Campylobacterales	Campylobacteraceae	Campylobacter	Campylobacter coli	199	WP_107791741.1	MNENRRDFLKKGATALAATPLLSGVTASNLFADEVKKGVVKNGKTLTAAHWGMLKVTTKNGIAVKSEPIQKTSEIYNPLQYYTPDMIYKSRIKHTMVRKSYLENPDSPKPELRGIDEWVEVPYEEAIKLVARELKKTRAQKGLESVFAGSYGWKSSGNVHNSRILLHRFMNLSGGFVGSLGDYSTGASQIIMPHVVGSIEVYEQQTSWPVVLENSKVVVIWGANPLATLRIAWTATDEQGFKYFEELKNKKDIKVIVIDPIRSETAQYFDKAQWIAPVPNTDTAMMLGMMHYLYESGKYDKEFIENYTYGFDKFLPYLLGKTDNTPKNLEWASKICGIDKDTLKELADTFVSNRTMLMSGWGMQRAHHGEQPHWAMVTLAAMIGQIGLPGGGFGLSYHY…
Epsilonproteobacteria	Campylobacterales	Campylobacteraceae	Campylobacter	Campylobacter coli	199	WP_107805283.1	MNENRRDFLKKGATAIAATPLLSGVTASNLFADEVKKGVVKNGETLTAAHWGMLKVTTKNGIAVKSEPIQKTSEIYNPLQHYTPDMIYKSRIKHTMVRKSYLENPDSPKPELRGIDEWVEVPYEEAIKLVAKELKKTRAQKGLESVFAGSYGWKSSGNVHNSIILLHRFMNLSGGFVGSLGDYSTGASQIIMPHVVGSIEVYEQQTSWPVVLENSKVVVIWGANPLATLRIAWTATDEQGFKYFEELKNKKDIKVIVIDPIRSETAQYFDKAQWIAPVPNTDTAMMLGMMHYLYESGKYDKEFIENYTYGFDKFLPYLLGKTDNTPKNLEWASKICGIDKGTLKELADTFVSNRTMLMSGWGMQRAHHGEQPHWAMVTLAAMIGQIGLPGGGFGLSYHY…
Epsilonproteobacteria	Campylobacterales	Campylobacteraceae	Campylobacter	Campylobacter coli	199	WP_107811848.1	MNENRRDFLKKGATALAATPLLSGVTASNLFADEVKKGVVKNGETLTAAHWGMLKITTKNGIAVKSEPIQKTSEIYNPLQHYTPDMIYKSRIKHTMVRKSYLENPDSPKPELRGIDEWVEVPYEEAIKLVAKELKKTRAQKGLESVFAGSYGWKSSGNVHNSRILLHRFMNLSGGFVGSLGDYSTGASQIIMPHVVGSIEVYEQQTSWPVVLENSKVVVIWGANPLATLRIAWTATDEQGFKYFEELKNKKDIKVIVIDPIRSETAQYFDKAQWIAPVPNTDTAMMLGMMHYLYESGKYDKEFIENYTYGFDKFLPYLLGKTDNTPKNLEWASKICGIDKDILKELADTFVSNRTMLMSGWGMQRAHHGEQPHWAMVTLAAMIGQIGLPGGGFGLSYHY…
Epsilonproteobacteria	Campylobacterales	Campylobacteraceae	Campylobacter	Campylobacter coli	199	WP_107830268.1	MNENRRDFLKKGATALAATPLLSGVTASNLFADEVKKGVVKNGETLTAAHWGMLKVTTKNGIAVKSEPIQKTSEIYNPLQHYTPDMIYKSRIKHTMVRKSYLENPDSPKPELRGIDEWVEVPYEEAIKLVAKELKKTRAQKGLQSVFAGSYGWKSSGNVHNSRILLHRFMNLSGGFVGSLGDYSTGASQIIMPHVVGSIEVYEQQTSWPVVLENSKVVVIWGANPLATLRIAWTATDEQGFKYFEELKNKKDIKVIVIDPIRSETAQYFDKAQWIAPVPNTDTAMMLGMMHYLYESGKYDKEFIENYTYGFDKFLPYLLGKTDNTPKNLEWASKICGIDKDTLKELADTFVSNRTMLMSGWGMQRAHHGEQPHWAMVTLAAMIGQIGLPGGGFGLSYHY…
Epsilonproteobacteria	Campylobacterales	Campylobacteraceae	Campylobacter	Campylobacter coli	199	WP_107832876.1	MNENRRDFLKKGATAIAATPLLSGVTASNLFADEVKKGVVKNGETLTAAHWGMLKVTTKNGIAVKSEPIQKTSEIYNPLQHYTPDMIYKSRIKHTMVRKSYLQNPDSPKPELRGIDEWVEVPYEEAIKLVAKELKKTRAQKGLESVFAGSYGWKSSGNVHNSIILLHRFMNLSGGFVGSLGDYSTGASQIIMPHVVGSIEVYEQQTSWPVVLENSKVVVIWGANPLATLRIAWTATDEQGFKYFEELKNKKDIKVIVIDPIRSETAQYFDKAQWIAPVPNTDTAMMLGMMHYLYESGKYDKEFIENYTYGFDKFLPYLLGKTDNTPKNLEWASKICGIDKDTLKELADTFVSNRTMLMSGWGMQRAHHGEQPHWAMVTLASMIGQIGLPGGGFGLSYHY…
Epsilonproteobacteria	Campylobacterales	Campylobacteraceae	Campylobacter	Campylobacter coli	199	WP_107848229.1	MNENRRDFLKKGATAIAATPLLSGVTASNLFADEVKKGVVKNGETLTAAHWGMLKVTTKNGIAVKSEPIQKTSEIYNPLQHYTPDMIYKSRIKHTMVRKSYLQNPDSPKPELRGIDEWVEVPYEEAIKLVAKELKKTRAQKGLESVFAGSYGWKSSGNVHNSIILLHRFMNLSGGFVGSLGDYSTGASQIIMPHVVGSIEVYEQQTSWPVVLENSKVVVIWGANPLATLRIAWTATDEQGFKYFEELKNKKDIKVIVIDPIRSETAQYFDKAQWIAPVPNTDTAMMLGMMHYLYESGKYDKEFIENYTYGFDKFLPYLLGKTDNTPKNLEWASKICGIDKDTLKELADTFVSNRTMLMSGWGMQRAHHGEQPHWAMVTLAAMIGQIGIPGGGFGLSYHY…
Epsilonproteobacteria	Campylobacterales	Campylobacteraceae	Campylobacter	Campylobacter coli	199	WP_107856928.1	MNENRRDFLKKGATALAATPLLSGVTASNLFADEVKKGVVKNGETLTAAHWGMLKVTTKNGIAVKSEPIQKTSEIYNPLQHYTPDMIYKSRIKHTMVRKSYLQNPDSPKPELRGIDEWVEVPYEEAIKLVARELKKTRAQKGLQSVFAGSYGWKSSGNVHNSIILLHRFMNLSGGFVGSLGDYSTGASQIIMPHVVGSIEVYEQQTSWPVVLENSKVVVIWGANPLATLRIAWTATDEQGFKYFEELKNKKDIKVIVIDPIRSETAQYFDKAQWIAPVPNTDTAMMLGMMHYLYESGKYDKEFIENYTYGFDKFLPYLLGKTDNTPKNLEWASKICGIDKGTLKELADTFVSNRTMLMSGWGMQRAHHGEQPHWAMVTLAAMIGQIGLPGGGFGLSYHY…
Epsilonproteobacteria	Campylobacterales	Campylobacteraceae	Campylobacter	Campylobacter coli	199	WP_107858643.1	MNENRRDFLKKGATAIAATPLLSSVTASNLFADGVKKSVLRDSEVITAAHWGMLKVTTKNGVAVKSEPIQKTSEIYNPLQHYTPDMIYKCRIKRPAVRKSYLENPDSPKPELRGKDEWVEVPYEEAIKLVARELKKTRAQKGLQSVFAGSYGWKSSGNVHNSRILLHRFMNLSGGFVGSLGDYSTGASQIIMPHVVGSIEVYEQQTSWPVVLENSKVVVIWGANPLATLRIAWTATDEQGFKYFEELKNKKDIKVIVIDPIKSETAQYFDKAQWIAPVPNTDTAMMLGMIHYLYESGKYDKNFIETYTTGFDKFLPYLLGKTDNTPKNLKWASKICGIDKDTLKELADTFIANRTMIMSGWGMQRAHHGEQPHWAMVTLAAMLGQIGLPGGGFGLSYHY…
Epsilonproteobacteria	Campylobacterales	Campylobacteraceae	Campylobacter	Campylobacter coli	199	WP_107897988.1	MNENRREFLKRGATAIAATPLLSSVTASNLFADGVKKSVLRDGEVITAAHWGMLKVTTKNGVAVKSEPIQKTSEIYNPLQYYTPDMIYKSRIKRPAVRKSYLENPDNPKPELRGKDEWVEVPYEEAIKLVARELKKTRAQKGLQSVFAGSYGWKSSGNVHNSRILLHRFMNLSGGFVGSLGDYSTGASQIIMPHVVGSIEVYEQQTSWPVVLENSKVVVIWGANPLATLRIAWTSTDEQGFKYFEELKNKKDIKVIIIDPIKSDTAQYFDNAQWIAPVPNTDTAMMLGMIHYLYESGKYDKNFIETYTTGFDKFLPYLLGKTDNTPKNLKWASKICGIDKDALKELADTFVANRTMIMSGWGMQRAHHGEQPHWAMVTLAAMIGQIGLPGGGFGLSYHY…
Epsilonproteobacteria	Campylobacterales	Campylobacteraceae	Campylobacter	Campylobacter coli	199	WP_107916812.1	MNENRRDFLKKGATALAATPLLSGVTASNLFADEVKKGVVKNGETLTAAHWGMLKVTTKNGIAVKSEPIQKTSEIYNPLQHYTPDMIYKSRIKHTMVRKSYLENPDSPKPELRGIDEWVEVPYEDAIKLVAKELKKTRAQKGLQSVFAGSYGWKSSGNVHNSIILLHRFMNLSGGFVGSLGDYSTGASQIIMPHVVGSIEVYEQQTSWPVVLENSKVVVIWGANPLATLRIAWTATDEQGFKYFEELKNKKDIKVIVIDPIRSETAQYFDKAQWIAPVPNTDTAMMLGMMHYLYESGKYDKEFIENYTYGFDKFLPYLLGKTDNTPKNLEWASKICGIDKDTLKELADTFVSNRTMLMSGWGMQRAHHGEQPHWAMVTLAAMIGQIGLPGGGFGLSYHY…
Epsilonproteobacteria	Campylobacterales	Campylobacteraceae	Campylobacter	Campylobacter coli	199	WP_107929368.1	MNENRRDFLKKGATALAATPLLSGVTASNLFADEVKKGVVKNGETLTAAHWGMLKVTTKNGIAVKSEPIQKTSEIYNPLQHYTPDMIYKSRIKHTMVRKSYLENPDSPKPELRGIDEWVEVPYEDAIKLVAKELKKTRAQKGLQSVFAGSYGWKSSGNVHNSRILLHRFMNLSGGFVGSLGDYSTGASQIIMPHVVGSIEVYEQQTSWPVVLENSKVVVIWGANPLATLRIAWTATDEQGFKYFEELKNKKDIKVIVIDPIRSETAQYFDKAQWIAPVPNTDTAMMLGMMHYLYESGKYDKEFIENYTYGFDKFLPYLLGKTDNTPKNLEWASKICGIDKDTLKELADTFVSNRTMLMSGWGMQRAHHGEQPHWAMVTLAAMIGQIGLPGGGFGLSYHY…
Epsilonproteobacteria	Campylobacterales	Campylobacteraceae	Campylobacter	Campylobacter coli	199	WP_107937694.1	MNENRRDFLKKGATALAATPLLSGVTASNLFADEVKKGVVKNGETLTAAHWGMLKVTTKNGIAVKSEPIQKTSEIYNPLQHYTPDMIYKSRIKHTMVRKSYLENPDSPKPELRGIDEWVEVPYEEAIKLVAKELKKTRAQKGLQSVFAGSYGWKSSGNVHNSIILLHRFMNLSGGFVGSLGDYSTGASQIIMPHVVGSIEVYEQQTSWPVVLENSKVVVIWGANPLATLRIAWTATDEQGFKYFEELKNKKDIKVIVIDPIRSETAQYFDKAQWIAPVPNTDTAMMLGMMHYLYESGKYDKEFIENYTYGFDKFLPYLLGKTDNTPKNLEWASKICGIDKDTLKELADTFVSNRTMLMSGWGMQRAHHGEQPHWAMVTLAAMIGQIGIPGGGFGLSYHY…
Epsilonproteobacteria	Campylobacterales	Campylobacteraceae	Campylobacter	Campylobacter coli	199	WP_107944887.1	MNENRRDFLKKGATAIAATPLLSGVTASNLFADEVKKGVVKNGETLTAAHWGMLKVTTKNGIAVKSEPIQKTSEIYNPLQHYTPDMIYKSRIKHTMVRKSYLQNPDSPKPELRGIDEWVEVPYEEAIKLVAKELKKTRAQKGLQSVFAGSYGWKSSGNVHNSRILLHRFMNLSGGFVGSLGDYSTGASQIIMPHVVGSIEVYEQQTSWPVVLENSKVVVIWGANPLATLRIAWTATDEQGFKYFEELKNKKDIKVIVIDPIRSETAQYFDKAQWIAPVPNTDTAMMLGMMHYLYESGKYDKEFIENYTYGFDKFLPYLLGKTDNTPKNLEWASKICGIDKDTLKELADTFVSNRTMLMSGWGMQRAHHGEQPHWAMVTLAAMIGQIGLPGGGFGLSYHY…
Epsilonproteobacteria	Campylobacterales	Campylobacteraceae	Campylobacter	Campylobacter coli	199	WP_107945686.1	MNENRRDFLKKGATALAATPLLSGVTASNLFADEVKKSVVKNGETLTAAHWGMLKVTTKNGIAVKSEPIQKTSEIYNPLQHYTPDMIYKSRIKHTMVRKSYLQNPDSPKPELRGIDEWVEVPYEEAIKLVAKELKKTRAQKGLQSVFAGSYGWKSSGNVHNSIILLHRFMNLSGGFVGSLGDYSTGASQIIMPHVVGSIEVYEQQTSWPVVLENSKVVVIWGANPLATLRIAWTATDEQGFKYFEELKNKKDIKVIVIDPIRSETAQYFDKAQWIAPVPNTDTAMMLGMMHYLYESGKYDKEFIENYTYGFDKFLPYLLGKTDNTPKNLEWASKICGIDNDTLKELADTFVSNRTMLMSGWGMQRAHHGEQPHWAMVTLAAMIGQIGLPGGGFGLSYHY…
Epsilonproteobacteria	Campylobacterales	Campylobacteraceae	Campylobacter	Campylobacter coli	199	WP_107953022.1	MNETRREFLKKGATAIAATPLLSSVTASNLFADGVKKSVLRDSEVITAAHWGMLKVTTKNGVAVKSEPIQKTSEIYNPLQYYTPDMIYKCRIKRPAVRKSYLENPDSPKPELRGKDEWVEVPYEEAIKLVARELKKTRAQKGLQSVFAGSYGWKSSGNVHNSIILLHRFMNLSGGFVGSLGDYSTGASQIIMPHVVGSIEVYEQQTSWPVVLENSKVVVIWGANPLATLRIAWTSTDEQGFKYFEELKNKKDIKVIIIDPIKSDTAQYFDNAQWIAPVPNTDTAMMLGMMHYLYESGKYDKNFIETYTTGFDKFLPYLLGKTDNTPKNLKWASKICGIDKDTLKELADTFVANRTMIMSGWGMQRAHHGEQPHWAMVTLAAMLGQIGLPGGGFGLSYHY…
Epsilonproteobacteria	Campylobacterales	Campylobacteraceae	Campylobacter	Campylobacter coli	199	WP_107965806.1	MNENRRDFLKKGATAIAATPLLSGVTASNLFADEVKKGVVKNGETLTAAHWGMLKVTTKNGIAVKSEPIQKTSEIYNPLQHYTPDMIYKSRIKHTMVRKSYLQNPDSPKPELRGIDEWVEVPYEEAIKLVAKELKKTRAQKGLQSVFAGSYGWKSSGNVHNSRILLHRFMNLSGGFVGSLGDYSTGASQIIMPHVVGSIEVYEQQTSWPVVLENSKVVVIWGANPLATLRIAWTATDEQGFKYFEELKNKKDIKVIVIDPIRSETAQYFDKAQWIAPVPNTDTAMMLGMMHYLYESGKYDKEFIENYTYGFDKFLPYLLGKTDNTPKNLEWASKICGIDKGTLKELADTFVSNRTMLMSGWGMQRAHHGEQPHWAMVTLAAMIGQIGLPGGGFGLSYHY…
Epsilonproteobacteria	Campylobacterales	Campylobacteraceae	Campylobacter	Campylobacter coli	199	WP_107970296.1	MNENRRDFLKKGATALAATPLLSGVTASNLFADEVKKSVVKNGETLTAAHWGMLKVTTKNGIAVKSEPIQKTSEIYNPLQHYTPDMIYKSRIKHTMVRKSYLQNPDSPKPELRGVDEWVEVPYEDAIKLVAKELKKTRAQKGLQSVFAGSYGWKSSGNVHNSRILLHRFMNLSGGFVGSLGDYSTGASQIIMPHVVGSIEVYEQQTSWPVVLENSKVVVIWGANPLATLRIAWTATDEQGFKYFEELKNKKDIKVIVIDPIRSETAQYFDKAQWIAPVPNTDTAMMLGMMHYLYESGKYDKEFIENYTYGFDKFLPYLLGKTDNTPKNLEWASKICGIDKDTLKELADTFVSNRTMLMSGWGMQRAHHGEQPHWAMVTLAAMIGQIGLPGGGFGLSYHY…
Epsilonproteobacteria	Campylobacterales	Campylobacteraceae	Campylobacter	Campylobacter coli	199	WP_109147194.1	MNENRRDFLKKGATALAATPLLSGVTASNLFADGVKKSVLRDSEIITAAHWGMLKVTTKNGIAVKSEPIQKTSEIYNPLQHYTPDMIYKSRIKHTMVRKSYLENPDSPKPELRGIDEWVEVPYEDAIKLVAKELKKTRAQKGLESVFAGSYGWKSSGNVHNSIILLHRFMNLSGGFVGSLGDYSTGASQIIMPHVVGSIEVYEQQTSWPVVLENSKVVVIWGANPLATLRIAWTATDEQGFKYFEELKNKKDIKVIVIDPIRSETAQYFDKAQWIAPVPNTDTAMMLGMMHYLYESGKYDKEFIENYTYGFDKFLPYLLGKTDNTPKNLEWASKICGIDKDTLKELADTFVSNRTMLMSGWGMQRAHHGEQPHWAMVTLAAMIGQIGLPGGGFGLSYHY…
Epsilonproteobacteria	Campylobacterales	Campylobacteraceae	Campylobacter	Campylobacter coli	199	WP_148784588.1	MNENRRDFLKKGATALAATPLLSGVTASNLFADEVKKGVVKNGETLTAAHWGMLKVTTKNGIAVKSEPIQKTSEIYNPLQHYTPDMIYKSRIKHTMVRKSYLQNPDSPKPELRGIDEWVEVPYEEAIKLVAKELKKTRAQKGLQSVFAGSYGWKSSGNVHNSRILLHRFMNLSGGFVGSLGDYSTGASQIIMPHVVGSIEVYEQQTSWPVVLENSKVVVIWGANPLATLRIAWTATDEQGFKYFEELKNKKDIKVIVIDPIRSETAQYFDKAQWIAPVPNTDTAMMLGMMHYLYESGKYDKEFIENYTYGFDKFLPYLLGKTDNTPKNLEWASKICGIDKDTLKELADTFVSNRTMLMSGWGMQRAHHGEQPHWAMVTLAAMIGQIGLPGGGFGLSYHY…
Epsilonproteobacteria	Campylobacterales	Campylobacteraceae	Campylobacter	Campylobacter coli	199	WP_148785203.1	MNENRRDFLKKGATALAATPLLSGVTASNLFADEVKKGVVKNGETLTAAHWGMLKVTTKNGIAVKSEPIQKTSEIYNPLQHYTPDMIYKSRIKHTMVRKSYLENPDSPKPELRGIDEWVEVPYEDAIKLVAKELKKTRAQKGLESVFAGSYGWKSSGNVHNSIILLHRFMNLSGGFVGSLGDYSTGASQIIMPHVVGSIEVYEQQTSWPVVLENSKVVVIWGANPLATLRIAWTATDEQGFKYFEELKNKKDIKVIVIDPIRSETAQYFDKAQWIAPVPNTDTAMMLGMMHYLYESGKYDKEFIENYTYGFDKFLPYLLGKTDNTPKNLEWASKICGIDKDTLKELADTFVSNRTMLMSGWGMQRAHHGEQPHWAMVTLASMIGQIGLPGGGFGLSYHY…
Epsilonproteobacteria	Campylobacterales	Campylobacteraceae	Campylobacter	Campylobacter coli	199	WP_148787171.1	MNENRRDFLKKGATALAATPLLSGVTASNLFADEIKKGVVKNGETLTAAHWGMLKVTTKNGIAVKSEPIQKTSEIYNPLQHYTPDMIYKSRIKHTMVRKSYLENPDSPKPELRGIDEWVEVPYEDAIKLVAKELKKTRAQKGLESVFAGSYGWKSSGNVHNSIILLHRFMNLSGGFVGSLGDYSTGASQIIMPHVVGSIEVYEQQTSWPVVLENSKVVVIWGANPLATLRIAWTATDEQGFKYFEELKNKKDIKVIVIDPIRSETAQYFDKAQWIAPVPNTDTAMMLGMMHYLYESGKYDKEFIENYTYGFDKFLPYLLGKTDNTPKNLEWASKICGIDKDTLKELADTFVSNRTMLMSGWGMQRAHHGEQPHWAMVTLAAMIGQIGLPGGGFGLSYHY…
Epsilonproteobacteria	Campylobacterales	Campylobacteraceae	Campylobacter	Campylobacter coli	199	WP_148787681.1	MNENRRDFLKKGATAIAATPLLSGVTASNLFADEVKKSVVKNGETLTAAHWGMLKVTTKNGIAVKSEPIQKTSEIYNPLQHYTPDMIYKSRIKHTMVRKSYLQNPDSPKPELRGIDEWVEVPYEEAIKLVAKELKKTRAQKGLQSVFAGSYGWKSSGNVHNSRILLHRFMNLSGGFVGSLGDYSTGASQIIMPHVVGSIEVYEQQTSWPVVLENSKVVVIWGANPLATLRIAWTATDEQGFKYFEELKNKKDIKVIVIDPIRSETAQYFDKAQWIAPVPNTDTAMMLGMMHYLYESGKYDKEFIENYTYGFDKFLPYLLGKTDNTPKNLEWASKICGIDKDTLKELADTFVSNRTMLMSGWGMQRAHHGEQPHWAMVTLAAMIGQIGLPGGGFGLSYHY…
Epsilonproteobacteria	Campylobacterales	Campylobacteraceae	Campylobacter	Campylobacter coli	199	WP_148789304.1	MNENRRDFLKKGATALAATPLLSGVTASNLFADEVKKGVVKNGETLTAAHWGMLKVTTKNGIAVKSEPIQKTSEIYNPLQHYTPDMIYKSRIKHTMVRKSYLQNPDSPKPELRGIDEWVEVPYEEAIKLVAKELKKTRAQKGLESVFAGSYGWKSSGNVHNSRILLHRFMNLSGGFVGSLGDYSTGASQIIMPHVVGSIEVYEQQTSWPVVLENSKVVVIWGANPLSTLRIAWTATDEQGFKYFEELKNKKDIKVIVIDPIRSETAQYFDKAKWIAPVPNTDTAMMLGMMHYLYESSKYDKEFIENYTYGFDKFLPYLLGKTDNTPKNLEWASKICGIDKEVIKELADTFVSNRTMLMSGWGMQRAHHGEQPHWAMVTLAAMIGQIGLPGGGFGLSYHY…
Epsilonproteobacteria	Campylobacterales	Campylobacteraceae	Campylobacter	Campylobacter coli	199	WP_148803084.1	MNENRRDFLKKGATALAATPLLSGVTASNLFADEVKKGVVKNGETLTAAHWGMLKVTTKNGIAVKSEPIQKTSEIYNPLQHYTPDMIYKSRIKHTMVRKSYLQNPDSPKPELRGIDEWVEVPYEDAIKLVAKELKKTRAQKGLQSVFAGSYGWKSSGNVHNSRILLHRFMNLSGGFVGSLGDYSTGASQIIMPHVVGSIEVYEQQTSWPVVLENSKVVVIWGANPLATLRIAWTATDEQGFKYFEELKNKKDIKVIVIDPIRSETAQYFDKAQWIAPVPNTDTAMMLGMMHYLYESGKYDKEFIENYTYGFDKFLPYLLGKTDNTPKNLEWASKICGIDKDTLKELADTFVSNRTMLMSGWGMQRAHHGEQPHWAMVTLAAMIGQIGLPGGGFGLSYHY…
Epsilonproteobacteria	Campylobacterales	Campylobacteraceae	Campylobacter	Campylobacter coli	199	WP_148807012.1	MNENRRDFLKKGATAIAATPLLSGVTASNLFADEVKKGVVKNGETLTAAHWGMLKVTTKNGIAVKSEPIQKTSEIYNPLQHYTPDMIYKSRIKHTMVRKSYLQNPDSPKPELRGIDEWVEVPYEEAIKLVAKELKKTRAQKGLQSVFAGSYGWKSSGNVHNSIILLHRFMNLSGGFVGSLGDYSTGASQIIMPHVVGSIEVYEQQTSWPVVLENSKVVVIWGANPLATLRIAWTATDEQGFKYFEELKNKKDIKVIVIDPIRSETAQYFDKAQWIAPVPNTDTAMMLGMMHYLYESGKYDKEFIENYTYGFDKFLPYLLGKTDNTPKNLEWASKICGIDKDTLKELADTFVSNRTMLMSGWGMQRAHHGEQPHWAMVTLAAMIGQIGLPGGGFGLSYHY…
Epsilonproteobacteria	Campylobacterales	Campylobacteraceae	Campylobacter	Campylobacter coli	199	WP_148814611.1	MNENRRDFLKKGATALAATPLLSGVTASNLFADEVKKSVVKNGETLTAAHWGMLKVTTKNGIAVKSEPIQKTSEIYNPLQHYTPDMIYKSRIKHTMVRKSYLENPDSPKPELRGIDEWVEVPYEDAIKLVAKELKKTRAQKGLQSVFAGSYGWKSSGNVHNSRILLHRFMNLSGGFVGSLGDYSTGASQIIMPHVVGSIEVYEQQTSWPVVLENSKVVVIWGANPLATLRIAWTATDEQGFKYFEELKNKKDIKVIVIDPIRSETAQYFDKAQWIAPVPNTDTAMMLGMMHYLYESGKYDKEFIENYTYGFDKFLPYLLGKTDNTPKNLEWASKICGIDKDTLKELADTFVSNRTMLMSGWGMQRAHHGEQPHWAMVTLAAMIGQIGLPGGGFGLSYHY…
Epsilonproteobacteria	Campylobacterales	Campylobacteraceae	Campylobacter	Campylobacter coli	199	WP_148819178.1	MNENRRDFLKKGATAIAATPLLSGVTASNLFADEVKKGVVKNGETLTAAHWGMLKVTTKNGIAVKSEPIQKTSEIYNPLQHYTPDMIYKSRIKHTMVRKSYLQNPDSPKPELRGIDEWVEVPYEEAIKLVAKELKKTRAQKGLQSVFAGSYGWKSSGNVHNSRILLHRFMNLSGGFVGSLGDYSTGASQIIMPHVVGSIEVYEQQTSWPVVLENSKVVVIWGANPLATLRIAWTATDEQGFKYFEELKNKKDIKVIVIDPIRSETAQYFDKAQWIAPVPNTDTAMMLGMMHYLYESGKYDKEFIENYTYGFDKFLPYLLGKTDNTPKNLEWASKICGIDKDTLKELADTFVSNRTMLMSGWGMQRAHHGEQPHWAMVTLAAMIGQIGLPGGGFGLSYHY…
Epsilonproteobacteria	Campylobacterales	Campylobacteraceae	Campylobacter	Campylobacter coli	199	WP_148821318.1	MNENRREFLKKGATAIAATPLLSSVTASNLFADGVKKSVLRDGEVITAAHWGMLKVTTKNGVAVKSEPIQKTSEIYNPLQHYTPDMIYKSRIKRPAVRKSYLENPDSPKPELRGKDEWVEVPYEEAIKLVARELKKTRAQKGLQSVFAGSYGWKSSGNVHNSRILLHRFMNLSGGFVGSLGDYSTGASQIIMPHVVGSIEVYEQQTSWPVVLENSKVVVIWGANPLATLRIAWTSTDEQGFKYFEELKNKKDIKVIIIDPIKSDTAQYFDNAQWIAPVPNTDTAMMLGMMHYLYESGKYDKNFVETYTTGFDKFLPYLLGKTDNTPKNLEWASKICGIDKDTLKELADTFIANRTMIMSGWGMQRAHHGEQPHWAMVTLAAMLGQIGLPGGGFGLSYHY…
Epsilonproteobacteria	Campylobacterales	Campylobacteraceae	Campylobacter	Campylobacter coli	199	WP_148822600.1	MNENRRDFLKKGATALAATPLLSGVTASNLFADEVKKGVVKNGETLTAAHWGMLKVTTKNGIAVKSEPIQKTSEIYNPLQHYTPDMIYKSRIKHTMVRKSYLENPDSPKPELRGVDEWVEVPYEDAIKLVARELKKTRAQKGLQSVFAGSYGWKSSGNVHNSRILLHRFMNLSGGFVGSLGDYSTGASQIIMPHVVGSIEVYEQQTSWPVVLENSKVVVIWGANPLATLRIAWTATDEQGFKYFEELKNKKDIKVIVIDPIRSETAQYFDKAQWIAPVPNTDTAMMLGMMHYLYESGKYDKEFIENYTYGFDKFLPYLLGKTDNTPKNLEWASKICGIDKDTLKELANTFVSNRTMLMSGWGMQRAHHGEQPHWAMVTLAAMIGQIGLPGGGFGLSYHY…
Epsilonproteobacteria	Campylobacterales	Campylobacteraceae	Campylobacter	Campylobacter coli	199	WP_148823674.1	MNENRRDFLKKGATALAATPLLSSVTASNLFADEVKKGVLKNGETLTAAHWGMLKVTTKNGIAVKSEPIQKTSEIYNPLQHYTPDMIYKSRIKHTMVRKSYLENPDSPKPELRGIDEWVEVPYEDAIKLVAKELKKTRAQKGLQSVFAGSYGWKSSGNVHNSRILLHRFMNLSGGFVGSLGDYSTGASQIIMPHVVGSIEVYEQQTSWPVVLENSKVVVIWGANPLATLRIAWTATDEQGFKYFEELKNKKDIKVIVIDPIKSETAQYFDKAQWIAPVPNTDTAMMLGMMHYLYESGKYDKEFIENYTYGFNKFLPYLLGKTDNTPKNLEWASKICGIDKDTLKELADTFVSNRTMLMSGWGMQRAHHGEQPHWAMVTLAAMIGQIGLPGGGFGLSYHY…
Epsilonproteobacteria	Campylobacterales	Campylobacteraceae	Campylobacter	Campylobacter coli	199	WP_148824784.1	MNENRRDFLKKGATAIAATPLLSGVTASNLFADEVKKGVVKNGETLTAAHWGMLKVTTKNGIAVKSEPIQKTSEIYNPLQHYTPDMIYKSRIKHTMVRKSYLENPDSPKPELRGIDEWVEVPYEEAIKLVAKELKKTRAQKGLESVFAGSYGWKSSGNVHNSIILLHRFMNLSGGFVGSLGDYSTGASQIIMPHVVGSIEVYEQQTSWPVVLENSKVVVIWGANPLATLRIAWTATDEQGFKYFEELKNKKDIKVIVIDPIRSETAQYFDKAQWIAPVPNTDTAMMLGMMHYLYESGKYDKEFIENYTYGFDKFLPYLLGKTDNTPKNLEWASKICGIDKDTLKELADTFVSNRTMLMSGWGMQRAHHGEQPHWAMVTLAAMIGQIGLPGGGFGLSYHY…
Epsilonproteobacteria	Campylobacterales	Campylobacteraceae	Campylobacter	Campylobacter coli	199	WP_149699696.1	MNENRRDFLKKGATALVATPLLSGVTASNLFADEVKKGVVKNGETLTAAHWGMLKVTTKNGIAVKSEPIQKTSEIYNPLQHYTPDMIYKSRIKHTMVRKSYLQNPDSPKPELRGIDEWVEVPYEEAIKLVAKELKKTRAQKGLESVFAGSYGWKSSGNVHNSRILLHRFMNLSGGFVGSLGDYSTGASQIIMPHVVGSIEVYEQQTSWPVVLENSKVVVIWGANPLATLRIAWTATDEQGFKYFEELKNKKDIKVIVIDPIRSETAQYFDKAQWIAPVPNTDTAMMLGMMHYLYESGKYDKEFIENYTYGFDKFLPYLLGKTDNTPKNLEWASKICGIDKDTLKELADTFVSNRTMLMSGWGMQRAHHGEQPHWAMVTLAVMIGQIGLPGGGFGLSYHY…
Epsilonproteobacteria	Campylobacterales	Campylobacteraceae	Campylobacter	Campylobacter coli	199	WP_149700510.1	MNENRRDFLKKGATALAATPLLSGVTASNLFADEVKKGVVKNGETLTAAHWGMLKVTTKNGIAVKSEPIQKTSEIYNPLQHYTPDMIYKSRIKHTMVRKSYLQNPDSPKPELRGIDEWVEVPYEDAIKLVAKELKKTRAQKGLQSVFAGSYGWKSSGNVHNSIILLHRFMNLSGGFVGSLGDYSTGASQIIMPHVVGSIEVYEQQTSWPVVLENSKVVVIWGANPLATLRIAWTATDEQGFKYFEELKNKKDIKVIVIDPIRSETAQYFDKAQWIAPVPNTDTAMMLGMMHYLYESGKYDKEFIENYTYGFDKFLPYLLGKTDNTPKNLEWASKICGIDKGTLKELADTFVSNRTMLMSGWGMQRAHHGEQPHWAMVTLAAMIGQIGLPGGGFGLSYHY…
Epsilonproteobacteria	Campylobacterales	Campylobacteraceae	Campylobacter	Campylobacter coli	199	WP_149701777.1	MNKNRRDFLKKGATALAATPLLSGVTASNLFADEVKKGVVKNGETLTAAHWGMLKVTTKNGIAVKSEPIQKTSEIYNPLQHYTSDMIYKSRIKHTMVRKSYLQNPDSPKPELRGIDEWVEVPYEDAIKLVAKELKKTRAQKGLQSVFAGSYGWKSSGNVHNSIILLHRFMNLSGGFVGSLGDYSTGASQIIMPHVVGSIEVYEQQTSWPVVLENSKVVVIWGANPLATLRIAWTATDEQGFKYFEELKNKKDIKVIVIDPIRSETAQYFDKAQWIAPVPNTDTAMMLGMMHYLYESGKYDKEFIENYTYGFDKFLPYLLGKTDNTPKNLEWASKICGIDKDTLKELADTFVSNRTMLMSGWGMQRAHHGEQPHWAMVTLAAMIGQIGLPGGGFGLSYHY…
Epsilonproteobacteria	Campylobacterales	Campylobacteraceae	Campylobacter	Campylobacter coli	199	WP_149702529.1	MNENRREFLKKGATAIAATPLLSSVTASNLFADGVKKSVLRDSEIITAAHWGMLKVTTKNGVAVKSEPIQKTSEIYNPLQHYTPDMIYKSRIKRPAVRKSYLENPDNPKPELRGKDEWVEVPYEEAIKLVARELKKTRAQKGLQSVFAGSYGWKSSGNVHNSRILLHRFMNLSGGFVGSLGDYSTGASQIIMPHVVGSIEVYEQQTSWPVVLENSKVVVIWGANPLATLRIAWTSTDEQGFKYFEELKNKKDIKVIIIDPIKSDTAQYFDNAQWIAPVPNTDTAMMLGMMHYLYESGKYDKNFIETYTTGFDKFLPYLLGKTDNTPKNLEWASKICGIDKDTLKELADTFIANRTMIMSGWGMQRAHHGEQPHWAMVTLAAMLGQIGLPGGGFGLSYHY…
Epsilonproteobacteria	Campylobacterales	Campylobacteraceae	Campylobacter	Campylobacter coli	199	WP_149702726.1	MNENRRDFLKKGATALAATPLLSGVTASNLFADEVKKGIVKNGETLTAAHWGMLKVTTKNGIAVKSEPIQKTSEIYNPLQHYTPDMIYKSRIKHTMVRKSYLENPDSPKPELRGIDEWVEVPYEEAIKLVAKELKKTRAQKGLQSVFAGSYGWKSSGNVHNSRILLHRFMNLSGGFVGSLGDYSTGASQIIMPHVVGSIEVYEQQTSWPVVLENSKVVVIWGANPLATLRIAWTATDEQGFKYFEELKNKKDIKVIVIDPIRSETAQYFDKAQWIAPVPNTDTAMMLGMMHYLYESGKYDKEFIENYTYGFDKFLPYLLGKTDNTPKNLEWASKICGIDKDTLKELADTFVSNRTMLMSGWGMQRAHHGEQPHWAMVTLAAMIGQIGLPGGGFGLSYHY…
Epsilonproteobacteria	Campylobacterales	Campylobacteraceae	Campylobacter	Campylobacter coli	199	WP_149704754.1	MNENRRDFLKKGATALAATPLLSGVTASNLFADEVKKGVVKNGETLTAAHWGMLKVTTKNGIAVKSEPIQKTSEIYNPLQHYTPDMIYKSRIKHTMVRKSYLENPDSPKPELRGIDEWVEVPYEEAIKLVAKELKKTRAQKGLESVFAGSYGWKSSGNVHNSRILLHRFMNLSGGFVGSLGDYSTGASQIIMPHVVGSIEVYEQQTSWPVVLENSKVVVIWGANPLATLRIAWTATDEQGFKYFEELKNKKDIKVIVIDPIRSETAQYFDKAQWIAPVPNTDTAMMLGMMHYLYESGKYDKEFIENYTYGFDKFLPYLLGKTDNTPKNLEWASKICGIDKDTLKELADTFVSNRTMLMSGWGMQRAHHGEQPHWAMVTLAAMIGQIGLPGGGFGLSYHY…
Epsilonproteobacteria	Campylobacterales	Campylobacteraceae	Campylobacter	Campylobacter coli	199	WP_149705528.1	MNENRRDFLKKGATALAATPLLSSVTASNLFADEVKKGVLKNGETLTAAHWGMLKVTTKNGIAVKSEPIQKTSEIYNPLQHYTPDMIYKSRIKHTMVRKSYLENPDSPKPELRGIDEWVEVPYEDAIKLVAKELKKTRAQKGLQSVFAGSYGWKSSGNVHNSRILLHRFMNLSGGFVGSLGDYSTGASQIIMPHVVGSIEVYEQQTSWPVVLENSKVVVIWGANPLATLRIAWTATDEQGFKYFEELKNKKDIKVIVIDPIKSETAQYFDKAQWIAPVPNTDTAMMLGMMHYLYESGKYDKEFIENYTYGFNKFLPYLLGKTDNTPKNLEWASKICGIDKDTLKELADTFVSNRTMLMSGWGMQRAHHGEQPHWAMVTLAAMIGQIGLPGGGFGLSYHY…
Epsilonproteobacteria	Campylobacterales	Campylobacteraceae	Campylobacter	Campylobacter coli	199	WP_149705739.1	MNENRRDFLKKGATALAATPLLSGVIASNLFADEVKKGVLKNGETLTAAHWGMLKVTTKNGIAVKSEPIQKTSEIYNPLQHYTPDMIYKSRIKHTMVRKSYLENPDSPKPELRGIDEWVEVPYEEAIKLVAKELKKTRAQKGLQSVFAGSYGWKSSGNVHNSRILLHRFMNLSGGFVGSLGDYSTGASQIIMPHVVGSIEVYEQQTSWPVVLENSKVVVIWGANPLATLRIAWTATDEQGFKYFEELKNKKDIKVIVIDPIRSETAQYFDKAQWIAPVPNTDTAMMLGMMHYLYESGKYDKEFIENYTYGFDKFLPYLLGKTDNTPKNLEWASKICGIDKDTLKELADTFVSNRTMLMSGWGMQRAHHGEQPHWAMVTLASMIGQIGLPGGGFGLSYHY…
Epsilonproteobacteria	Campylobacterales	Campylobacteraceae	Campylobacter	Campylobacter coli	199	WP_149707980.1	MNENRRDFLKKGATAIAATPLLSGVTASNLFADEVKKGVVKNGETLTAAHWGMLKVTTKNGIAVKSEPIQKTSEIYNPLQHYTPDMIYKSRIKHTMVRKSYLQNPDSPKPELRGIDEWVEVPYEEAIKLVAKELKKTRAQKGLQSVFAGSYGWKSSGNVHNSIILLHRFMNLSGGFVGSLGDYSTGASQIIMPHVVGSIEVYEQQTSWPVVLENSKVVVIWGANPLATLRIAWTATDEQGFKYFEELKNKKDIKVIVIDPIRSETAQYFDKAQWIAPVPNTDTAMMLGMMHYLYESGKYDKEFIENYTYGFDKFLPYLLGKTDNTPKNLEWASKICGIDKDTLKELADTFVSNRTMLMSGWGMQRAHHGEQPHWAMVTLAAMIGQIGLPGGGFGLSYHY…
Epsilonproteobacteria	Campylobacterales	Campylobacteraceae	Campylobacter	Campylobacter coli	199	WP_149708997.1	MNENRRDFLKKGATAIAATPLLSGVTASNLFADEVKKGVVKNGETLTAAHWGMLKVTTKNGIAVKSEPIQKTSEIYNPLQHYTPDMIYKSRIKHTMVRKSYLQNPDSPKPELRGIDEWVEVPYEEAIKLVAKELKKTRAQKGLQSVFAGSYGWKSSGNVHNSRILLHRFMNLSGGFVGSLGDYSTGASQIIMPHVVGSIEVYEQQTSWPVVLENSKVVVIWGANPLATLRIAWTATDEQGFKYFEELKNKKDIKVIVIDPIRSETAQYFDKAQWIAPVPNTDTAMMLGMMHYLYESGKYDKEFIENYTYGFDKFLPYLLGKTDNTPKNLEWASKICGIDKDTLKELADTFVSNRTMLMSGWGMQRVHHGEQPHWAMVTLAAMIGQIGLPGGGFGLSYHY…
Epsilonproteobacteria	Campylobacterales	Campylobacteraceae	Campylobacter	Campylobacter coli	199	WP_149710101.1	MNENRRDFLKKGATAIAATPLLSGVTASNLFADEVKKGVVKNGETLTAAHWGMLKVTTKNGIAVKSEPIQKTSEIYNPLQHYTPDMIYKSRIKHTMVRKSYLQNPDSPKPELRGIDEWVEVPYEEAIKLVAKELKKTRAQKGLQSVFAGSYGWKSSGNVHNSRILLHRFMNLSGGFVGSLGDYSTGASQIIMPHVVGSIEVYEQQTSWPVVLENSKVVVIWGANPLATLRIAWTATDEQGFKYFEELKNKKDIKVIVIDPIRSETAQYFDKAQWIAPVPNTDTAMMLGMMHYLYESGKYDKEFIENYTYGFDKFLPYLLGKTDNTPKNLEWASKICGIDKDTLKELADTFVSNRTMLMSGWGMQRAHHGEQPHWAMVTLAAMIGQIGLPGGGFGLSYHY…
Epsilonproteobacteria	Campylobacterales	Campylobacteraceae	Campylobacter	Campylobacter coli	199	WP_149711042.1	MNENRRDFLKKGATAIAAAPLLSGVTASNLFADEVKKGVVKNGETLTAAHWGMLKVTTKNGIAVKSEPIQKTSEIYNPLQHYTPDMIYKSRIKHTMVRKSYLENPDSPKPELRGIDEWVEVPYEEAIKLVAKELKKTRAQKGLQSVFAGSYGWKSSGNVHNSRILLHRFMNLSGGFVGSLGDYSTGASQIIMPHVVGSIEVYEQQTSWPVVLENSKVVVIWGANPLATLRIAWTATDEQGFKYFEELKNKKDIKVIVIDPIRSETAQYFDKAQWIAPVPNTDTAMMLGMMHYLYESGKYDKEFIENYTYGFDKFLPYLLGKTDNTPKNLEWASKICGIDKDTLKELADTFVSNRTMLMSGWGMQRAHHGEQPHWAMVTLASMIGQIGLPGGGFGLSYHY…
Epsilonproteobacteria	Campylobacterales	Campylobacteraceae	Campylobacter	Campylobacter coli	199	WP_149711765.1	MNENRRDFLKKGATALAATPLLSGVTASNLFADEVKKGVLKNGETLTAAHWGMLKVTTKNGIAVKSEPIQKTSEIYNPLQHYTPDMIYKSRIKHTMVRKSYLENPDSPKPELRGIDEWVEVPYEEAIKLVAKELKKTRAQKGLQSVFAGSYGWKSSGNVHNSIILLHRFMNLSGGFVGSLGDYSTGASQIIMPHVVGSIEVYEQQTSWPVVLENSKVVVIWGANPLATLRIAWTATDEQGFKYFEELKNKKDIKVIVIDPIRSETAQYFDKAQWIAPVPNTDTAMMLGMMHYLYESGKYDKEFIENYTYGFDKFLPYLLGKTDNTPKNLEWASKICGINKDTLKELADTFVSNRTMLMSGWGMQRAHHGEQPHWAMVTLAAMIGQIGLPGGGFGLSYHY…
Epsilonproteobacteria	Campylobacterales	Campylobacteraceae	Campylobacter	Campylobacter coli	199	WP_149713123.1	MNENRRDFLKKGATAIAATPLLSGVTASNLFADEVKKGVVKNGETLTAAHWGMLKVTTKNGIAVKSEPIQKTSEIYNPLQHYTPDMIYKSRIKHTMVRKSYLENPDSPKPELRGIDEWVEVPYEEAIKLVAKELKKTRAQKGLQSVFAGSYGWKSSGNVHNSRILLHRFMNLSGGFVGSLGDYSTGASQIIMPHVVGSIEVYEQQTSWPVVLENSKVVVIWGANPLATLRIAWTATDEQGFKYFEELKNKKDIKVIVIDPIRSETAQYFDKAQWIAPVPNTDTAMMLGMMHYLYESGKYDKEFIENYTYGFDKFLPYLLGKTDNTPKNLEWASKICGIDKDTLKELADTFVSNRTMLMSGWGMQRAHHGEQPHWAMVTLAAMIGQIGLPGGGFGLSYHY…
Epsilonproteobacteria	Campylobacterales	Campylobacteraceae	Campylobacter	Campylobacter coli	199	WP_149715692.1	MNENRRDFLKKGATALAATPLLSGVTASNLFADEVKKGVVKNGETLTAAHWGMLKVTTKNGIAVKSEPIQKTSEIYNPLQHYTPDMIYKSRIKHTMVRKSYLENPDSPKPELRGIDEWVEVPYEDAIKLVAKELKKTRAQKGLQSVFAGSYGWKSSGNVHNSRILLHRFMNLSGGFVGSLGDYSTGASQIIMPHVVGSIEVYEQQTSWPVVLENSKVVVIWGANPLATLRIAWTATDEQGFKYFEELKNKKDIKVIVIDPIRSETAQYFDKAQWIAPVPNTDTAMMLGMMHYLYESGKYDKEFIENYTYGFDKFLPYLLGKTDNTPKNLEWASKICGIDKDTLKELADTFVSNRTMLMSGWGMQRAHHGEQPHWAMVTLAAMIGQIGLPGGGFGLSYHY…
Epsilonproteobacteria	Campylobacterales	Campylobacteraceae	Campylobacter	Campylobacter coli	199	WP_149717348.1	MNENRRDFLKKGATAIAATPLLSSVTASNLFADGVKKSVLRDSEVITAAHWGMLKVTTKNGVAVKSEPIQKTSEIYNPLQHYTPDMIYKCRIKRPAVRKSYLENPDSPKPELRGKDEWVEVPYEEAIKLVARELKKTRAQKGLQSVFAGSYGWKSSGNVHNSRILLHRFMNLSGGFVGSLGDYSTGASQIIMPHVVGSIEVYEQQTSWPVVLENSKVVVIWGANPLATLRIAWTATDEQGFKYFEELKNKKDIKVIVIDPIKSETAQYFDKAQWIAPVPNTDTAMMLGMIHYLYESGKYDKNFIETYTTGFDKFLPYLLGKTDNTPKNLKWASKICGIDKDTLKELADTFVANRTMIMSGWGMQRAHHGEQPHWAMVTLAAMIGQIGLPGGGFGLSYHY…
Epsilonproteobacteria	Campylobacterales	Campylobacteraceae	Campylobacter	Campylobacter coli	199	WP_149718537.1	MNENRRDFLKKGATAIAATPLLSGVTASNLFADEVKKGVVKNGETLTAAHWGMLKVTTKNGIAVKSEPIQKTSEIYNPLQHYTPDMIYKSRIKHTMVRKSYLENPDSPKPELRGIDEWVEVPYEEAIKLVAKELKKTRAQKGLQSVFAGSYGWKSSGNVHNSRILLHRFMNLSGGFVGSLGDYSTGASQIIMPHVVGSIEVYEQQTSWPVVLENSKVVVIWGANPLATLRIAWTATDEQGFKYFEELKNKKDIKVIVIDPIRSETAQYFDKAQWIAPVPNTDTAMMLGMMHYLYESGKYDKEFIENYTYGFDKFLPYLLGKTDNTPKNLEWASKICGIDKDTLKELADTFVSNRTMLMSGWGMQRAHHGEQPHWAMVTLAAMIGQIGLPGGGFGLSYHY…
Epsilonproteobacteria	Campylobacterales	Campylobacteraceae	Campylobacter	Campylobacter coli	199	WP_149720236.1	MNENRRDFLKKGATALAATPLLSGVTASNLFADEVKKSVVKNGETLTAAHWGMLKVTTKNGIAVKSEPIQKTSEIYNPLQHYTPDMIYKSRIKHTMVRKSYLQNPDSPKPELRGIDEWVEVPYEEAIKLVAKELKKTRAQKGLQSVFAGSYGWKSSGNVHNSRILLHRFMNLSGGFVGSLGDYSTGASQIIMPHVVGSIEVYEQQTSWPVVLENSKVVVIWGANPLATLRIAWTATDEQGFKYFEELKNKKDIKVIVIDPIRSETAQYFDKAQWIAPVPNTDTAMMLGMMHYLYESGKYDKEFIENYTYGFDKFLPYLLGKTDNTPKNLEWASKICGIDKDTLKELADTFVSNRTMLMSGWGMQRAHHGEQPHWAMVTLAAMIGQIGLPGGGFGLSYHY…
Epsilonproteobacteria	Campylobacterales	Campylobacteraceae	Campylobacter	Campylobacter coli	199	WP_149722367.1	MNENRRDFLKKGATAIAATPLLSGVTASNLFADEVKKGVVKNGETLTAAHWGMLKVTTKNGIAVKSEPIQKTSEIYNPLQHYTPDMIYKSRIKHTMVRKSYLENPDSPKPELRGIDEWVEVPYEEAIKLVAKELKKTRAQKGLESVFAGSYGWKSSGNVHNSRILLHRFMNLSGGFVGSLGDYSTGASQIIMPHVVGSIEVYEQQTSWPVVLENSKVVVIWGANPLATLRIAWTATDEQGFKYFEELKNKKDIKVIVIDPIRSETAQYFDKAQWIAPVPNTDTAMMLGMMHYLYESGKYDKEFIENYTYGFDKFLPYLLGKTDNTPKNLEWASKICGIDKDTLKELADTFVSNRTMLMSGWGMQRAHHGEQPHWAMVTLAAMIGQIGLPGGGFGLSYHY…
Epsilonproteobacteria	Campylobacterales	Campylobacteraceae	Campylobacter	Campylobacter coli	199	WP_149722866.1	MNENRRDFLKKGATALAATPLLSGVTASNLFADEFKKGVVKNGETLTAAHWGMLKVTTKNGIAVKSEPIQKTSEIYNPLQHYTPDMIYKSRIKHTMVRKSYLENPDSPKPELRGVDEWVEVPYEEAIKLVAKELKKTRAQKGLESVFAGSYGWKSSGNVHNSIILLHRFMNLSGGFVGSLGDYSTGASQIIMPHVVGSIEVYEQQTSWPVVLENSKVVVIWGANPLATLRIAWTATDEQGFKYFEELKNKKDIKVIVIDPIRSETAQYFDKAQWIAPVPNTDTAMMLGMMHYLYESGKYDKEFIENYTYGFDKFLPYLLGKTDNTPKNLEWASKICGIDKDTLKELADTFVSNRTMLMSGWGMQRAHHGEQPHWAMVTLAAMIGQIGLPGGGFGLSYHY…
Epsilonproteobacteria	Campylobacterales	Campylobacteraceae	Campylobacter	Campylobacter showae	199	WP_103573765.1	MQRRDFLKAAAATAAGASSLNATSLISDNLMSDTPAKMSASHFGAIKGLVKNGKFEGALDASEIDFYPVSLTQGVVARTYDQTRIARPSVRKGYLEKGYQSDKSMRGKDEWVEISWEQAFKLVADELKRVNKEYGGSAIYGGSYGWYSVGSINNPQTLLGRMLNIIGGYTTRTLNYSQHAISAITPHVAGSDEGNSLVTAWPVILKNTEVVVIWGADPINTNQIAWGVPDHESYIYFRKLKEQMKKRGIKVITIDPVYNNTANYLNSEHIFVNPTTDVAMMMAICYEMMSAGVADEKFLKKYTSGSEQFIAYLKGEAEDKVVKNAAWAAKICGVSEVEIGNLAKIFGSKRTMLMGGWGPQRAHHGEQFHWMMITLAAFIGQIGLPGGGYGFGYHYSDGG…
Epsilonproteobacteria	Campylobacterales	Campylobacteraceae	Campylobacter	Campylobacter showae	199	WP_149715314.1	MQRRDFLKAAAATAAGASSLNATTLISDNLMSDTPAKMSASHFGAIKGLVKNGKFEGALDASEIDFYPVSLTQGVVARTYDQTRIARPSVRKGYLEKGYQSDKSMRGKDEWVEISWEQAFKLVADELKRVNKEYGGSAIYGGSYGWYSVGSINNPQTLLGRMLNIIGGYTTRTLNYSQHAISAITPHVAGSDEGNSLVTAWPVILKNTEVVVIWGADPINTNQIAWGVPDHESYIYFRKLKEQMKKRGIKVITIDPVYNNTANYLNSEHIFVNPTTDVAMMMAICYEMMSAGVADEKFLKKYTSGSEQFIAYLKGEAEDKVVKNAAWAAKICGVSEVEIGNLAKIFGSKRTMLMGGWGPQRAHHGEQFHWMMITLAAFIGQIGLPGGGYGFGYHYSDGG…
Epsilonproteobacteria	Campylobacterales	Campylobacteraceae	Aliiarcobacter	Arcobacter porcinus	200	WP_018135906.1	MNEKRRNLLKGAALLGAMPVAMKFSPFSDLVGLSASELGTGLVKNGEVVTAAHWGMLKVTVKDGVIVKSEPLQKTSEISNPLQNFTADMVYKSRIKYPMVRKSYLANPDSPKPELRGRDEWVRVSYEDAIKLVARELKKTRKQKGNQSVFAGSYGWKSSGNVHNSRILLHRFMNLSGGFVGSLGDYSTGASQVIMPHVVGSIEVYEQQTSWPVVLENSKVVVIWGANPISTLRIAWTSTDEQGFKYFEELKKSNIEVIVIDPVRTQTAQYFDKASWIAPRPNTDTAMMLGMCHYLYTSGKYDKNFIETYTSGFDKFVPYLLGETDGTPKNLEWASKICDLPAKLIKELADKFMDNRTMLMSGWGMQRAHHGEQAHWTMVTLAAMLGQIGLPGGGFGLSY…
Epsilonproteobacteria	Campylobacterales	Campylobacteraceae	Campylobacter	Campylobacter pinnipediorum	200	WP_018137455.1	MKRREFLKGVAASSAIGASSASAIDMISNSLMNDEEAKMTASHFGPLKAHSKNGRFEGATDANELDFYPVTLTEGVVARTYDQTRIAKPSVRKGYLKDGYKSDKSMRGKDEWVEISWDEAYDLVANELKRVYKDHGAPSVFGGSYGWYSVGSVNNPQTLLGRMLNIIGGYTTRTLTYSTHAIRAITPYVVGTDDTGALLTAWPVILKESEVVVIWGADPINTNQIAWGVPDHESYIYFRKLKEQMKKRGIRVIVIDPVYNNTSAYLNAEHIHVNPTTDVAMMMGICYEMMQAGVADENFLKKYTSGAEEFKKYLRGEAEDGIKKDAKWASEISGVSEKEIKELAKLFGSKRTMLMCGWGPQRAHHGEQFHWMATTLAAFIGQIGLPGGGYGFGYHYSDG…
Epsilonproteobacteria	Campylobacterales	Campylobacteraceae	Campylobacter	Campylobacter concisus	201	WP_012662157.1	MGLDRRKFLKIGAGLSVLPLVPSLAMGKNVEASSINSGLVKNGSVITAAHWGILKLTIKDGVVVKSEPWEKATQIDNPLQHYTPDMIYKSRVKYPYVRKSYLENPDNPKPELRGKEEFVRVSYDEAIKLIAKELKKTRDQKGTQAIFGGSYGWKSSGNMQNCRILLHRFLNVTGGFVGTTGDYSTGASQVIMPYVVGSIEVYEQQTSWENILENSKNVVIWGANPIATLRIAWTATDQRGLQYFEKLKNSKIKVICIDPIKTETAKFLNAQWIAPKPNTDVAMMIGMASHLIAKNKVNYEFLENYTSGFDKFKAYLDGKEDGVKKDVKWASKICGIDEKTIKTLAESFYDNPTMIMSGWGMQRAHHGEQPHWMLITLASMIGQIGTKGGGFGLSYHYSN…
Epsilonproteobacteria	Campylobacterales	Campylobacteraceae	Campylobacter	Campylobacter concisus	201	WP_133319460.1	MGLDRRKFLKIGAGLSVLPLAPSLAMSKNIEVSQINSGLVKNGSVITAAHWGILKLTIKDGVVIKSEPWEKVTQIDNPLQHYTADMIYKSRVKYPYVRKSYLENPDSPKPELRGKDEFVRVSYDEAIKLIAKELKKTREQKGTQAIFGGSYGWKSSGNMQNCRILLHRFLNVTGGFVGTTGDYSTGASQIIMPYVVGSIEVYEQQTSWENILEHSKIVVIWGANPIATLRIAWTSNDQRGLAYFEKLKNSKIKVICIDPIKTETAKFLNAQWISPKPNTDVAMMIGMASHLIEKNKVNYEFLENYTSGFDKFKAYLDGKNDGIKKDTKWASKICGIDEKIIKTLAESFYDNPTMIMSGWGMQRAHHGEQPHWMLITLASMLGQIGTKGGGFGLSYHYSN…
Epsilonproteobacteria	Campylobacterales	Campylobacteraceae	Campylobacter	Campylobacter coli	203	WP_002945860.1	MNRQRRDVLKFGALLAGAPLISKVAATNLLADELNSGLVKNGTVNTAAHWGMLKVEVKDGKIVGSNPIQKTSDIPNPLQNFTADMVYKSRIRYPMVRKSYLMDPNNPKPELRGKDEWVRVRYEDAIKLVARELKKTRKEKGIQSVFAGSYGWKSSGNVHNSRILLHRFMNLSGGFVGHLGDYSTGASQVIMPHVMGSIEVYEQQTSWPLILEHSKVVVIWGANPLNTLRIAWTSTDEQGFKYLEELKKSGKKVIIIDPIKSETAQYFDKAQWVTPLPNTDTAMMLGMMHYLYTSDKYDKEFISTYTVGFDKFLPYLLGKTDGVAKDLDWASKICGLKASLIKELADTFMNNRTMLMSGWGMQRAHHGEQPHWAMVTLAAMLGQIGLPGGGFGLSYHYSN…
Epsilonproteobacteria	Campylobacterales	Campylobacteraceae	Campylobacter	Campylobacter coli	203	WP_124850941.1	MNRQRRDVLKFGALLAGAPLISKVAATNLLADELNSGLVKNGTVNTAAHWGMLKVEVKDGKIVGSNPIQKTSDIPNPLQNFTADMVYKSRIRYPMVRKSYLMDPNNPKPELRGKDEWVRVRYEDAIKLVARELKKTRKEKGIQSVFAGSYGWKSSGNVHNSRILLHRFMNLSGGFVGHLGDYSTGASQVIMPHVMGSIEVYEQQTSWPLILEHSKVVVIWGANPLNTLRIAWTSTDEQGFKYLEELKKSGKKVIIIDPIKSETAQYFDKAQWVTPLPNTDTVMMLGMMHYLYTSDKYDKEFISTYTVGFDKFLPYLLGKTDGVAKDLDWASKICGLKASLIKELADTFMNNRTMLMSGWGMQRAHHGEQPHWAMVTLAAMLGQIGLPGGGFGLSYHYSN…
Epsilonproteobacteria	Campylobacterales	Campylobacteraceae	Campylobacter	Campylobacter coli	204	WP_002953958.1	MNLQRRNVLKGGAALAAAPLFSIVTASNLLGAELNTSNVRNGEVLTAAHWGMLKVSVKDGKIVKSEPFQKTSEVYNPLQHYTADMVYKSRIKYPMVRKSYLENPDSPKPELRGKDVWVRVRYEDAIKLVARELKKTRKQKGLEGVFAGSYGWKSSGNVHNSRILLHRFMNLSGGFVGSLGDYSTGASQIIMPHVVGSIEVYEQQTSWPVVLENSKVVVIWGANPMATLRIAWTSTDEQGFKYFEELKNKKDIKVIIIDPIRSDTAQYFDKAQWIAPVPNTDTAMMLGMMHYLYESGKYDKNFIETYTSGFDKFLPYLLGKTDGTPKNLEWASKICGLKASLIKELADTFAANRTMIMSGWGMQRAHHGEQPHWAMVTLAAMLGQIGLPGGGFGLSYHYS…
Epsilonproteobacteria	Campylobacterales	Campylobacteraceae	Campylobacter	Campylobacter coli	204	WP_004321368.1	MNLQRRNVLKGGAALAAAPLFSSVTASNLLGAELNTANVRNGEVLTAAHWGMLKVSVKDGKIVKSEPFQKTSEVYNPLQHYTADMVYKSRIKYPMVRKSYLENPDSPKPELRGKDGWVRVRYEDAIKLVARELKKTRKQKGLEGVFAGSYGWKSSGNVHNSRILLHRFMNLSGGFVGSLGDYSTGASQIIMPHVVGSIEVYEQQTSWPVVLENSKVVVIWGANPMATLRIAWTSTDEQGFKYFEELKKRSDIKVIIIDPIRSETAQYFDKAEWIAPVPNTDTAMMLGMMHYLYESGKYDKNFIETYTSGFDKFLPYLLGKTDGTPKNLEWASKICGLKASLIKELADTFAANRTMIMSGWGMQRAHHGEQPHWAMVTLAAMLGQIGLPGGGFGLSYHYS…
Epsilonproteobacteria	Campylobacterales	Campylobacteraceae	Campylobacter	Campylobacter coli	204	WP_009495945.1	MNLQRRNVLKGGAALAAAPLFSSVTASNLLGAELNTANVRNGEVLTAAHWGMLKVSVKDGKIVKSEPFQKTSEVYNPLQHYTADMVYKSRIKYPMVRKSYLENPDSPKPELRGKDGWVRVRYEDAIKLVARELKKTRKQKGLEGVFAGSYGWKSSGNVHNSRILLHRFMNLSGGFVGSLGDYSTGASQIIMPHVVGSIEVYEQQTSWPVVLENSKVVVIWGANPVATLRIAWTSTDEQGFKYFEELKNKKDIKVIIIDPIRSDTAQYFDKAQWIAPMPNTDTAIMLGMMHYLYESGKYDKNFIETYTSGFDKFLPYLLGKTDGTPKNLEWASKICGLQASLIKELADTFAANRTMIMSGWGMQRAHHGEQPHWAMVTLAAMLGQIGLPGGGFGLSYHYS…
Epsilonproteobacteria	Campylobacterales	Campylobacteraceae	Campylobacter	Campylobacter coli	204	WP_122867842.1	MNLQRRNVLKGGAALAAAPLFSSVTASNLLGAELNTANVRNGEVLTAAHWGMLKVSVKDGKIVKSEPFQKTSEVYNPLQHYTADMVYKSRIKYPMVRKSYLENPDSPKPELRGKDGWVRVRYEDAIKLVARELKKTRKQKGLEGVFAGSYGWKSSGNVHNSRILLHRFMNLSGGFVGSLGDYSTGASQIIMPHVVGSIEVYEQQTSWPMVLENSKVVVIWGANPVATLRIAWTSTDEQGFKYFEELKNKKDIKVIIIDPIRSDTAQYFDKAQWIAPVPNTDTAMMLGMMHYLYESGKYDKNFIETYTSGFDKFLPYLLGKTDGTPKNLEWASKICGLQASLIKELADTFAANRTMIMSGWGMQRAHHGEQPHWAMVTLAAMLGQIGLPGGGFGLSYHYS…
Epsilonproteobacteria	Campylobacterales	Campylobacteraceae	Campylobacter	Campylobacter coli	204	WP_122871255.1	MNLQRRNVLKGGAALAAAPLFSSVTASNLLGAELNTANVRNGEVLTAAHWGMLKVSVKDGKIVKSEPFQKTSEVYNPLQHYTADMVYKSRIKYPMVRKSYLENPDSPKPELRGKDGWVRVRYEDAIKLVARELKKTRKQKGLEGVFAGSYGWKSSGNVHNSRILLHRFMNLSGGFVGSLGDYSTGASQIIMPHVVGSIEVYEQQTSWPVVLENSKVVVIWGANPVATLRIAWTSTDEQGFKYFEELKNKKDIKVIIIDPIRSDTAQYFDKAQWIAPMPNTDTAIMLGMMHYLYESGKYDKNFIETYTSGFDKFLPYLLGKTDGTPKNLEWASKICGLQASLIKELADTFAANRTMIMSGWGMQRAHHGEQLHWAMVTLAAMLGQIGLPGGGFGLSYHYS…
Epsilonproteobacteria	Campylobacterales	Campylobacteraceae	Campylobacter	Campylobacter coli	204	WP_122873844.1	MNLQRRNVLKGGAALAAAPLFSSVTASNLLGAELNTANVRNGEVLTAAHWGMLKVSVKDGKIVKSEPFQKTSEVYNPLQHYTADMVYKSRIKYPMVRKSYLENPDSPKPELRGKDGWVRVRYEDAIKLVARELKKTRKQKGLEGVFAGSYGWKSSGNVHNSRILLHRFMNLSGGFVGSLGDYSTGASQVIMPHVVGSIEVYEQQTSWPVVLENSKVVVIWGANPVATLRIAWTSTDEQGFKYFEELKKRSDIKVIIIDPIRSETAQYFDKAEWIAPVPNTDTAMMLGMMHYLYESGKYDKNFIETYTSGFDKFLPYLLGKTDGTPKNLEWASKICGLKASLIKELADTFCANRTMIMSGWGMQRAHHGEQPHWAMVTLAAMLGQIGLPGGGFGLSYHYS…
Epsilonproteobacteria	Campylobacterales	Campylobacteraceae	Campylobacter	Campylobacter rectus	204	WP_122874413.1	MQRRDFLKAAAATAAGASSLNATSLISDNLMSDTPAKMSASHFGAIKGLVKNGKFEGVLDASEIDFYPVSLTQGVVARTYDQTRIARPSVRKGYLEKGYQSDKSMRGKDEWVEISWEQAFKLVADELKRVYKEYGGSAIYGGSYGWYSVGSVNNPQPLLGRMLNILGGYTTRTLTYSTHAIRAITPYVSGTDESGALQTAWPTILKESEIVVIWGADPINTNQIAWGVPDHESYIYFRKLKQEMKKRGVKVIVIDPVYNNTSAYLNAEHIYVNPTTDVALMMAICYEMMQAGVADEKFLKKYTSGSEQFIAYLKGEAEDKVVKNAAWAAKICGVSEAEIVNLAKIFGSKRTMLMGGWGPQRAHHGEQFHWMMITLAAFIGQIGLPGGGYGFGYHYSDGG…
Epsilonproteobacteria	Campylobacterales	Campylobacteraceae	Campylobacter	Campylobacter showae	204	WP_002949269.1	MQRRDFLKAAAATAAGASSLNATSLISDNLMSDTPAKMSASHFGAIKGLVKNGKFEGVLDASEIDFYPVSLTQGVVARTYDQTRIARPSVRKGYLEKGYQSDKSMRGKDEWVEISWEQAFKLVADELKRVNKEYGGSAIYGGSYGWYSVGSVNNPQTLLGRMLNIIGGYTTRTLNYSQHAISAITPHVAGSDEGNSLVTAWPVILKNTEVVVIWGADPINTNQIAWGVADHESYIYFRKLKEQMKKRGIKVITIDPVYNNTANYLNSEHIFVNPTTDVAMMMAICYEMMNAGVADEKFLKKYTSGSEQFIAYLKGESEDKVVKNAAWAAKICGVSEADIINLAKIFGSKRTMLMGGWGPQRAHHGEQFHWMMITLAAFIGQIGLPGGGYGFGYHYSDGG…
Epsilonproteobacteria	Campylobacterales	Campylobacteraceae	Campylobacter	Campylobacter concisus	206	WP_089192690.1	MNMQRRSFLKFSAALSGASMVPSFVFAKDLNKSLVKTGKVKTAAHWGVLEVETKNGKIVSSKSALNISPYPNPLQNYTKDLVENSRVKHVYVRKSYLANPDSPKPELRGTEEFVKVKYEDAIKLVAKELKKTRKAFGAQGVFAGSYGWKSSGNVHNSRILLHRFMNMSGGFVGSTGDYSTGASQIIMPHVVGSIEVYEQQSSWNDVLANSEVVVLWGANPYSTLKISWTSNEEEAQKYLEDLKNSDKQIYMIDPYLNETGRYFGDKIKWIPVRPNTDVSMMLAMCHYLYITNNYDKDFIENYTYGFDKFVPYLLGKIDGVVKDAKWASKICGVEAKVIENLAKTFKEHKTMLMSGWGMQRADHGEQPHWALVTLASMIGQIGLPGGGFGLSYHYSGGGV…
Epsilonproteobacteria	Campylobacterales	Campylobacteraceae	Campylobacter	Campylobacter sp. RM6137	213	WP_002955822.1	MSNISRRQILQAMGKGLAVFALVPFVGCDDSSKKASVESGLKAFSENLVLDGEVITGAHWGVLKATIKDGKVISSVNALQNSVSNPLHSTIADLIYTPTRIKYPMVRKSYLENPASPKPELRGADEWVRVSYDEAIALIAKELKATYKQKGKEGVFAGSYGWKSSGNLHNSRILLQRFMGMAGGYVGVTGDYSTGASQVIMPYVVGSIEVYEQQTSYPMVLDNSQVVVIWGADPMATLRNAWALNEGTGLDFFEKLKKSDKTLISIDPVRNMTCDYLGAEWIAPLPNTDVALMLGIMHTMLKTNQYDKEFIENYTQGFDKFSQYLLGKSDGVVKDSAWASKICGISAQKIESLAKLFFKNRTMLMSGWGMQRAHHGEQTHWALVTLACMIGQIGLPGGG…
Epsilonproteobacteria	Campylobacterales	Campylobacteraceae	Campylobacter	Campylobacter sp. RM8835	213	WP_109205041.1	MSNISRRQILQAMGKGLAVFALVPFVGCDDSSKKASVESGLKAFSENLVLDGEVITGAHWGVLKATIKDGKVISSVNALQNSVSNPLHSTIADLIYTPTRIKYPMVRKSYLENPASPKPELRGADEWVRVSYDEAIALIAKELKATYKQKGKEGVFAGSYGWKSSGNLHNSRILLQRFMGMAGGYVGVTGDYSTGASQVIMPYVVGSIEVYEQQTSYPMVLDNSQVVVIWGADPMATLRNAWALNEGTGLDFFEKLKKSDKTLISIDPVRNMTCDYLGAEWIAPLPNTDVALMLGIMHTMLKTNQYDKEFIENYTQGFDKFSQYLLGKSDGVVKDSAWASKICGISAQKIESLAKLFFKNRTMLMSGWGMQRAHHGEQTHWALVTLACMIGQIGLPGGG…
Epsilonproteobacteria	Campylobacterales	Campylobacteraceae	Campylobacter	Campylobacter sp. RM8970	213	WP_115026709.1	MSNISRRQILQAMGKGLAVFALVPFVGCDDSSKKASVESGLKAFSENLVIDGEVITGAHWGVLKATIKDGKVISSVNALQNSVSNPLHSTIADLIYTPTRIKYPMVRKSYLENPASPKPELRGADEWVRVSYDEAIALIAKELKTTYKQKGKEGVFAGSYGWKSSGNLHNSRILLQRFMGMAGGYVGVTGDYSTGASQVIMPYVVGSIEVYEQQTSYPMVLDNSQVVVIWGADPMATLRNAWALNEGTGLDFFEKLKKSGKTLISIDPVRNITCDYLGAEWIAPLPNTDVALMLGIMHTMLKTNQYDKEFIENYTQGFDKFSQYLLGKSDGVVKDSAWASKICGISAQKIESLAKLFFKNRTMLMSGWGMQRAHHGEQTHWALVTLACMIGQIGLPGGG…
Epsilonproteobacteria	Campylobacterales	Campylobacteraceae	Campylobacter	Campylobacter sp. RM9262	213	WP_115722183.1	MSNISRRQILQAMGKGLAVFALVPFVGCDDSSKKASVESGLKAFSENLVLDGEVITGAHWGVLKATIKDGKVISSVNALQNSVSNPLHSTIADLIYTPTRIKYPMVRKSYLENPASPKSELRGADEWVRVSYDEAIALIAKELKTTYKQKGKEGVFAGSYGWKSSGNLHNSRILLQRFMGMAGGYVGVTGDYSTGASQVIMPYVVGSIEVYEQQTSFSMVLDNSQVVVIWGADPMATLRNAWALNEGTGLDFFEKLKKSGKTLISIDPVRNITCDYLGAEWIAPLPNTDVALMLGIMHTMLKTNQYDKEFIENYTQGFDKFSQYLLGKSDGVVKDSAWASKICGISAQKIESLAKLFFKNRTMLMSGWGMQRAHHGEQTHWALVTLACMIGQIGLPGGG…
Alphaproteobacteria	Rhodobacterales	Rhodobacteraceae	Primorskyibacter	Primorskyibacter sp. XY-301	266	WP_011750815.1	MIRRIPHCSHWGAYTILVEDGRIAGVEPLALDPAPSAIIHSVAEWAKPDRRVLRPMVREGWLAKREGSDRHGRGRERFLAVPWDEALDLVAGEIARVAGSFGNAAIFAGSYGWTSCGRFHHASSLLKRMLNLAGGYTGHVDTYSIAAGPVILRHVLGDDRACGGQANTLDDIAENTETLVVFGAMSPRTAQSEAGGIGAHYLEGYLRRIAERGVRVIHVSPLRDDLPDWVGAEWWPIRPNTDAALMLGLAGEIVMAGRHDADFLARCTSGSDEFLAYLRGKPDGQRKDAAWAAAITGLPANAIRALALRLVDSRSMLTVSWALQRAHHGEQPFWAALGLAAVAGQIGLPGGGVGYGYGSLGGVGAPFSVGKSPGMSQGVKPIDSFIPVARISDMLLNPG…
Betaproteobacteria	Burkholderiales	Burkholderiaceae	Cupriavidus	Cupriavidus pauculus	292	WP_124674117.1	MSDSKRIQTASHWGVYDVHLKDGEISGVTAFNEDPGPPALIQALPQMVRSPLRIDQPYVRAGYLKSREASRAGRGAEPFVPVTWDVAMDLVEDGLRRVKSEFGNEAIYGGSYGWASAGRLHHSPSVLKRFLGLFGGYVDKRGNHSFGAAMHIAPYVIGSSDVTSMAVPWVHIAEHTELVVMFGGAHVKNMQIDAGGAAVHEAEQWIARIAQANVEFINISPARDNVSELLKADWLPIVPNTDTAMMLGLAHVLVSENLHDKRFLDVYCEGFEPFRRYLLGETDGVPKDAAWASRICGVAADTIRDLARRMAAHKTLIATAWSVQRADHGEQPVWMTIALASLLGQIGEPGCGFSFGIGAVAGIAVRRPRDIPRPTFPLGPNPVRAYVPVGRVADMLLNP…
Gammaproteobacteria	Pseudomonadales	Pseudomonadaceae	Pseudomonas	Pseudomonas amygdali	294	WP_154972500.1	MSLTSLHWGVYRPQVVNGKLQALQPAEWDKDPSPIGDSVAAAITSPTRVMRPAVRRSFLEQAGGQSESRGELRGQEPFVEVSWEVALDLVARELKRVRQAHGNQAIFGGSYGWGSAGRFHHAQSQLHRFLNCIGGYVSSTDSYSLGAGRVLMPHIVGSMDWLLAAHTSWKNLAEHCELFVAFGGLPAKNAQTSPGGATDHLLTDALQKMSDAGVQFVNVSPLREDLAGPAQIQWLPVRPGSDTALMMALSYVLITENLHNESFVQRYTVGYERFRDYLLGHTDAQPKSPDWAAALTDIPAQQIVELARQMASKRTMINVAYSLQRSVHGEQPFWMTVTLAALLGQIGLPGAGFGLGYGCMNNTGSGRKAFSGPRFSQGSNPVKAFIPVARVTDMLLNPG…
Gammaproteobacteria	Pseudomonadales	Pseudomonadaceae	Pseudomonas	Pseudomonas sp. NFR16	294	WP_116832041.1	MSFTSLHWGAYRPQVVDGKLDAMVPVEWDSDPSPIGASIPGAITSPTRIMRPAVRRSYLAEPGSHPERRGQEPFVEVSWEVALDLVARELKRVKIEHGNQAIFGGSYGWGSAGRFHHAQSQLHRFLNLFGGYVFSMDSYSLGAGRVLMPHIIGNMDWLLAAHTSWQNLAQHCELFVAFGGLPAKNAQTSPGGASEHLLSRALEKMSEAGVQFVNVSPLREDLVGPTNNQWLPVRPGSDTALMMALAYVLVSEGLHNEDFVRRYTVGYERFRQYLLGHVDGQPKDPLWAQTLTDIPAPQIIDLARRMARQRTMINIAYSLQRAVHGEQPFWMTVTLAALLGQIGLPGGGFGLGYGCMNNTGSGRKAFSGPRFSQGVNPVKDFIPVARVTDMLLNPGAPFD…
Gammaproteobacteria	Pseudomonadales	Pseudomonadaceae	Pseudomonas	Pseudomonas sp. OV508	294	WP_150799241.1	MSFTSMHWGAYRPQVVDGKLEAMDPVEWDPDPSPIGASIPDALTSPTRILRPAVRRSYLAQPGAHPELRGQEPFVEVSWKVALDLVAGQLKRVKAEQGNQAIFGGSYGWGSAGRFHHAQSQLHRFLNLFGGYVFSMDSYSLGAGRVLMPHIVGNMDWLLAAHTSWKNLARHCELFVAFGGLPAKNAQTSPGGASEHLLSRALEEMSEAGVQFVNVSPLRDDLTGPKNIQWLPVRPGSDTALMMALSYVLVSEGLHNEDFVRRYTVGYETFRQYLLGHVDGQPKDPLWAQALTDIPAQQIIDLARRMARQRTLINVAYSLQRAVHGEQPFWMTVTLAALLGQIGLPGGGFGLGYGCMNNTGSGRKAFSGPRFSQGVNPVKDFIPVARVTDMLLNPGAPFD…
Gammaproteobacteria	Pseudomonadales	Pseudomonadaceae	Pseudomonas	Pseudomonas sp. RIT-PI-q	294	WP_150817048.1	MSFTSMHWGAYRPQVVDGKLEAMDPVEWDPDPSPIGASIPDALTSPTRILRPAVRRSYLAQPGAHPELRGQEPFVEVSWKVALELVAGQLKRVKAEQGNQAIFGGSYGWGSAGRFHHAQSQLHRFLNLFGGYVFSMDSYSLGAGRVLMPHIVGNMDWLLAAHTSWKNLARHCELFIAFGGLPAKNAQTSPGGASEHLLSRALEEMSEAGVQFVNVSPLRDDLTGPKHIQWLPVRPGSDTALMMALSYVLVSEGLHNEDFVRRYTVGYETFRQYLLGHVDGQPKDPLWAQALTDIPAQQIIDLARRMARQRTLINVAYSLQRSVHGEQPFWMTVTLAALLGQIGLPGGGFGLGYGCMNNTGSGRKAFSGPRFSQGVNPVKDFIPVARVTDMLLNPGAPFD…
Gammaproteobacteria	Pseudomonadales	Pseudomonadaceae	Pseudomonas	Pseudomonas sp. SZ57	294	WP_150762803.1	MSFTSMHWGAYRPQVVDGKLEAMVPAEWDPDPSPIGASIPEALTSPTRILRPAVRRSYLAQPGSHPELRGQEPFVEVSWEVALDLVAGQLKRVKAEQGNQAIFGGSYGWGSAGRFHHAQSQLHRFLNLFGGYVFSMDSYSLGAGRVLMPHIVGNMDWLLAAHTSWKNLAQHCELFVAFGGLPAKNAQTSPGGASEHLLSRALEEMSEASVQFVNVSPLRDDLTGPKNIQWLPVRPGSDTALMMALSYVLVSEGLHNEDFVRRYTVGYETFRQYLLGHVDGQPKDPLWAQALTDIPAQQITDLARRMARQRTLINVAYSLQRSVHGEQPFWMTVTLAALLGQIGLPGGGFGLGYGCMNNTGSGRKAFSGPRFSQGVNPVKDFIPVARVTDMLLNPGAPFD…
Gammaproteobacteria	Pseudomonadales	Pseudomonadaceae	Pseudomonas	Pseudomonas amygdali	317	WP_027901242.1	MSFTSLHWGAYRPQVVDGELRALVPVEWDSDPSPIGDSVADALTSPTRIRRPAVRRGFLEGQLEGQGGSPELRGQEPFVEVSWDVALELVAKELKRVKAEHGNQAIFGGSYGWGSAGRFHHAQSQLHRFLNGFGGYVASVDSYSLGAGRVLMPHIVGNMDWLLAAHTSWKNLAQHCELFVAFGGLPAKNAQTSPGGASDHLLTNALQDMSAAGVEFVNVSPLRDDLVGPARNEWLPVRPGSDTALMMALSYVLITEGLHNEDFVQRYAVGYERFRDYLLGRTDGQPKDPEWAQALTDIPAAQITDLARRMASKRTMINIAYSLQRSVHGEQPFWMTVTLATLLGQIGLPGGGFGLGYGCMNNTGSGRKAFSGPRFSQGQNPVKDFIPVARVADMLLNPG…
Gammaproteobacteria	Pseudomonadales	Pseudomonadaceae	Pseudomonas	Pseudomonas savastanoi	317	WP_116867216.1	MSFTSLHWGAYRPQVEDGKLTGLLPAEWDKDPSPIGDSVAEAITSPTRIRRPAIRRSFLQQAGGRPDLRGQEPFIEVSWEVALDLVASELQRVRHEHGNQAIFGGSYGWGSAGRFHHAQSQLHRFLNCIGGYVFSTDSYSLGAGRVLMPHIVGNMDWLLAAHTSWKNLAEHCELFVAFGGLPAKNAQTSPGGASDHLLGDALQRMSDAGVQFVNVSPLRDDLVGPTHNQWLAVRPGSDTALMMALSWVLISEGLHNEDFVQRYTVGYARFRDYLLGHTDGQPKDPRWAEALTDIPAQQIVELARRMASKRTMINVAYSLQRSLHGEQPFWMTVTLAALLGQIGLPGAGFGLGYGCMNNTGSGRKAFSGPRFSQGSNPVKAFIPVARVTDMLLNPGTPFD…
Gammaproteobacteria	Pseudomonadales	Pseudomonadaceae	Pseudomonas	Pseudomonas syringae	317	WP_116799990.1	MSFTSLHWGAYRPQVEDGKLTGLLPAEWDKDPSPIGDSVADAITSPTRIRRPAIRRSFLQQAGGRPDLRGQEPFIEVSWEVALDLVASELQRVRHEHGNQAIFGGSYGWGSAGRFHHAQSQLHRFLNCIGGYVFSTDSYSLGAGRVLMPHIVGNMDWLLAAHTSWKNLAEHCELFVAFGGLPAKNAQTSPGGASDHLLSEALQRMSDAGVQFVNVSPLRDDLVGPTHNQWLAVRPGSDTALMMALSWVLISEGLHNEDFVQRYTVGYARFREYLLGHTDGQPKDPRWAEALTDIPAQQIVELARRMASKRTMINVAYSLQRSIHGEQPFWMTVTLAALLGQIGLPGAGFGLGYGCMNNTGSGRKAFSGPRFSQGGNPVRDFIPVARVTDMLLNPGTPFD…
Gammaproteobacteria	Pseudomonadales	Pseudomonadaceae	Pseudomonas	Pseudomonas syringae	317	WP_080479809.1	MSFTSLHWGAYRPQVEDGKLAGLLPAEWDKDPSPIGDSVADAITSPTRIRRPAIRRSFLQQAGGRPDLRGQEPFVEVSWDVALDLVASELQRVRHEHGNQAIFGGSYGWGSAGRFHHAQSQLHRFLNCIGGYVFSTDSYSLGAGRVLMPHIVGNMDWLLAAHTSWKNLAEHCELFVAFGGLPAKNAQTSPGGASDHLLGDALRRMSAAGVQFVNVSPLRDDLVGPTHNQWLAVRPGSDTALMMALSWVLISEGLHNEDFVQRYTVGYERFRDYLLGHTDGQPKDPRWAEALTDIPAQQIVELARRMASKRTMINVAYSLQRSIHGEQPFWMTVTLAALLGQIGLPGAGFGLGYGCMNNTGSGRKAFSGPRFSQGSNPVTDFIPVARVTDMLLNPGTPFD…
Gammaproteobacteria	Pseudomonadales	Pseudomonadaceae	Pseudomonas	Pseudomonas syringae	317	WP_096136929.1	MSFTSLHWGAYRPQVEDGKLAGLLPAEWDKDPSPIGDSVADAITSPTRIRRPAIRRSFLQQAGGRPDLRGQEPFVEVSWDVALDLVASELQRVRHEHGNQAIFGGSYGWGSAGRFHHAQSQLHRFLNCIGGYVFSTDSYSLGAGRVLMPHIVGNMDWLLAAHTSWKNLAEHCELFVAFGGLPAKNAQTSPGGASDHLLGDALRRMSDAGVQFVNVSPLRDDLVGPTHNQWLAVRPGSDTALMMALSWVLISEGLHNEDFVQRYTVGYERFRDYLLGHTDGQPKDPRWAEALTDIPAQQIVELARRMASKRTMINVAYSLQRSIHGEQPFWMTVTLAALLGQIGLPGAGFGLGYGCMNNTGSGRKAFSGPRFSQGSNPVTDFIPVARVTDMLLNPGTPFD…
Gammaproteobacteria	Pseudomonadales	Pseudomonadaceae	Pseudomonas	Pseudomonas syringae	317	WP_003434470.1	MSFTSLHWGAYRPQVEDGKLAGLLPAEWDKDPSPIGDSVADAITSPTRIRRPAIRRSFLQQAGGRPDLRGQEPFVEVSWDVALDLVASELQRVRHEHGNQAIFGGSYGWGSAGRFHHAQSQLHRFLNCIGGYVFSTDSYSLGAGRVLMPHIVGNMDWLLAAHTSWKNLAEHCELFVAFGGLPAKNAQTSPGGASDHLLGDALRRMSAAGVQFVNVSPLRDDLVGPTHNQWLAVRPGSDTALMMALSWVLISEGLHNEDFVQRYTVGYERFRDYLLGHTDGQPKDPRWAEALTDIPAQQIVELARRMASKRTMINVAYSLQRSIHGEQPFWMTVTLAALLGQIGLPGAGFGLGYGCMNNTGSGRKAFSGPRFSQGSNPVTDFIPVARVTDMLLNPGTPFD…
Gammaproteobacteria	Pseudomonadales	Pseudomonadaceae	Pseudomonas	Pseudomonas syringae	317	WP_116892431.1	MSFTSLHWGAYRPQVEDGKLTGLLPAEWDKDPSPIGDSVADAITSPTRIRRPAIRRSFLQQAGGRPDLRGQEPFIEVSWEVALDLVASELQRVRHEHGNQAIFGGSYGWGSAGRFHHAQSQLHRFLNCIGGYVFSTDSYSLGAGRVLMPHIVGNMDWLLAAHTSWKNLAEHCELFVAFGGLPAKNAQTSPGGASDHLLSEALQRMSDAGVQFVNVSPLRDDLVGPTHNQWLAVRPGSDTALMMALSWVLISEGLHNEDFVQRYTVGYARFREYLLGHTDGQPKDPRWAEALTDIPAQQIVELARRMASKRTMINVAYSLQRSIHGEQPFWMTVTLAALLGQIGLPGAGFGLGYGCMNNTGSGRKAFSGPRFSQGGNPVRDFIPVARVTDMLLNPGTPFD…
Gammaproteobacteria	Pseudomonadales	Pseudomonadaceae	Pseudomonas	Pseudomonas syringae	317	WP_128774982.1	MSFTSLHWGAYRPQVEDGKLAGLLPAEWDKDPSPIGDSVADAITSPTRIRRPAIRRSFLQQAGGRPDLRGQEPFVEVSWDVALDLVASELQRVRHEHGNQAIFGGSYGWGSAGRFHHAQSQLHRFLNCIGGYVFSTDSYSLGAGRVLMPHIVGNMDWLLAAHTSWKNLAEHCELFVAFGGLPAKNAQTSPGGASDHLLGDALRRMSDAGVQFVNVSPLRDDLVGPTHNQWLAVRPGSDTALMMALSWVLISEGLHNEDFVQRYTVGYERFRDYLLGHTDGQPKDPRWAEALTDIPAQQIVELARRMASKRTMINVAYSLQRSIHGEQPFWMTVTLAALLGQIGLPGAGFGLGYGCMNNTGSGRKAFSGPRFSQGSNPVTDFIPVARVTDMLFNPGTPFD…
Gammaproteobacteria	Pseudomonadales	Pseudomonadaceae	Pseudomonas	Pseudomonas syringae	317	WP_129430057.1	MSFTSLHWGVYRPQVEDGKLAGLLPAEWDKDPSPIGDSVADAITSPTRIRRPAIRRSFLQQAGGRPDLRGQDPFVEVSWDVALDLVASELQRVRHEHGNQAIFGGSYGWGSAGRFHHAQSQLHRFLNCIGGYVFSTDSYSLGAGRVLMPHIVGNMDWLLAAHTSWKNLAEHCELFVAFGGLPAKNAQTSPGGASDHLLGDALQRMSDARVQFVNVSPLRDDLVGPTHNQWLAVRPGSDTALMMALSWVLISEGLHNEDFVQRYTVGYARFREYLLGHTDGQPKDPRWAEALTDIPAQQIVELARRMASKRTMINVAYSLQRSIHGEQPFWMTVTLAALLGQIGLPGAGFGLGYGCMNNTGSGRKAFSGPRFSQGSNPVKAFIPVARVTDMLLNPGTSFD…
Gammaproteobacteria	Pseudomonadales	Pseudomonadaceae	Pseudomonas	Pseudomonas syringae	317	WP_099266350.1	MSFTSLHWGAYRPQVEDGKLAGLLPAEWDKDPSPIGDSVADAITSPTRIRRPAIRRSFLQQAGGRPDLRGQEPFVEVSWEVALDLVASELQRVRHEHGNQAIFGGSYGWGSAGRFHHAQSQLHRFLNCIGGYVFSTDSYSLGAGRVLMPHIVGNMDWLLAAHTSWKNLAEHCELFVAFGGLPAKNAQTSPGGASDHLLGDALRRMSAAGVQFVNVSPLRDDLVGPTHNQWLAVRPGSDTALMMALSWVLISEGLHNEDFVQRYTVGYERFRDYLLGHTDGQPKDPRWAEALTDIPAQQIVELARRMASKRTMINVAYSLQRSIHGEQPFWMTVTLAALLGQIGLPGAGFGLGYGCMNNTGSGRKAFSGPRFSQGSNPVTDFIPVARVTDMLLNPGTPFD…
Gammaproteobacteria	Pseudomonadales	Pseudomonadaceae	Pseudomonas	Pseudomonas syringae	317	WP_096108088.1	MSFTSLHWGAYRPQVEDGKLAGLLPAEWDKDPSPIGDSVADAITSPTRIRRPAIRRSFLQQAGGRPDLRGQEPFVEVSWDVALDLVASELQRVRHEHGNQAIFGGSYGWGSAGRFHHAQSQLHRFLNCIGGYVFSADSYSLGAGRVLMPHIVGNMDWLLAAHTSWKNLAEHCELFVAFGGLPAKNAQTSPGGASDHLLGDALRRMSDAGVQFVNVSPLRDDLVGPTHNQWLAVRPGSDTALMMALSWVLISEGLHNEDFVQRYTVGYERFRDYLLGHTDGQPKDPRWAEALTDIPAQQIVELARRMASKRTMINVAYSLQRSIHGEQPFWMTVTLAALLGQIGLPGAGFGLGYGCMNNTGSGRKAFSGPRFSQGSNPVTDFIPVARVTDMLLNPGTPFD…
Gammaproteobacteria	Pseudomonadales	Pseudomonadaceae	Pseudomonas	Pseudomonas syringae	317	WP_044309952.1	MSFTSLHWGAYRPQVEDGKLAGLLPAEWDKDPSPIGDSVADAITSPTRIRRPAIRRSFLQQAGGRPDLRGQEPFVEVSWDVALDLVASELQRVRHEHGNQAIFGGSYGWGSAGRFHHAQSQLHRFLNCIGGYVFSTDSYSLGAGRVLMPHIVGNMDWLLAAHTSWKNLAEHCELFVAFGGLPAKNAQTSPGGASDHLLGDALRRMSAAGVQFVNVSPLRDDLVGPTHNQWLAVRPGSDTALMMALSWVLISEGLHNEDFVQRYTVGYERFRDYLLGHTDGQPKDPRWAEALTDIPAQQIVELARRMASKRTMINVAYSLQRSIHGEQPFWMTVTLAALLGQIGLPGAGFGLGYGCMNNTGSGRKAFSGPRFSQGSNPVTDFIPVARVTDMLLNPGTPFD…
Gammaproteobacteria	Pseudomonadales	Pseudomonadaceae	Pseudomonas	Pseudomonas syringae	317	WP_024664223.1	MSFTSLHWGAYRPQVEDGKLTGLLPAEWDKDPSPIGDSVAEAITSPTRIRRPAIRRSFLQQAGGRPDLRGQEPFVEVSWEVALDLVASELQRVRHEHGNQAIFGGSYGWGSAGRFHHAQSQLHRFLNCIGGYVFSTDSYSLGAGRVLMPHIVGNMDWLLAAHTSWKNLAEHCELFVAFGGLPAKNAQTSPGGASDHLLGDALQRMSDTGVQFVNVSPLRDDLVGPTHNQWLAVRPGSDTALMMALSWVLISEGLHNEDFVQRYTVGYARFREYLLGHTDGQPKDPRWAEALTDIPAQQIVELARRMANKRTMINVAYSLQRSLHGEQPFWMTVTLAALLGQIGLPGAGFGLGYGCMNNTGSGRKAFSGPRFSQGSNPVKAFIPVARVTDMLLNPGTPFD…
Gammaproteobacteria	Pseudomonadales	Pseudomonadaceae	Pseudomonas	Pseudomonas syringae	317	WP_057445901.1	MSFTSLHWGAYRPQVEDGKLTGLLPAEWDKDPSPIGDSVAEAITSPTRIRRPAIRRSFLQQAGGRPDLRGQEPFVEVSWEVALDLVASELQRVRHEHGNQAIFGGSYGWGSAGRFHHAQSQLHRFLNCIGGYVFSTDSYSLGAGRVLMPHIVGNMDWLLAAHTSWKNLAEHCELFVAFGGLPAKNAQTSPGGASDHLLGDALQRMSDAGVQFVNVSPLRDDLVGPTHNQWLAVRPGSDTALMMALSWVLISEGLHNEDFVQRYTVGYARFREYLLGHTDGQPKDPRWAEALTDIPAQQIVELARRMANKRTMINVAYSLQRSLHGEQPFWMTVTLAALLGQIGLPGAGFGLGYGCMNNTGSGRKAFSGPRFSQGSNPVKAFIPVARVTDMLLNPGTPFD…
Gammaproteobacteria	Pseudomonadales	Pseudomonadaceae	Pseudomonas	Pseudomonas syringae	317	WP_046719149.1	MSFTSLHWGAYRPQVEDGKLTGLLPAEWDKDPSPIGDSVAEAITSPTRIRRPAIRRSFLQQAGGRPDLRGQEPFVEVSWEVALDLVASELQRVRHEHGNQAIFGGSYGWGSAGRFHHAQSQLHRFLNCIGGYVFSTDSYSLGAGRVLMPHIVGNMDWLLAAHTSWKNLAEHCELFVAFGGLPAKNAQTSPGGASDHLLGDALQRMSDAGVQFVNVSPLRDDLVGPTHNQWLAVRPGSDTALMMALSWVLISEGLHNEDFVQRYTVGYARFRDYLLGHIDGQPKDPRWAEALTDIPAQQIVELARRMANKRTMINVAYSLQRSLHGEQPFWMTVTLAALLGQIGLPGAGFGLGYGCMNNTGSGRKAFSGPRFSQGSNPVKAFIPVARVTDMLLNPGTSFD…
Gammaproteobacteria	Pseudomonadales	Pseudomonadaceae	Pseudomonas	Pseudomonas syringae	317	WP_122232970.1	MSFTSLHWGAYRPQVEDGKLTGLLPAEWDKDPSPIGDSVAEAITSPTRIRRPAIRRSFLQQAGGRPDLRGQEPFVEVSWEVALDLVASELQRVRHEHGNQAIFGGSYGWGSAGRFHHAQSQLHRFLNCIGGYVFSTDSYSLGAGRVLMPHIVGNMDWLLAAHTSWKNLAEHCELFVAFGGLPAKNAQTSPGGASDHLLGDALQRMSDAGVQFVNVSPLRDDLVGPTHNQWLAVRPGSDTALMMALSWVLISEGLHNEDFVQRYTVGYARFREYLLGHTDGQPKDPRWAEALTDIPAQQIVELARRMANKRTMINVAYSLQRSLHGEQPFWMTVTLAALLGQIGLPGAGFGLGYGCMNNTGSGRKAFSGPRFSQGSNPVKAFIPVARVTDMLLNPGTPFD…
Gammaproteobacteria	Pseudomonadales	Pseudomonadaceae	Pseudomonas	Pseudomonas syringae	317	WP_122266382.1	MSFTSLHWGAYRPQVEDGKLAGLLPAEWDKDPSPIGDSVADAITSPTRIRRPAIRRSFLQQAGGRPDLRGQEPFVEVSWDVALDLVASELQRVRHEHGNQAIFGGSYGWGSAGRFHHAQSQLHRFLNCIGGYVFSTDSYSLGAGRVLMPHIVGNMDWLLAAHTSWKNLAEHCELFVAFGGLPAKNAQTSPGGASDHLLGDALRRMSAAGVQFVNVSPLRDDLVGPTHNQWLAVRPGSDTALMMALSWVLISEGLHNEDFVQRYTVGYERFRDYLLGHTDGQPKDPRWAEALTDIPAQQIVELARSMASKRTMINVAYSLQRSIHGEQPFWMTVTLAALLGQIGLPGAGFGLGYGCMNNTGSGRKAFSGPRFSQGSNPVTDFIPVARVTDMLLNPGTPFD…
Gammaproteobacteria	Pseudomonadales	Pseudomonadaceae	Pseudomonas	Pseudomonas syringae	317	WP_116829312.1	MSFTSLHWGAYRPQVEDGKLTGLLPAEWDKDPSPIGDSVAEAITSPTRIRRPAIRRSFLQQAGGRPDLRGQEPFIEVSWEVALDLVASELQRVRHEHGNQAIFGGSYGWGSAGRFHHAQSQLHRFLNCIGGYVFSTESYSLGAGRVLMPHIVGNMDWLLAAHTSWKNLAEHCELFVAFGGLPAKNAQTSPGGASDHLLGDALQRMSDAGVQFVNVSPLRDDLVGPTHNQWLAVRPGSDTALMMALSWVLISEGLHNEDFVQRYTVGYARFRDYLLGHTDGRPKDPHWAEALTDIPAQQIVELARRMASKRTMINVAYSLQRSLHGEQPFWMTVTLAALLGQIGLPGAGFGLGYGCMNNTGSGRKAFSGPRFSQGSNPVKAFIPVARVTDMLLNPGTPFD…
Gammaproteobacteria	Pseudomonadales	Pseudomonadaceae	Pseudomonas	Pseudomonas syringae	317	WP_103696720.1	MSFTSLHWGTYRPQVEGGKLTGLLPAEWDKDPSPIGDSVAEAITSPTRIRRPAIRRSFLQQAGGRPDLRGQEPFIEVSWEVALDLVASELQRVRHEHGNQAIFGGSYGWGSAGRFHHAQSQLHRFLNCIGGYVFSTDSYSLGAGRVLMPHIVGNMDWLLAAHTSWKNLAEHCELFVAFGGLPAKNAQTSPGGASDHLLGDALQRMSDAGVQFVNVSPLRDDLVGPTHNQWLAVRPGSDTALMMALSWVLISEGLHNEDFVQRYTVGYERFRDYLLGHTDGQPKDPRWAEALTDIPAQQIVELARRMASKRTMINVAYSLQRSLHGEQPFWMTVTLAALLGQIGLPGAGFGLGYGCMNNTGSGRKAFSGPRFSQGSNPVKAFIPVARVTDMLLNPGTPFD…
Gammaproteobacteria	Pseudomonadales	Pseudomonadaceae	Pseudomonas	Pseudomonas syringae	317	WP_116816914.1	MSFTSLHWGAYRPQVEDGKLTGLLPAEWDKDPSPIGDSVAEAITSPTRIRRPAIRRSFLQQAGGRPDLRGQEPFVEVSWEVALDLVASELQRVRHEHGNQAIFGGSYGWGSAGRFHHAQSQLHRFLNCIGGYVFSTDSYSLGAGRVLMPHIVGNMDWLLAAHTSWKNLAEHCELFVAFGGLPSKNAQTSPGGASDHLLGDALQRMSDAGVQFVNVSPLRDDLVGPTHNQWLAVRPGSDTALMMALSWVLISEGLHNEDFVQRYTVGYARFRDYLLGHTDGQPKDPRWAEALTDIPAQQIVELARRMASKRTMINVAYSLQRSIHGEQPFWMTVTLAALLGQIGLPGAGFGLGYGCMNNTGSGRKAFSGPRFSQGSNPVKAFIPVARVTDMLLNPGTPFD…
Gammaproteobacteria	Pseudomonadales	Pseudomonadaceae	Pseudomonas	Pseudomonas syringae	317	WP_024960074.1	MSFTSLHWGAYRPQVEDGKLTGLLPAEWDKDPSPIGDSVAEAITSPTRIRRPAIRRSFLQQAGGRPDLRGQEPFVEVSWEVALDLVASELQRVRHEHGNQAIFGGSYGWGSAGRFHHAQSQLHRFLNCIGGYVFSTDSYSLGAGRVLMPHIVGNMDWLLAAHTSWKNLAEHCELFVAFGGLPAKNAQTSPGGASDHLLGDALQRMSDAGVQFVNVSPLRDDLVGPTHNQWLAVRPGSDTALMMALSWVLISEGLHNEDFVQRYTVGYARFREYLLGHTDGQPKDPRWAEALTDIPAQQIVELARRMASKRTMINVAYSLQRSLHGEQPFWMTVTLAALLGQIGLPGAGFGLGYGCMNNTGSGRKAFSGPRFSQGSNPVKAFIPVARVTDMLLNPGKPFD…
Gammaproteobacteria	Pseudomonadales	Pseudomonadaceae	Pseudomonas	Pseudomonas syringae	317	WP_074908526.1	MSFTSLHWGAYRPQVEDGKLTGLLPAEWDKDPSPIGDSVAEAITSPTRIRRPAIRRSFLQQAGGRPDLRGQEPFVEVSWEVALDLVASELQRVRHEHGNQAIFGGSYGWGSAGRFHHAQSQLHRFLNCIGGYVFSTDSYSLGAGRVLMPHIVGNMDWLLAAHTSWKNLAEHCELFVAFGGLPAKNAQTSPGGASDHLLGDALQRMSDTGVQFVNVSPLRDDLVGPTHNQWLAVRPGSDTALMMALSWVLISEGLHNEDFVQRYTVGYARFREYLLGHTDGQPKDPRWAEALTDIPAQQIVELARRMANKRTMINVAYSLQRSLHGEQPFWMTVTLAALLGQIGLPGAGFGLGYGCMNNTGSGRKAFSGPRFSQGSNPVKAFIPVARVTDMLLNPGTPFD…
Gammaproteobacteria	Pseudomonadales	Pseudomonadaceae	Pseudomonas	Pseudomonas syringae	317	WP_058397108.1	MSFTSLHWGAYRPQVEDGKLAGLLPAEWDKDPSPIGDSVADAITSPTRIRRPAIRRSFLQQAGGRPDLRGQEPFVEVSWDVALDLVASELQRVRHEHGNQAIFGGSYGWGSAGRFHHAQSQLHRFLNCIGGYVFSTDSYSLGAGRVLMPHIVGNMDWLLAAHTSWKNLAEHCELFVAFGGLPAKNAQTSPGGASDHLLGDALRRMSAADVQFVNVSPLRDDLVGPTHNQWLAVRPGSDTALMMALSWVLISEGLHNEDFVQRYTVGYERFRDYLLGHTDGQPKDPRWAEALTDIPAQQIVELARRMASKRTMINVAYSLQRSIHGEQPFWMTVTLAALLGQIGLPGAGFGLGYGCMNNTGSGRKAFSGPRFSQGSNPVTDFIPVARVTDMLLNPGTPFD…
Gammaproteobacteria	Pseudomonadales	Pseudomonadaceae	Pseudomonas	Pseudomonas syringae	317	WP_122240721.1	MSFTSLHWGAYRPQVEDGKLAGLLPAEWDKDPSPIGDSVADAITSPTRIRRPAIRRSFLQQAGGRPDLRGQEPFVEVSWDVALDLVASELQRVRHEHGNQAIFGGSYGWGSAGRFHHAQSQLHRFLNCIGGYVFSTDSYSLGAGRVLMPHIVGNMDWLLAAHTSWKNLAEHCELFVAFGGLPAKNAQTSPGGASDHLLGDALRRMSDAGVQFVNVSPLRDDLVGPTHNQWLTVRPGSDTALMMALSWVLISEGLHNEDFVQRYTVGYERFRDYLLGHTDGQPKDPRWAEALTDIPAQQIVELARSMASKRTMINVAYSLQRSIHGEQPFWMTVTLAALLGQIGLPGAGFGLGYGCMNNTGSGRKAFSGPRFSQGSNPVTDFIPVARVTDMLLNPGTPFD…
Gammaproteobacteria	Pseudomonadales	Pseudomonadaceae	Pseudomonas	Pseudomonas syringae	317	WP_096121433.1	MSFTSLHWGAYRPQVEDGKLAGLVPAEWDKDPSPIGDSVADAITSPTRIRRPAIRRSFLQQAGGRPDLRGQEPFVEVSWDVALDLVASELQRVRHEHGNQAIFGGSYGWGSAGRFHHAQSQLHRFLNCIGGYVFSTDSYSLGAGRVLMPHIVGNMDWLLAAHTSWKNLAEHCELFVAFGGLPAKNAQTSPGGASDHLLGDALRRMSDAGVQFVNVSPLRDDLVGPTHNQWLAVRPGSDTALMMALSWVLISEGLHNEDFVQRYTVGYERFRDYLLGHTDGQPKDPRWAEALTDIPAQQIVELARSMASKRTMINVAYSLQRSIHGEQPFWMTVTLAALLGQIGLPGAGFGLGYGCMNNTGSGRKAFSGPRFSQGSNPVTDFIPVARVTDMLLNPGTPFD…
Gammaproteobacteria	Pseudomonadales	Pseudomonadaceae	Pseudomonas	Pseudomonas syringae	317	WP_024682505.1	MSFTSLHWGAYRPQVEDGKLTGLLPAEWDKDPSPIGDSVAEAITSPTRIRRPAIRRSFLQQAGGRPDLRGQEPFVEVSWEVALDLVASELQRVRHEHGNQAIFGGSYGWGSAGRFHHAQSQLHRFLNCIGGYVFSTDSYSLGAGRVLMPHIVGNMDWLLAAHTSWKNLAEHCELFVAFGGLPAKNAQTSPGGASDHLLGDALQRMSDAGVQFVNVSPLRDDLVGPTHNQWLAVRPGSDTALMMALSWVLISEGLHNEDFVQRYTVGYARFREYLLGHTDGQPKDPRWAEALTDIPAQQIVELARRMASKRTMINVAYSLQRSIHGEQPFWMTVTLAALLGQIGLPGAGFGLGYGCMNNTGSGRKAFSGPRFSQGSNPVKAFIPVARVTDMLLNPGTSFD…
Gammaproteobacteria	Pseudomonadales	Pseudomonadaceae	Pseudomonas	Pseudomonas syringae	317	WP_065094266.1	MSFTSLHWGAYRPQVEDGKLTGLLPAEWDKDPSPIGDSVAEAITSPTRIRRPAIRRSFLQQAGGRPDLRGQEPFIEVSWEVALDLVASELQRVRHEHGNQAIFGGSYGWGSAGRFHHAQSQLHRFLNCIGGYVFSTDSYSLGAGRVLMPHIVGNMDWLLAAHTSWKNLAEHCELFVAFGGLPAKNAQTSPGGASDHLLGDALQRMSDAGVQFVNVSPLRDDLVGPTHNQWLAVRPGSDTALMMALSWVLISEGLHNEDFVQRYTVGYARFRDYLLGHTDGQPKDPRWAEALTDIPAQQIVELARRMASKRTMINVAYSLQRSLHGEQPFWMTVTLAALLGQIGLPGAGFGLGYGCMNNTGSGRKAFSGPRFSQGSNPVKAFIPVARVTDMLLNPGTPFD…
Gammaproteobacteria	Pseudomonadales	Pseudomonadaceae	Pseudomonas	Pseudomonas syringae	317	WP_011268538.1	MSFTSLHWGAYRPQVEDGKLTGLLPAEWDKDPSPIGDSVAEAITSPTRIRRPAIRRSFLQQAGGRPDLRGQEPFIEVSWEVALDLVASELQRVRHEHGNQAIFGGSYGWGSAGRFHHAQSQLHRFLNCIGGYVFSTDSYSLGAGRVLMPHIVGNMDWLLAAHTSWKNLAEHCELFVAFGGLPAKNAQTSPGGASDHLLSEALQRMSDAGVQFVNVSPLRDDLVGPTHNQWLAVRPGSDTALMMALSWVLISEGLHNEDFVQRYTVGYARFREYLLGHTDGQPKDPRWAEALTDIPAQQIVELARRMASKRTMINVAYSLQRSIHGEQPFWMTVTLAALLGQIGLPGAGFGLGYGCMNNTGSGRKAFSGPRFSQGSNPVRDFIPVARVTDMLLNPGTPFD…
Gammaproteobacteria	Pseudomonadales	Pseudomonadaceae	Pseudomonas	Pseudomonas syringae	317	WP_057405645.1	MSFTSLHWGAYRPQVEDGKLTGLLPAEWDKDPSPIGDSVAEAITSPTRIRRPAIRRSFLQQAGGRPDLRGQEPFIEVSWEVALDLVASELQRVRHEHGNQAIFGGSYGWGSAGRFHHAQSQLHRFLNCIGGYVFSTDSYSLGAGRVLMPHIVGNMDWLLAAHTSWKNLAEHCELFVAFGGLPAKNAQTSPGGASDHLLGDALQRMSDAGVQFVNVSPLRDDLVGPTHNQWLAVRPGSDTALMMALSWVLISEGLHNEDFVQRYTVGYARFRDYLLGHTDGQPKDPRWAEALTDIPAQQIVELARRMASKRTMINVAYSLQRSIHGEQPFWMTVTLAALLGQIGLPGAGFGLGYGCMNNTGSGRKAFSGPRFSQGSNPVKAFIPVARVTDMLLNPGTPFD…
Gammaproteobacteria	Pseudomonadales	Pseudomonadaceae	Pseudomonas	Pseudomonas syringae	317	WP_017278340.1	MSFTSLHWGAYRPQVEDGKLTGLLPAEWDKDPSPIGDSVAEAITSPTRIRRPAIRRSFLQQAGGRPDLRGQEPFIEVSWEVALDLVASELQRVRHEHGNQAIFGGSYGWGSAGRFHHAQSQLHRFLNCIGGYVFSTDSYSLGAGRVLMPHIVGNMDWLLAAHTSWKNLAEHCELFVAFGGLPAKNAQTSPGGASDHLLGDALQRMSDAGVQFVNVSPLRDDLVGPTHNQWLAVRPGSDTALMMALSWVLISEGLHNEDFVQRYTVGYARFRDYLLGHTDGQPKDPRWAEALTDIPAQQIVELARRMASKRTMINVAYSLQRSIHGEQPFWMTVTLAALLGQIGLPGAGFGLGYGCMNNTGSGRKAFSGPRFSQGSNPVKAFIPVARVTDMLLNPGTPFD…
Gammaproteobacteria	Pseudomonadales	Pseudomonadaceae	Pseudomonas	Pseudomonas syringae	317	WP_058446395.1	MSFTSLHWGAYRPQVEDGKLTGLLPAEWDKDPSPIGDSVAEAITSPTRIRRPAIRRSFLQQAGGRPDLRGQEPFIEVSWEVALDLVASELQRVRHEHGNQAIFGGSYGWGSAGRFHHAQSQLHRFLNCIGGYVFSTDSYSLGAGRVLMPHIIGNMDWLLAAHTSWKNLAEHCELFVAFGGLPAKNAQTSPGGASDHLLGDALQRMSDAGVQFVNVSPLRDDLVGPTHNQWLAVRPGSDTALMMALSWVLISEGLHNEDFVQRYTVGYARFREYLLGHTDGQPKDPRWAEALTDIPAQQIVELARRMASKRTMINVAYSLQRSIHGEQPFWMTVTLAALLGQIGLPGAGFGLGYGCMNNTGSGRKAFSGPRFSQGSNPVKAFIPVARVTDMLLNPGTPFD…
Gammaproteobacteria	Pseudomonadales	Pseudomonadaceae	Pseudomonas	Pseudomonas syringae	317	WP_060708069.1	MSFTSLHWGAYRPQVEDGKLAGLLPAEWDKDPSPIGDSVADAITSPTRIRRPAIRRSFLQQAGGRPDLRGQEPFVEVSWDVALDLVASELQRVRHEHGNQAIFGGSYGWGSAGRFHHAQSQLHRFLNCIGGYVFSTDSYSLGAGRVLMPHIVGNMDWLLAAHTSWKNLAEHCQLFVAFGGLPAKNAQTSPGGASDHLLGDALRRMSAADVQFVNVSPLRDDLVGPTHNQWLAVRPGSDTALMMALSWVLISEGLHNEDFVQRYTVGYERFRDYLLGHTDGQPKDPRWAEALTDIPAQQIVELARRMASKRTMINVAYSLQRSIHGEQPFWMTVTLAALLGQIGLPGAGFGLGYGCMNNTGSGRKAFSGPRFSQGSNPVTDFIPVARVTDMLLNPGTPFD…
Gammaproteobacteria	Pseudomonadales	Pseudomonadaceae	Pseudomonas	Pseudomonas syringae	317	WP_134943170.1	MSFTSLHWGAYRPQVEDGKLTGLLPAEWDKDPSPIGDSVAEAITSPTRIRRPAIRRSFLQQAGGRPDLRGQEPFIEVSWEVALDLVASELQRVRHEHGNQAIFGGSYGWGSAGRFHHAQSQLHRFLNCIGGYVFSTDSYSLGAGRVLMPHIVGNMDWLLAAHTSWKNLAEHCELFVAFGGLPAKNAQTSPGGASDHLLGDALQRMSDAGVQFVNVSPLRDDLVGPTHNQWLAVRPGSDTALMMALSWVLISEGLHNEDFVQRYTVGYARFREYLLGHTDGQPKDPCWAEALTDIPAQQIVELARRMASKRTMINVAYSLQRSLHGEQPFWMTVTLAALLGQIGLPGAGFGLGYGCMNNTGSGRKAFSGPRFSQGSNPVKAFIPVARVTDMLLNPGTPFD…
Gammaproteobacteria	Pseudomonadales	Pseudomonadaceae	Pseudomonas	Pseudomonas syringae	317	WP_004416853.1	MSFTSLHWGAYRPQVEDGKLTKLLPAEWDKDPSPIGDSVAEAITSPTRIRRPAIRRSFLQQAGGRPDLRGQEPFVEVSWEVALDLVASELQRVRHEHGNQAIFGGSYGWGSAGRFHHAQSQLHRFLNCIGGYVFSTDSYSLGAGRVLMPHIVGNMDWLLAAHTSWKNLAEHCELFVAFGGLPAKNAQTSPGGASDHLLGDALQRMSDAGVQFVNVSPLRDDLVGPTHNQWLAVRPGSDTALMMALSWVLISEGLHNEDFVQRYTVGYARFREYLLGHTDGQPKDPCWAEALTDIPAQQIVELARRMASKRTMINVAYSLQRSIHGEQPFWMTVTLAALLGQIGLPGAGFGLGYGCMNNTGSGRKAFSGPRFSQGSNPVKAFIPVARVTDMLLNPGTPFD…
Gammaproteobacteria	Pseudomonadales	Pseudomonadaceae	Pseudomonas	Pseudomonas syringae	317	WP_074952146.1	MSFTSLHWGAYRPQVEDGKLTGLLPAEWDKDPSPIGDSVAEAITSPTRIRRPAIRRSFLQQAGGRPDLRGQEPFIEVSWEVALDLVASELQRVRHEHGNQAIFGGSYGWGSAGRFHHAQSQLHRFLNCIGGYVFSTDSYSLGAGRVLMPHIIGNMDWLLAAHTSWKNLAEHCELFVAFGGLPAKNAQTSPGGASDHLLGDALQRMSDAGVQFVNVSPLRDDLVGPTHNQWLAVRPGSDTALMMALSWVLISEGLHNEDFVQRYTVGYARFREYLLGHTDGQPKDPRWAEALTDIPAQQIVELARRMASKRTMINVAYSLQRSIHGEQPFWMTVTLAALLGQIGLPGAGFGLGYGCMNNTGSGRKAFSGPRFSQGSNPVKAFIPVARVTDMLLNPGTPFD…
Gammaproteobacteria	Pseudomonadales	Pseudomonadaceae	Pseudomonas	Pseudomonas syringae	317	WP_065088632.1	MSFTSLHWGAYRPQVEDGKLTGLLPAEWDKDPSPIGDSVAEAITSPTRIRRPAIRRSFLQQAGGRPDLRGQEPFIEVSWEVALDLVASELQRVRHEHGNQAIFGGSYGWGSAGRFHHAQSQLHRFLNCIGGYVFSTDSYSLGAGRVLMPHIVGNMDWLLAAHTSWKNLAEHCELFVALGGLPAKNAQTSPGGASDHLLGDALQRMSDAGVQFVNVSPLRDDLVGPTHNQWLAVRPGSDTALMMALSWVLISEGLHNEDFVQRYTVGYARFRDYLLGHTDGQPKDPRWAEALTDIPAQQIVELARRMASKRTMINVAYSLQRSLHGEQPFWMTVTLAALLGQIGLPGAGFGLGYGCMNNTGSGRKAFSGPRFSQGSNPVKAFIPVARVTDMLLNPGTPFD…
Gammaproteobacteria	Pseudomonadales	Pseudomonadaceae	Pseudomonas	Pseudomonas syringae	317	WP_032661202.1	MSFTSLHWGAYRPQVEDGKLTGLLPAEWDKDPSPIGDSVAEAITSPTRIRRPAIRRSFLQQAGGRPDLRGQEPFIEVSWEVALDLVASELQRVRHEHGNQAIFGGSYGWGSAGRFHHAQSQLHRFLNCIGGYVFSTDSYSLGAGRVLMPHIVGNMDWLLAAHTSWKNLAEHCELFVAFGGLPAKNAQTSPGGASDHLLGDALQRMSDAGVQFVNVSPLRDDLVGPTHNQWLAVRPGSDTALMMALSWVLISEGLHNEDFVQRYTVGYARFREYLLGHTDGQPKDPCWAEALTDIPAQQIVELARRMASKRTMINVAYSLQRSLHGEQPFWMTVTLAALLGQIGLPGAGFGLGYGCMNNTGSGRKAFSGPRFSQGSNPVKAFIPVARVTDMLLNPGTPFD…
Gammaproteobacteria	Pseudomonadales	Pseudomonadaceae	Pseudomonas	Pseudomonas syringae	317	WP_096114091.1	MSFTSLHWGAYRPQVEDGKLTGLLPAEWDKDPSPIGDSVAEAITSPTRIRRPAIRRSFLQQAGGRPDLRGQEPFVEVSWEVALDLVASELQRVRHEHGNQAIFGGSYGWGSAGRFHHAQSQLHRFLNCIGGYVFSTDSYSLGAGRVLMPHIVGNMDWLLAAHTSWKNLAEHCELFVAFGGLPAKNAQTSPGGASDHLLGDALQRMSDAGVQFVNVSPLRDDLVGPTHNQWLAVRPGSDTALMMALSWVLISEGLHNEDFVQRYTVGYARFRDYLLGHTDGQPKDPRWAEALTDIPAQQIVELARRMASKRTMINVAYSLQRSIHGEQPFWMTVTLAALLGQIGLPGAGFGLGYGCMNNTGSGRKAFSGPRFSQGSNPVKAFIPVARVTDMLLNPGTPFD…
Gammaproteobacteria	Pseudomonadales	Pseudomonadaceae	Pseudomonas	Pseudomonas syringae	317	WP_100073052.1	MSFTSLHWGTYRPQVEGGKLTGLLPAEWDKDPSPIGDSVAEAITSPTRIRRPAIRRSFLQQAGGRPDLRGQEPFIEVSWEVALDLVASELQRVRHEHGNQAIFGGSYGWGSAGRFHHAQSQLHRFLNCIGGYVFSTDSYSLGAGRVLMPHIVGNMDWLLAAHTSWKNLAEHCELFVAFGGLPAKNAQTSPGGASDHLLGDALQRMSDAGVQFVNVSPLRDDLVGPTHNQWLAVRPGSDTALMMALSWVLISEGLHNEDFVQRYTVGYARFREYLLGHTDGQPKDPRWAEALTDIPAQQIVELARRMASKRTMINVAYSLQRSLHGEQPFWMTVTLAALLGQIGLPGAGFGLGYGCMNNTGSGRKAFSGPRFSQGSNPVRDFIPVARVTDMLLNPGTPFD…
Gammaproteobacteria	Pseudomonadales	Pseudomonadaceae	Pseudomonas	Pseudomonas syringae	317	WP_122242495.1	MSFTSLHWGAYRPQVEDGKLTGLLPAEWDKDPSPIGDSVAEAITSPTRIRRPAIRRSFLQQAGGRPDLRGQEPFVEVSWEVALDLVASELQRVRHEHGNQAIFGGSYGWGSAGRFHHAQSQLHRFLNCIGGYVFSTDSYSLGAGRVLMPHIVGNMDWLLAAHTSWKNLAEHCELFVAFGGLPAKNAQTSPGGASDHLLGDALQRMSDTGVQFVNVSPLRDDLVGPTHNQWLAVRPGSDTALMMALSWVLISEGLHNEDFVQRYTVGYARFREYLLGHTDGQPKDPRWAEALTDIPAQQIVELARRMASKRTMINVAYSLQRSLHGEQPFWMTVTLAALLGQIGLPGAGFGLGYGCMNNTGSGRKAFSGPRFSQGSNPVKAFIPVARVTDMLLNPGTPFD…
Gammaproteobacteria	Pseudomonadales	Pseudomonadaceae	Pseudomonas	Pseudomonas syringae	317	WP_103365158.1	MSFTSLHWGAYRPQVEDGKLTGLLPAEWDKDPSPIGDSVAEAITSPTRIRRPAIRRSFLQQAGGRPDLRGQEPFIEVSWEVALDLVASELQRVRHEHGNQAIFGGSYGWGSAGRFHHAQSQLHRFLNCIGGYVFSTDSYSLGAGRVLMPHIVGNMDWLLAAHTSWKNLAEHCELFVAFGGLPAKNAQTSPGGASDHLLGDALQRMSDAGVQFVNVSPLRDDLVGPTHNQWLAVRPGSDTALMMALSWVLISEGLHNEDFVQRYTVGYARFREYLLGHTDGQPKDPCWAEALTDIPAQQIVELARRMASKRTMINVAYSLQRSLHGEQPFWMTVTLAALLGQIGLPGAGFGLGYGCMNNTGSGRKAFSGPRFSQGSNPVKAFIPVARVTDMLLNPGTPFD…
Gammaproteobacteria	Pseudomonadales	Pseudomonadaceae	Pseudomonas	Pseudomonas syringae	317	WP_063314217.1	MSFTSLHWGAYRPQVEDGKLTKLLPAEWDKDPSPIGDSVAEAITSPTRIRRPAIRRSFLQQAGGRPDLRGQEPFVEVSWEVALDLVASELQRVRHEHGNQAIFGGSYGWGSAGRFHHAQSQLHRFLNCIGGYVFSTDSYSLGAGRVLMPHIVGNMDWLLAAHTSWKNLAEHCELFVAFGGLPAKNAQTSPGGASDHLLGDALQRMSDAGVQFVNVGPLRDDLVGPTHNQWLAVRPGSDTALMMALSWVLISEGLHNEDFVQRYTVGYARFREYLLGHTDGQPKDPCWAEALTDIPAQQIVELARRMASKRTMINVAYSLQRSIHGEQPFWMTVTLAALLGQIGLPGAGFGLGYGCMNNTGSGRKAFSGPRFSQGSNPVKAFIPVARVTDMLLNPGTPFD…
Gammaproteobacteria	Pseudomonadales	Pseudomonadaceae	Pseudomonas	Pseudomonas syringae	317	WP_024652859.1	MSFTSLHWGAYRPQVEDGKLTGLLPAEWDKDPSPIGDSVADAITSPTRIRRPAIRRSFLQQAGGRPDLRGQEPFIEVSWEVALDLVASELQRVRHEHGNQAIFGGSYGWGSAGRFHHAQSQLHRFLNCIGGYVFSTDSYSLGAGRVLMPHIVGNMDWLLAAHTSWKNLAEHCELFVAFGGLPAKNAQTSPGGASDHLLSEALQRMSDAGVQFVNVSPLRDDLVGPTHNQWLAVRPGSDTALMMALSWVLISEGLHNEDFVQRYTVGYARFREYLLGHTDGQPKDPRWAEALTDIPAQQIVELARRMASKRTMINVAYSLQRSIHGEQPFWMTVTLAALLGQIGLPGAGFGLGYGCMNNTGSGRKAFSGPRFSQGSNPVRDFIPVARVTDMLLNPGTPFD…
Gammaproteobacteria	Pseudomonadales	Pseudomonadaceae	Pseudomonas	Pseudomonas syringae	317	WP_074997882.1	MSFTSLHWGAYRPQVEDGKLTGLLPAEWDKDPSPIGDSVAEAITSPTRIRRPAIRRSFLQQAGGRPDLRGQEPFIEVSWEVALDLVASELQRVRHEHGNQAIFGGSYGWGSAGRFHHAQSQLHRFLNCIGGYVFSTDSYSLGAGRVLMPHIVGNMDWLLAAHTCWKNLAEHCELFVAFGGLPAKNAQTSPGGASDHLLGDALQRMSDAGVQFVNVSPLRDDLVGPTHNQWLAVRPGSDTALMMALSWVLISEGLHNEDFVQRYTVGYARFREYLLGHTDGQPKDPCWAEALTDIPAQQIVELARRMASKRTMINVAYSLQRSLHGEQPFWMTVTLAALLGQIGLPGAGFGLGYGCMNNTGSGRKAFSGPRFSQGSNPVKAFIPVARVTDMLLNPGTPFD…
Gammaproteobacteria	Pseudomonadales	Pseudomonadaceae	Pseudomonas	Pseudomonas syringae	317	WP_046266926.1	MSFTSLHWGAYRPQVEDGKLTGLLPAEWDKDPSPIGDSVAEAITSPTRIRRPAIRRSFLQQAGGRPDLRGQEPFIEVSWEVALDLVASELQRVRHEHGNQAIFGGSYGWGSAGRFHHAQSQLHRFLNCIGGYVFSTDSYSLGAGRVLMPHIVGNMDWLLAAHTSWKNLAEHCELFVAFGGLPAKNAQTSPGGASDHLLGDALQRMSDAGVQFVNVSPLRDDLVGPTHNQWLAVRPGSDTALMMALSWVLISEGLHNEDFVQRYTVGYARFREYLLGHTDGQPKDPCWAEALTDIPAQQIVELARRMASKRTMINVAYSLQRSLHGEQPFWMTVTLAALLGQIGLPGAGFGLGYGCMNNTGSGRKAFSGPRFSQGSNPVKAFIPVARVTDMLLNPGTPFD…
Gammaproteobacteria	Pseudomonadales	Pseudomonadaceae	Pseudomonas	Pseudomonas syringae	317	WP_103363337.1	MSFTSLHWGAYRPQVEDGKLTGLLPAEWDKDPSPIGDSVAEAITSPTRIRRPAIRRSFLQQAGGRPDLRGQEPFIEVSWEVALDLVASELQRVRHEHGNQAIFGGSYGWGSAGRFHHAQSQLHRFLNCIGGYVFSTDSYSLGAGRVLMPHIVGNMDWLLAAHTSWKNLAEHCELFVAFGGLPAKNAQTSPGGASDHLLGDALQRMSDAGVQFVNVSPLRDDLVGPTHNQWLAVRPGSDTALMMALSWVLISEGLHNEDFVQRYTVGYARFREYLLGHTDGQPKDPCWAEALTDIPAQQIVELARHMASKRTMINVAYSLQRSIHGEQPFWMTVTLAALLGQIGLPGAGFGLGYGCMNNTGSGRKAFSGPRFSQGSNPVKAFIPVARVTDMLLNPGTPFD…
Gammaproteobacteria	Pseudomonadales	Pseudomonadaceae	Pseudomonas	Pseudomonas syringae	317	WP_024693784.1	MSFTSLHWGAYRPQVEDGKLTGLLPAEWDKDPSPIGDSVAEAITSPTRIRRPAIRRSFLQQAGGRPDLRGQEPFIEVSWEVALDLVASELQRVRHEHGNQAIFGGSYGWGSAGRFHHAQSQLHRFLNCIGGYVFSTDSYSLGAGRVLMPHIVGNMDWLLAAHTSWKNLAEHCELFVAFGGLPAKNAQTSPGGASDHLLGDALQRMSDAGVQFVNVSPLRDDLVGPTHNQWLAVRPGSDTALMMALSWVLISEGLHNEDFVQRYTVGYARFREYLLGHTDGQPKDPCWAEALTDIPAQQIVELARRMASKRTMINVAYSLQRSLHGEQPFWMTVTLAALLGQIGLPGAGFGLGYGCMNNTGSGRKAFSGPRFSQGSNPVKAFIPVARVTDMLLNPGTPFD…
Gammaproteobacteria	Pseudomonadales	Pseudomonadaceae	Pseudomonas	Pseudomonas syringae	317	WP_024663365.1	MSFTSLHWGAYRPQVEDGKLTGLLPAEWDKDPSPIGDSVAEAITSPTRIRRPAIRRSFLQQAGGRPDLRGQEPFVEVSWEVALDLVASELQRVRHEHGNQAIFGGSYGWGSAGRFHHAQSQLHRFLNCIGGYVFSTDSYSLGAGRVLMPHIVGNMDWLLAAHTSWKNLAEHCELFVAFGGLPAKNAQTSPGGASDHLLGDALQRMSDARVQFVNVSPLRDDLVGPTHNQWLAVRPGSDTALMMALSWVLISEGLHNEDFVQRYTVGYARFREYLLGHTDGQPKDPRWAEALTDIPAQQIVELARRMASKRTMINVAYSLQRSIHGEQPFWMTVTLAALLGQIGLPGAGFGLGYGCMNNTGSGRKAFSGPRFSQGSNPVKAFIPVARVTDMLLNPGTSFD…
Gammaproteobacteria	Pseudomonadales	Pseudomonadaceae	Pseudomonas	Pseudomonas syringae	317	WP_096104412.1	MSFTSLHWGAYRPQVEDGKLTGLLPAEWDKDPSPIGDSVAEAITSPTRIRRPAIRRSFLQQAGGRPDLRGQEPFIEVSWEVALDLVASELQRVRHEHGNQAIFGGSYGWGSAGRFHHAQSQLHRFLNCIGGYVFSTDSYSLGAGRVLMPHIVGNMDWLLAAHTSWKNLAEHCELFVAFGGLPAKNAQTSPGGASDHLLGDALQRMSDAGVQFVNVSPLRDDLVGPTHNQWLAVRPGSDTALMMALSWVLISEGLHNEDFVQRYTVGYARFRDYLLGHTDGRPKDPHWAEALTDIPAQQIVELARRMASKRTMINVAYSLQRSLHGEQPFWMTVTLAALLGQIGLPGAGFGLGYGCMNNTGSGRKAFSGPRFSQGSNPVKAFIPVARVTDMLLNPGTPFD…
Gammaproteobacteria	Pseudomonadales	Pseudomonadaceae	Pseudomonas	Pseudomonas syringae	317	WP_103689731.1	MSFTSLHWGAYRPQVEGGKLTGLLPAEWDKDPSPIGDSVAEAITSPTRIRRPAIRRSFLQQAGGRPDLRGQEPFIEVSWEVALDLVASELQRVRHEHGNQAIFGGSYGWGSAGRFHHAQSQLHRFLNCIGGYVFSTDSYSLGAGRVLMPHIVGNMDWLLAAHTSWKNLAEHCELFVAFGGLPAKNAQTSPGGASDHLLGDALQRMSDAGVQFVNVSPLRDDLVGPTHNQWLAVRPGSDTALMMALSWVLISEGLHNEDFVQRYTVGYARFREYLLGHTDGQPKDPHWAEALTDIPAQQIVELARRMASKRTMINVAYSLQRSLHGEQPFWMTVTLAALLGQIGLPGAGFGLGYGCMNNTGSGRKAFSGPRFSQGSNPVRDFIPVARVTDMLLNPGTPFD…
Gammaproteobacteria	Pseudomonadales	Pseudomonadaceae	Pseudomonas	Pseudomonas syringae	317	WP_003418043.1	MSFTSLHWGTYRPQVEGGKLTGLLPAEWDKDPSPIGDSVAEAITSPTRIRRPAIRRSFLQQAGGRPDLRGQEPFIEVSWEVALDLVASELQRVRHEHGNQAIFGGSYGWGSAGRFHHAQSQLHRFLNCIGGYVFSTDSYSLGAGRVLMPHIVGNMDWLLAAHTSWKNLAEHCELFVAFGGLPAKNAQTSPGGASDHLLGDALQRMSDAGVQFVNVSPLRDDLVGPTHNQWLAVRPGSDTALMITLSWVLISEGLHNEDFVQRYTVGYERFRDYLLGHTDGQPKDPHWAEALTDIPAQQIVELARRMASKRTMINVAYSLQRSIHGEQPFWMTVTLAALLGQIGLPGAGFGLGYGCMNNTGSGRKAFSGPRFSQGSNPVRDFIPVARVTDMLLNPGTPFD…
Gammaproteobacteria	Pseudomonadales	Pseudomonadaceae	Pseudomonas	Pseudomonas syringae	317	WP_046270613.1	MSFTSLHWGAYRPQVEDGKLTGLLPAEWDKDPSPIGDSVAEAITSPTRIRRPAIRRSFLQQAGGRPDLRGQEPFIEVSWEVALDLVASELQRVRHEHGNQAIFGGSYGWGSAGRFHHAQSQLHRFLNCIGGYVFSTDSYSLGAGRVLMPHIVGNMDWLLAAHTSWKNLAEHCELFVAFGGLPAKNAQTSPGGASDHLLGDALQRMSDAGVQFVNVSPLRDDLVGPTHNQWLAVRPGSDTALMMALSWVLISEGLHNEDFVQRYTVGYARFRDYLLGHTDGQPKDPRWAEALTDIPAQQIVELARRMASKRTMINVAYSLQRSIHGEQPFWMTVTLAALLGQIGLPGAGFGLGYGCMNNTGSGRKAFSGPRFSQGSNPVRDFIPVARVTDMLLNPGTPFD…
Gammaproteobacteria	Pseudomonadales	Pseudomonadaceae	Pseudomonas	Pseudomonas syringae	317	WP_096134253.1	MSFTSLHWGAYRPQVEDGKLTGLLPAEWDKDPSPIGGSVAEAITSPTRIRRPAIRRSFLQQAGGRPDLRGQEPFIEVSWEVALDLVASELQQVRHEHGNQAIFGGSYGWGSAGRFHHAQSQLHRFLNCIGGYVFSTDSYSLGAGRVLMPHIVGNMDWLLAAHTSWKNLAEHCELFVAFGGLPAKNAQTSPGGASDHLLGDALQRMSDAGVQFVNVSPLRDDLVGPTHNQWLAVRPGSDTALMMALSWVLISEGLHNEDFVQRYTVGYARFREYLLGHTDGQPKDPCWAEALTDIPAQQIVELARRMASKRTMINVAYSLQRSLHGEQPFWMTVTLAALLGQIGLPGAGFGLGYGCMNNTGSGRKAFSGPRFSQGSNPVKAFIPVARVTDMLLNPGTPFD…
Gammaproteobacteria	Pseudomonadales	Pseudomonadaceae	Pseudomonas	Pseudomonas syringae	317	WP_032607644.1	MSFTSLHWGAYRPQVEDGKLTKLLPAEWDKDPSPIGDSVAEAITSPTRIRRPAIRRSFLQQAGGRPDLRGQEPFVEVSWEVALDLVASELQRVRHEHGNQAIFGGSYGWGSAGRFHHAQSQLHRFLNCIGGYVFSTDSYSLGAGRVLMPHIVGNMDWLLAAHTSWKNLAEHCELFVAFGGLPAKNAQTSPGGASDHLLGDALQRMSDAGVQFVNVSPLRDDLVGPTHNQWLAVRPGSDTALMMALSWVLISEGLHNEDFVQRYTVGYARFREYLLGHTDGQPKDPCWAEALTDIPAQQIVELARRMASKRTMINVAYSLQRSIHGEQPFWMTVTLAALLGQIGLPGAGFGLGYGCMNNTGSGRKAFSGPRFSQGSNPVKAFIPVARVTDMLLNPGTPFD…
Gammaproteobacteria	Pseudomonadales	Pseudomonadaceae	Pseudomonas	Pseudomonas syringae	317	WP_024648250.1	MSFTSLHWGAYRPQVEDGKLTGLLPAEWDKDPSPIGGSVAEAITSPTRIRRPAIRRSFLQQAGGRPDLRGQEPFVEVSWEVALDLVASELQRVRHEHGNQAIFGGSYGWGSAGRFHHAQSQLHRFLNCIGGYVFSTDSYSLGAGRVLMPHIVGNMDWLLAAHTSWKNLAEHCELFVAFGGLPAKNAQTSPGGASDHLLGDALQRMSDAGVQFVNVSPLRDDLVGPTHNQWLAVRPGSDTALMMALSWVLISEGLHNEDFVQRYTVGYARFREYLLGHTDGQPKDPCWAEALTDIPAQQIVELARRMASKRTMINVAYSLQRSIHGEQPFWMTVTLAALLGQIGLPGAGFGLGYGCMNNTGSGRKAFSGPRFSQGSNPVKAFIPVARVTDMLLNPGTPFD…
Gammaproteobacteria	Pseudomonadales	Pseudomonadaceae	Pseudomonas	Pseudomonas syringae	317	WP_099315174.1	MSFTSLHWGAYRPQVEDGKLTGLLPAEWDKDPSPIGDSVAEAITSPTRIRRPAIRRSFLQQAGGRPDLRGQEPFIEVSWEVALDLVASELQRVRHEHGNQAIFGGSYGWGSAGRFHHAQSQLHRFLNCIGGYVFSTDSYSLGAGRVLMPHIVGNMDWLLAAHTSWKNLAEHCELFVAFGGLPAKNAQTSPGGASDHLLGDALQRMSDAGVQFVNVSPLRDDLVGPTHNQWLAVRPGSDTALMMALSWVLISEGLHNEDFVQRYTVGYARFREYLLGHTDGQPKDPCWAEALTDIPAQQIVELARRMASKRTMINVAYSLQRSLHGEQPFWMTVTLAALLGQIGLPGAGFGLGYGCMNNTGSGRKAFSGPRFSQGSNPVKAFIPVARVTDMLLNPGTPFD…
Gammaproteobacteria	Pseudomonadales	Pseudomonadaceae	Pseudomonas	Pseudomonas syringae	317	WP_054080862.1	MSFTSLHWGAYRPQVEDGKLAGLLPAEWDKDPSPIGDSVADAITSPTRIRRPAIRRSFLQQAGGRPDLRGQEPFVEVSWDVALDLVASELQRVRHEHGNQAIFGGSYGWGSAGRFHHAQSQLHRFLNCIGGYVFSTDSYSLGAGRVLMPHIVGNMDWLLAAHTSWKNLAEHCQLFVAFGGLPAKNAQTSPGGASDHLLGDALRRMSAADVQFVNVSPLRDDLVGPTHNQWLAVRPGSDTALMMALSWVLISEGLHNEDFVQRYTVGYERFRDYLLGHTDGQPKDPRWAEALTDIPAQQIVELARRMASKRTMINVAYSLQRSIHGEQPFWMTVTLAALLGQIGLPGAGFGLGYGCMNNTGSGRKAFSGPRFSQGSNPVTDFIPVARVTDMLLNPGTPFD…
Gammaproteobacteria	Pseudomonadales	Pseudomonadaceae	Pseudomonas	Pseudomonas syringae	317	WP_010429303.1	MSFTSLHWGAYRPQVKDGKLTGLLPAEWDKDPSPIGDSVAGAITSPTRITRPAIRRSFLQQAGGRPDLRGQEPFIEVSWEVALDLVASELQRVRHEHGNQAIFGGSYGWGSAGRFHHAQSQLHRFLNCIGGYVFSTDSYSLGAGRVLMPHIVGNMDWLLAAHTSWKNLAEHCELFVAFGGLPAKNAQTSPGGASDHLLVDALQRMSDAGVQFVNVSPLRDDLVGPTHNQWLAVRPGSDTALMMALSWVLISEGLHNEDFVQRYTVGYARFRDYLLGHTDGQPKDPRWAEALTDIPAQQIVELARRMASKRTMINVAYSLQRSLHGEQPFWMTVTLAALLGQIGLPGAGFGLGYGCMNNTGSGRKAFSGPRFSQGGNPVKDFIPVARVTDMLLNPGTPFD…
Gammaproteobacteria	Pseudomonadales	Pseudomonadaceae	Pseudomonas	Pseudomonas syringae	317	WP_024640854.1	MSFTSLHWGAYRPQVEDGKLTGLLPAEWDKDPSPIGDSVADAITSPTRIRRPAIRRSFLQQAGGRPDLRGQEPFIEVSWEVALDLVASELQRVRHEHGNQAIFGGSYGWGSAGRFHHAQSQLHRFLNCIGGYVFSTDSYSLGAGRVLMPHIVGNMDWLLGAHTSWKNLAEHCELFVAFGGLPAKNAQTSPGGASDHLLSEALQRMSDAGVQFVNVSPLRDDLVGPTHNQWLAVRPGSDTALMMALSWVLISEGLHNEDFVQRYTVGYARFREYLLGHTDGQPKDPRWAEALTDIPAQQIVELARRMASKRTMINVAYSLQRSIHGEQPFWMTVTLAALLGQIGLSGAGFGLGYGCMNNTGSGRKAFSGPRFSQGSNPVRDFIPVARVTDMLLNPGTPFD…
Gammaproteobacteria	Pseudomonadales	Pseudomonadaceae	Pseudomonas	Pseudomonas syringae	317	WP_047572205.1	MSFTSLHWGAYRPQVVDGKLEALLPVEWDRDPSPIGDSVAAALTSPTRIMRPAVRRSFLEGSGGSPELRGQEPFVEVSWEVALDLVAKELQRVKSAHGNQAIFGGSYGWGSAGRFHHAQSQLHRFLNGFGGYVASVDSYSLGAGRVLMPHIVGNMDWLLAAHTSWKNLAQHCELFVAFGGLPAKNAQTSPGGASDHLLASALDDMSKAGVQFVNVSPLRDDLKGPQQIEWLPVRPGSDTALMMALSYVLISEGLHDEVFVQRYTVGYERFRDYLLGLTDGQAKTAEWAEALTDIPAAQITELARRMASKRTMINIAYSLQRAVHGEQPFWMTVTLAALLGQIGLPGAGFGVGYGCMNNTGSGRKAFSGPRFSQGANPIKDFIPVARVVDMLLNPGAAFD…
Gammaproteobacteria	Pseudomonadales	Pseudomonadaceae	Pseudomonas	Pseudomonas syringae	317	WP_129485322.1	MSFTSLHWGAYRPQVEDGKLAGLLPAEWDKDPSPIGDSVADAITSPTRIRRPAIRRSFLQQAGGRPDLRGQEPFVEVSWEVALDLVASELQRVRHEHGNQAIFGGSYGWGSAGRFHHAQSQLHRFLNCIGGYVFSTDSYSLGAGRVLMPHIVGNMDWLLAAHTSWKNLAEHCELFVAFGGLPAKNAQTSPGGASDHLLGDALRRMSAADVQFVNVSPLRDDLVGPTHNQWLAVRPGSDTALMMALSWVLISEGLHNEDFVQRYTVGYERFRDYLLGHTDGQPKDPRWAEALTDIPAQQIVELARRMASKRTMINVAYSLQRSIHGEQPFWMTVTLAALLGQIGLPGAGFGLGYGCMNNTGSGRKAFSGPRFSQGSNPVTDFIPVARVTDMLLNPGTPFD…
Gammaproteobacteria	Pseudomonadales	Pseudomonadaceae	Pseudomonas	Pseudomonas syringae	317	WP_003342661.1	MSFTSLHWGAYRPQVEDGKLTGLLPAEWDKDPSPIGGSVAEAITSPTRIRRPAIRRSFLQQAGGRPDLRGQEPFIEVSWEVALDLVASELQQVRHEHGNQAIFGGSYGWGSAGRFHHAQSQLHRFLNCIGGYVFSTDSYSLGAGRVLMPHIVGNMDWLLAAHTSWKNLAEHCELFVAFGGLPAKNAQTSPGGASDHLLGDALQRMSDAGVQFVNVSPLRDDLVGPTHNQWLAVRPGSDTALMMALSWVLISEGLHNEDFVQRYTVGYARFREYLLGHTDGQPKDPCWAEALTDIPAQQIVELARRMASKRTMINVAYSLQRSIHGEQPFWMTVTLAALLGQIGLPGAGFGLGYGCMNNTGSGRKAFSGPRFSQGSNPVKAFIPVARVTDMLLNPGTPFD…
Gammaproteobacteria	Pseudomonadales	Pseudomonadaceae	Pseudomonas	Pseudomonas syringae	317	WP_065834733.1	MSFTSLHWGAYRPQVVDGKLEALLPVEWDRDPSPIGDSVAAALTSPTRIMRPAVRRSFLAGSGGSPELRGQEPFVEVSWEVALDLVAKELQRVKSAHGNQAIFGGSYGWGSAGRFHHAQSQLHRFLNGFGGYVASVDSYSLGAGRVLMPHIVGNMDWLLAAHTSWKNLAQHCELFVAFGGLPAKNAQTSPGGASDHLLASALDDMSKAGVQFVNVSPLRDDLQGPQQIEWLPVRPGSDTALMMALSYVLISEGLHDEAFVLRYTVGYERFRDYLLGLTDGQPKTPEWAAALTDIPAAQISELARRMASKRTMINIAYSLQRSVHGEQPFWMTVTLAALLGQIGLPGAGFGLGYGCMNNTGSGRKAFSGPRFSQGANPVKDFIPVARVVDMLLNPGAAFD…
Gammaproteobacteria	Pseudomonadales	Pseudomonadaceae	Pseudomonas	Pseudomonas syringae	317	WP_110768078.1	MSFTSLHWGAYRPQVEDGKLTGLLPAEWDKDPSPIGGSVAEAITSPTRIRRPAIRRSFLQQAGGRPDLRGQEPFIEVSWEVALDLVASELQQVRHEHGNQAIFGGSYGWGSAGRFHHAQSQLHRFLNCIGGYVFSTDSYSLGAGRVLMPHIVGNMDWLLAAHTSWKNLAEHCELFVAFGGLPAKNAQTSPGGASDHLLGDALQRMSDAGVQFVNVSPLRDDLVGPTHNQWLAVRPGSDTALMMALSWVLISEGLHNEDFVQRYTVGYARFREYLLGHTDGQPKDPCWAEALTDIPAQQIVELARRMASKRTMINVAYSLQRSIHGEQPFWMTVILAALLGQIGLPGAGFGLGYGCMNNTGSGRKAFSGPRFSQGSNPVKAFIPVARVTDMLLNPGTPFD…
Gammaproteobacteria	Pseudomonadales	Pseudomonadaceae	Pseudomonas	Pseudomonas syringae	317	WP_122258070.1	MSFTSLHWGVYRPQVEGGKLKALLPAEWDKDPSPIGDSVADAITSPTRVMRPAIRRSFLQQAGGRPDLRGQEPFVEVSWEVALDLVASELQRVRREHGNQAIFGGSYGWGSAGRFHHAQSQLHRFLNCIGGYVFSTDSYSLGAGRVLMPHIVGNMDWLLAEHTSWKNLAEHCELFVAFGGLPAKNAQTSPGGASDHLLADALQRMSDAGVEFVNVSPLRDDLAGPTHNQWLAVRPGSDTALMMALAWVLISEGLHNEDFVQRYTVGYERFRDYLLGHVDGQPKDPQWAAVLTDIPAQQIVDLARRMASKRTMINVAYSLQRSIHGEQPFWMTVTLAALLGQIGLPGGGFGLGYGCMNNTGSGRKAFSGPRFSQGSNPVKDFIPVARVTDMLLNPGTPFD…
Gammaproteobacteria	Pseudomonadales	Pseudomonadaceae	Pseudomonas	Pseudomonas syringae	317	WP_103712954.1	MSFTSLHWGAYRPQVEDGKLTGLLPAEWDKDPSPIGDSVAEAITSPIRIRRPAIRRSFLQQAGGRPDLRGQEPFIEVSWEVALDLVASELQRVRHEHGNQAIFGGSYGWGSAGRFHHAQSQLHRFLNCIGGYVSSTDSYSLGAGRVLMPHIVGNMDWLLAAHTSWKNLAEHCELFVAFGGLPAKNAQTSPGGASDHLLGDALQRMSDVGVQFVNVSPLRDDLVGPTHNQWLAVRPGSDTALMMALSWVLISEGLHNEDFVQRYTVGYARFREYLLGHTDGQPKDPRWAEALTDIPAQQIVELARRMASKRTMINVAYSLQRSLHGEQPFWMTVTLAALLGQIGLPGAGFGLGYGCMNNTGSGRKAFSGPRFSQGSNPVKAFIPVARVTDMLLNPGTPFD…
Gammaproteobacteria	Pseudomonadales	Pseudomonadaceae	Pseudomonas	Pseudomonas syringae	317	WP_122281648.1	MSFTSLHWGVYRPQVEGGKLKALLPAEWDKDPSPIGDSVADAVTSPTRVMRPAIRRSFLQQSGGRPDLRGQEPFVEVSWEVALDLVASELQRVRREHGNQAIFGGSYGWGSAGRFHHAQSQLHRFLNCIGGYVFSTDSYSLGAGRVLMPHIVGNMDWLLAAHTSWKNLAEHCELFVAFGGLPAKNAQTSPGGASDHLLTDALQRMSDAGVEFVNVSPLRDDLAGPTHNQWLAVRPGSDTALMMALAWVLISEGLHNEDFVQRYTVGYARFRDYLLGHVDGQPKDPQWAAALTDIPAQQIVDLARRMASKRTMINVAYSLQRSIHGEQPFWMTVTLAALLGQIGLPGGGFGLGYGCMNNTGSGRNAFSGPRFSQGSNPVKDFIPVARVTDMLLNPGTPFD…
Gammaproteobacteria	Pseudomonadales	Pseudomonadaceae	Pseudomonas	Pseudomonas syringae	317	WP_044321676.1	MSFTSLHWGVYRPQVEGGKLKALLPAEWDKDPSPIGDSVADAITSPTRVMRPAIRRSFLQQAGGRPDLRGQEPFVEVSWEVALDLVASELQRVKGEYGNQAIFGGSYGWGSAGRFHHAQSQLHRFLNCIGGYVFSTDSYSLGAGRVLMPHIVGNMDWLLTAHTSWKNLAEHCELFVAFGGLPAKNAQTSPGGASDHLLADALQRMSDAGVEFVNVSPLRDDLAGPAPNQWLAVRPGSDTALMMALAWVLISEGLHNEDFVQRYTVGYERFRDYLLGHVDGQPKDPQWAAALTDIPAQQIVDLARRMASKRTMINVAYSLQRSIHGEQPFWMTVTLAALLGQIGLPGGGFGLGYGCMNNTGSGRKAFSGPRFSQGSNPVKDFIPVARVTDMLLNPGTPFD…
Gammaproteobacteria	Pseudomonadales	Pseudomonadaceae	Pseudomonas	Pseudomonas syringae	317	WP_074818091.1	MSFTSLHWGAYRPQVVDGKLTALLPAEWDKDPSPIGDSVAGAITSPTRILRPAIRRSFLQQAGGNPELRGQEPFVEVSWDVALDLVASELQRVRHEHGNQAIFGGSYGWGSAGRFHHAQSQLHRFLNCVGGYVFSTDSYSLGAGRVLMPHIVGNMDWLLAGHTSWKNLAKHCELFVAFGGLPAKNAQTSPGGASDHLLVDALQRMSDAGVQFVNVSPLRDDLTGPMHNRWLAVRPGSDTALMMALCWVLITEGLHNETFVQRYTVGYERFRDYLLGYTDGQPKDPRWAETLTDISAQLITELARLMASKRTMINVAYSLQRSIHGEQPFWMTVTLAALLGQIGLPGAGFGLGYGCMNNTGSGRKAFSGPRFSQGSNPVKDFIPVARVTDMLLNPGATFD…
Gammaproteobacteria	Pseudomonadales	Pseudomonadaceae	Pseudomonas	Pseudomonas syringae	317	WP_058418531.1	MSFTSLHWGAYRPQVEGGKLTALLPAEWDTHPSPIGDSVAQAITSPTRVMRPAVRRSFLEKNGGCPQLRGQEPFVEVSWPVALDLIAKELQRVRREYGNQAIFGGSYGWGSAGRFHHAQSQLHRFLNCIGGYVSSTDSYSLGAGRVLMPHIVGNMDWLLAAHTSWNNLAEHCELFVAFGGLPAKNAQTSPGGASDHLLVDALQRMSDAGVQFVNVSPLRDDLAGPTHNQWLAVRPGSDTALMMALCWVLISEGLHNEDFVQRYTVGYERFRDYLLGYTDGQPKDPRWAAALTDIPAEQIVELARRMASKRTMINIAYSLQRSIHGEQPFWMTVTLAALLGQIGLPGGGFGLGYGCMNNTGSGRKAFSGPRFSQGSNPIKAFIPVARVTDMLLNPGTSFD…
Gammaproteobacteria	Pseudomonadales	Pseudomonadaceae	Pseudomonas	Pseudomonas syringae	317	WP_024666477.1	MSFTSLHWGAYRPQVEGGKLTALLPAEWDTHPSPIGDSVAQAITSSTRVMRPAVRRSFLEKNGGCPQLRGQEPFVEVSWAVALDLVAKELQRVRREYGNQAIFGGSYGWGSAGRFHHAQSQLHRFLNCIGGYVSSTDSYSLGAGRVLMPHIVGNMDWLLAAHTSWNNLAEHCELFVAFGGLPAKNAQTSPGGASDHLLVDALQRMSDAGVQFVNVSPLRDDLAGPAHNQWLAVRPGSDTALMMALCWVLISEGLHNEDFVQRYTVGYERFRDYLLGYTDGQPKDPRWAAALTDIPAEQIVELARRMASKRTMINVAYSLQRSIHGEQPFWMTVTLAALLGQIGLPGGGFGLGYGCMNNTGSGRKAFSGPRFSQGSNPIKAFIPVARVTDMLLNPGTSFD…
Gammaproteobacteria	Pseudomonadales	Pseudomonadaceae	Pseudomonas	Pseudomonas syringae	317	WP_024680290.1	MSFTSLHWGAYRPQVEGGKLKALLPAEWDTHPSPIGDSVAQAITSPTRIMRPAVRRSFLEQNGGCPRLRGQEPFVEVSWAVALDLVAKELQRVRREHGNQAIFGGSYGWGSAGRFHHAQSQLHRFLNCIGGYVSSTDSYSLGAGRVLMPHIVGNMDWLLAAHTSWNNLAEHCELFVAFGGLPAKNAQTSPGGASDHLLVDALQRMSDAGVQFVNVSPLRDDLAGPAHNQWLAVRPGSDTALMMALCWVLISEGLHNEDFVQRYTVGYERFRDYLLGHTDGQPKDPCWAAALTDIPAEQIVELARRMASKRTMINVAYSLQRSIHGEQPFWMTVTLAALLGQIGLPGGGFGLGYGCMNNTGSGRKAFSGPRFSQGSNPIKAFIPVARVTDMLLNPGTSFD…
Gammaproteobacteria	Pseudomonadales	Pseudomonadaceae	Pseudomonas	Pseudomonas syringae	317	WP_024657618.1	MSFTSLHWGAYRPQVEGGKLKALLPAEWDTHPSPIGDSVAQAITSPTRIMRPAVRRSFLEQNGGCPQLRGQEPFVEVSWTVALDLVAKELQRVRREHGNQAIFGGSYGWGSAGRFHHAQSQLHRFLNCIGGYVSSTDSYSLGAGRVLMPHIVGNMDWLLAAHTSWNNLAEHCELFVAFGGLPAKNAQTSPGGASDHLLVDALQRMSDAGVQFVNVSPLRDDLAGPAHNQWLAVRPGSDTALMMALCWVLISEGLHNEDFVQRYTVGYERFREYLLGHTDGQPKDPCWAAALTDIPAQQIVELARRMASKRTMINVAYSLQRSIHGEQPFWMTVTLAALLGQIGLPGGGFGLGYGCMNNTGSGRKAFSGPRFSQGSNPIKAFIPVARVTDMLLKPGTSFD…
Gammaproteobacteria	Pseudomonadales	Pseudomonadaceae	Pseudomonas	Pseudomonas viridiflava	317	WP_116895244.1	MSFTSLHWGAYRPQVEDGKLTGLLPAEWDKDPSPIGDSVAEAITSPTRIRRPAIRRSFLQQAGGRPDLRGQEPFIEVSWEVALDLVASELQRVRHEHGNQAIFGGSYGWGSAGRFHHAQSQLHRFLNCIGGYVFSTDSYSLGAGRVLMPHIVGNMDWLLAAHTSWKNLAEHCELFVAFGGLPAKNAQTSPGGASDHLLGDALQRMSDAGVQFVNVSPLRDDLVGPTHNQWLAVRPGSDTALMMALSWVLISEGLHNEDFVQRYTVGYARFRDYLLGHTDGQPKDPRWAEALTDIPAQQIVELARRMASKRTMINVAYSLQRSLHGEQPFWMTVTLAALLGQIGLPGAGFGLGYGCMNNTGSGRKAFSGPRFSQGSNPVKAFIPVARVTDMLLNPGTPFD…
Betaproteobacteria	Burkholderiales	Alcaligenaceae	Achromobacter	Achromobacter dolens	337	WP_012733058.1	MSAVTPKPHPTLDRRAFIKSASALAALGALGVSPFSRGAQAAAPDRTVLSACHWGIFRARVRNGRFDRITPWEGDPHPTPMLQGVRDSIYSPTRIKYPMVRRAWLEHGPGADPDGRSTGDFVRVSWERAIALVAGELDRVRKHHGNTAIYAGSYGWKSTGKLHSCRVLLWRMLKLYGGFTSSLSNYSDAATSAVLPYVVGSAGVVDQCTTWPVIAKHTQVLVLWGCNPFNTCQIGWLVPDHNYFDLIKTAKAAGIKVICIDPIRTESCKLLDGEWIAPRPQTDVAMMLGIAHTLYSEKLHDEAFLKRYTTGFDAFLAYLTGRTDGTPKTPEWAAEICGIEPAKLRELARTFATHRTMLALGWSTQRQQHGEQVPWMLVTLAAMLGQIGLPGGGFGHAYH…
Betaproteobacteria	Burkholderiales	Alcaligenaceae	Achromobacter	Achromobacter dolens	337	WP_017432137.1	MSAVTPKPHPTLDRRAFIKSASALAALGALGVSPFSRGAQAAAPDRTVLSACHWGIFRARVRNGRFDRITPWEGDPHPTPMLQGVRDSIYSPTRIKYPMVRRAWLEHGPGADPDGRGTGDFVRVSWERAIALVAGELDRVRKHHGNTAIYAGSYGWKSTGKLHSCRVLLWRMLKLYGGFTSSLSNYSDAATSAVLPYVVGSAGVVDQCTTWPVIAKHTQVLVLWGCNPFNTCQIGWLVPDHNYFDLIKTAKAAGIKVICIDPIRTESCKLLDGEWIAPRPQTDVAMMLGIAHTLYSEKLHDEAFLKRYTTGFDAFLAYLTGRTDGTPKTPEWAAEICGIEPAKLRELARTFATHRTMLALGWSTQRQQHGEQVPWMLVTLAAMLGQIGLPGGGFGHAYH…
Betaproteobacteria	Burkholderiales	Alcaligenaceae	Achromobacter	Achromobacter insolitus	337	WP_017922751.1	MSAVTPKPHPTLDRRAFIKSASALAALGALGVSPFSRGAQAAAPDRTVLSACHWGIFRARVRNGRFDRITPWEGDPHPTPMLQGVRDSIYSPTRIKYPMVRRAWLEHGPGADPDGRGTGDFVRVSWERAIALVAGELDRVRKHHGNTAIYAGSYGWKSTGKLHSCRVLLWRMLKLYGGFTSSLSNYSDAATSAVLPYVVGSAGVVDQCTTWPVIAKHTQVLVLWGCNPLNTCQIGWLVPDHNYFDLIKTAKAAGIKVICIDPIRTESCKLLDGEWIAPRPQTDVAMMLGIAHTLYSEKLHDEAFLKRYTTGFDAFLAYLTGRTDGTPKTPEWAAEICGIEPAKLRELARTFATHRTMLALGWSTQRQQHGEQVPWMLVTLAAMLGQIGLPGGGFGHAYH…
Betaproteobacteria	Burkholderiales	Alcaligenaceae	Achromobacter	Achromobacter insolitus	337	WP_124837575.1	MSAVTPKPHPTLDRRAFIKSASALAALGALGVSPFSCGAQAAAPDRTVLSACHWGIFRARVRNGRFDRITPWEGDPHPTPMLQGVRDSIYSPTRIKYPMVRRAWLEHGPGADPDGRGTGDFVRVSWERAIALVAGELDRVRKHHGNTAIYAGSYGWKSTGKLHSCRVLLWRMLKLYGGFTSSLSNYSDAATSAVLPYVVGSAGVVDQCTTWPVIAKHTQVLVLWGCNPLNTCQIGWLVPDHNYFDLIKTAKAAGIKVICIDPIRTESCKLLNGEWIAPRPQTDVAMMLGIAHTLYSEKLHDEAFLKRYTTGFDAFLAYLTGRTDGTPKTPEWAAEICGIEPAKLRELARTFATHRTMLALGWSTQRQQHGEQVPWMLVTLAAMLGQIGLPGGGFGHAYH…
Betaproteobacteria	Burkholderiales	Alcaligenaceae	Achromobacter	Achromobacter insolitus	337	WP_153478460.1	MSAVTPKPHPTLDRRAFIKSASALAALGALGVSPFSRGAQAAAPDRTVLSACHWGIFRARVRNGRFDRITPWEGDPHPTPMLQGVRDSIYSPTRIKYPMVRRAWLEHGPGADPDGRGTGDFVRVSWERAIALVAGELDRVRKHHGNTAIYAGSYGWKSTGKLHSWRVLLWRMLKLYGGFTSSLSNYSDAATSAVLPYVVGSAGVVDQCTTWPVIAKHTQVLVLWGCNPLNTCQIGWLVPDHNYFDLIKTAKAAGIKVICIDPIRTESCKLLDGEWIAPRPQTDVAMMLGIAHTLYSEKLHDEAFLKRYTTGFDAFLAYLTGRTDGTPKTPEWAAEICGIEPAKLRELARTFATHRTMLALGWSTQRQQHGEQVPWMLVTLAAMLGQIGLPGGGFGHAYH…
Betaproteobacteria	Burkholderiales	Alcaligenaceae	Achromobacter	Achromobacter marplatensis	337	WP_015875288.1	MPKEPDSPLATGLSRRAFVKAAFATGLYGATAGFGLLEPCARAASAASSDDTRDVLTGSHWGAFRASVKNGLITGVKPWEGDPHPSHQLPGVIDSIYSPTRIRYPMVRRAWLEHGPGADVAGRGRGDFVRVSWDRALDLVANELRRVRGKYGAGGIYAGSYGWQSTGKLQPPRTLLARMMTVNGGFVGYSGDYSTGAAQVILPYVVGSIDVYEQPTVWPVVIDHTELMVFWGANPVSTNQIGWLVPDHAAYPAMEALRRKGTRVICIDPVRSETCRYFDAEWIAPRPQTDVAMMLGIAHTLYLEQRYDKAFLARYTTGFERFVPYLTGQSDQVPKDAEWASRICGVPAETIRGLARQFAAKRTMLAAGWSIQRQHHGEQAHWMLVTLASMLGQIGLPGG…
Betaproteobacteria	Burkholderiales	Alcaligenaceae	Achromobacter	Achromobacter marplatensis	337	WP_017424946.1	MPKEPDSPLATGLSRRAFVKAAFATGLYGATAGFGLLEPCARAASAASSDDTRDVLTGSHWGAFRASVKNGLITGVKPWEGDPHPSHQLPGVIDSIYSPTRIRYPMVRRAWLEHGPGADVAGRGRGDFVRVSWDRALDLVANELRRVRGKYGAGGIYAGSYGWQSTGKLQPPRTLLARMMTVNGGFVGYSGDYSTGAAQVILPYVVGSIDVYEQPTVWPVVIDHTELMVFWGANPVSTNQIGWLVPDHAAYPAMEALRRKGTRVICIDPVRSETCRYFDAEWIAPRPQTDVAMMLGIAHTLYVEQRYDKAFLARYTTGFERFVPYLTGQSDQVPKDAEWASRICGVPAETIRGLARQFAAKRTMLAAGWSIQRQHHGEQAHWMLVTLASMLGQIGLPGG…
Betaproteobacteria	Burkholderiales	Alcaligenaceae	Achromobacter	Achromobacter marplatensis	337	WP_017922754.1	MPKEPDSPLATGLSRRAFVKAAFATGLYGATAGFGLLEPCARAASAASSDDTRDVLTGSHWGAFRASVKNGLITGVKPWEGDPHPSHQLPGVIDSIYSPTRIRYPMVRRAWLEHGPGADVAGRGRGDFVRVSWDRALDLVANELRRVRGKYGAGGIYAGSYGWQSTGKLQPPRTLLARMMTVNGGFVGYSGDYSTGAAQVILPYVVGSIDVYEQPTVWPVVIDHTELMVFWGANPVSTNQIGWLVPDHAAYPAMEALRRKGTRVICIDPVRSETCRYFDAEWIAPRPQTDVAMMLGIAHTLYLEQRYDKAFLARYTTGFERFVPYLTGQSDQVPKDAEWASRICGVPAETIRGLARQFAAKRTMLAAGWSIQRQHHGEQAHWMLVTLASMLGQIGLPGG…
Betaproteobacteria	Burkholderiales	Alcaligenaceae	Achromobacter	Achromobacter piechaudii	337	WP_124837646.1	MPKEPDSPLATGLSRRAFVKAAFATGLYGATAGFGLLEPCARAASAASSDDTRDVLTGSHWGAFRASVKNGLITGVKPWEGDPHPSHQLPGVIDSIYSPTRIRYPMVRRAWLEHGPGADVAGRGRGDFVRVSWDRALDLVANELRRVRGKYGAGGIYAGSYGWQSTGKLQPPRTLLARMMTVNGGFVGYSGDYSTGAAQVILPYVVGSIDVYEQPTVWPVVIDHTELMVFWGANPVSTNQIGWLVPDHAAYPAMEALRRKGTRVICIDPVRSETCRYFDAEWIAPRPQTDVAMMLGIAHTLYLEQRYDKAFLARYTTGFERFVPYLTGQSDQVPKDAEWASRICGVPAETIRGLARQFAAKRTMLAAGWSIQRQHHGEQAHWMLVTLASMLGQIGLPGG…
Alphaproteobacteria	Rhizobiales	Bradyrhizobiaceae	Bosea	Bosea sp. BK498	358	WP_003521830.1	MNSFKTHSSHWGAFSGRLENGRLEIEPHPGDPHPSPLLGNLPAIADSPVRIKRPAVRRGWLERETGHAQRRGADDFVEVSWAEATKLVADELRRVYDDHGPSAVFGGSYGWSSAGRFHHAQSQIHRFLNVLGGYVRSVNTYSSGAAMVIIPHVLGPYDSFDRKSVTWDAIERSSELVLAFGGMAIKNADVHGGGISTHTVRQKLAGASARGAHFTFVSPLADDFPADAGAEWLPIIPGTDVAMMLGLAHVLVTEGLHDRTFLERYTVGYDRFENYLLGREDGQHKSPEWAAAICNIAPETIRKLARRMAGSRTLITVSHSLQRADYGEQPVWMGIVLAAMLGQIGLDGGGFSYSLGALGNIGKNLLAVPLPTLQQLKNPVPDYIPCARIADMLLNPGAE…
Alphaproteobacteria	Rhizobiales	Bradyrhizobiaceae	Bosea	Bosea sp. BK604	358	WP_080867152.1	MNSFKTHSSHWGAFSGRFANGRLEIEPHPGDPHPSPLLGNLPAIADSPVRIKRPAVRRGWLERETGHAQRRGADDYVEVSWAEATKLVADELKRVYDDHGPSAVFGGSYGWSSAGRFHHAQSQIHRFLNVLGGYVRSVNTYSSGAAMVIIPHVLGPYDSFDRKSVTWDAIERSSELVLAFGGMAIKNADVHGGGISTHSVRQKLAGASARGAHFTFISPLADDFPGDLNAEWLPIIPGTDVAMMLGLAHVLVTEGLHDRAFLERYTAGYDRFENYLLGREDGQHKSPEWAAAICNIDPETIRKLARKMAGSRTLITVSHSLQRADYGEQPVWMGIVLAAMLGQIGLDGGGFSYSIGALGNIGKSLLAVPLPTLQQFKNPVPDYIPCARIADMLLNPGTE…
Alphaproteobacteria	Rhizobiales	Bradyrhizobiaceae	Bosea	Bosea sp. CF476	358	WP_087745316.1	MNSFKTHSSHWGAFSGRFANGRLEIEPHPGDPHPSPLLGNLPAIADSPVRIKRPAVRRGWLERETGHAQRRGADDYVEVSWAEATKLVADELKRVYDGHGPSAVFGGSYGWSSAGRFHHAQSQIHRFLNVLGGYVRSVNTYSSGAAMVIIPHVLGPYDSFDRKSVTWDAIERSSELVLAFGGMAIKNADVHGGGISTHSVRQKLAGASARGAHFIFISPLADDFPGDLNAEWLPIIPGTDVAMMLGLAHVLVTEGLHDRAFLERYTAGYDRFENYLLGREDGQHKSPEWAAAICNIDPETIRKLARKMAGSRTLITVSHSLQRADYGEQPVWMGIVLAAMLGQIGLDGGGFSYSIGALGNIGKSLLAVPLPTLQQFKNPVPDYIPCARIADMLLNPGTE…
Alphaproteobacteria	Rhizobiales	Bradyrhizobiaceae	Bosea	Bosea sp. EC-HK365B	358	WP_099087060.1	MNSFKTHSSHWGAFSGRFANGRLEIEPHPGDPHPSPLLGNLPAIADSPVRIRRPAVRRGWLERETGHAQRRGADDYVEVSWAEATKLVADELKRVYDDHGPSAVFGGSYGWSSAGRFHHAQSQIHRFLNVLGGYVRSVNTYSSGAAMVIIPHVLGPYDSFDRKSVTWDAIERSSELVLAFGGMAIKNADVHGGGISTHSVRQKLAGASARGAHFTFISPLADDFPGDLNAEWLPIIPGTDVAMMLGLAHVLVTEGLHDRAFLERYTAGYDRFENYLLGREDGQHKSPEWAAAICNIDPETIRKLARKMAGSRTLITVSHSLQRADYGEQPVWMGIVLAAMLGQIGLDGGGFSYSIGALGNIGKSLLAVPLPTLQQFKNPVPDYIPCARIADMLLNPGTE…
Alphaproteobacteria	Rhizobiales	Bradyrhizobiaceae	Bradyrhizobium	Bradyrhizobium sp. MOS002	358	WP_003504247.1	MNPFKTHSSHWGAFSGRFANGRLEIEPHPGDPHPSPLLGNLPAIADSPVRIRRPAVRRGWLERETGHAQRRGADDYVEVSWAEATKLVADELKRVYDDHGPSAVFGGSYGWSSAGRFHHAQSQIHRFLNVLGGYVRSVNTYSSGAAMVIIPHVLGPYDSFDRKSVTWDAIERSSELVLAFGGMAIKNADVHGGGISTHSVRQKLAGASARGAHFTFISPLADDFPGDLNAEWLPIIPGTDVAMMLGLAHVLVAEGLHDRAFLERYTAGYDRFENYLLGREDGQHKNPEWAAAICNIAPETIRKLARKMAGSRTLITVSHSLQRADYGEQPVWMGIVLAAMLGQIGLDGGGFSYSLGALGNIGKNLLAVPLPTLQQFKNPVPDYIPCARIADMLLNPGTE…
Alphaproteobacteria	Rhizobiales	Bradyrhizobiaceae	Bradyrhizobium	Bradyrhizobium sp. MOS003	358	WP_020813055.1	MNSFKTHSSHWGAFSGRFANGRLEIEPHPGDPHPSPLLGNLPAIADSPVRIKRPAVRRGWLERETGHAQRRGADDYVEVSWAEATKLVADELKRVYDGHGPSAVFGGSYGWSSAGRFHHAQSQIHRFLNVLGGYVRSVNTYSSGAAMVIIPHVLGPYDSFDRKSVTWDAIERSSELVLAFGGMAIKNADVHGGGISTHSVRQKLAGASARGAHFIFISPLADDFPGDLNAEWLPIIPGTDAAMMLGLAHVLVTEGLHDRAFLERYTAGYDRFENYLLGREDGQHKSPEWAAAICNIDPETIRKLARKMAGSRTLITVSHSLQRADYGEQPVWMGIVLAAMLGQIGLDGGGFSYSIGALGNIGKSLLAVPLPTLQQFKNPVPDYIPCARIADMLLNPGTE…
Alphaproteobacteria	Rhizobiales	Bradyrhizobiaceae	Bradyrhizobium	Bradyrhizobium sp. MOS004	358	WP_060724375.1	MNPFKTHSSHWGAFSGRFANGRLEIEPHPGDPHPSPLLGNLPAIADSPVRIRRPAVRRGWLERETGHAQRRGADDYVEVSWAEATKLVADELKRVYDDHGPSAVFGGSYGWSSAGRFHHAQSQIHRFLNVLGGYVRSVNTYSSGAAMVIIPHVLGPYDSFDRKSVTWDAIERSSELVLAFGGMAIKNADVHGGGISTHSVRQKLAGASARGAHFTFISPLADDFPGDLNAEWLPIIPGTDVAMMLGLAHVLVAEGLHDRAFLERYTAGYDRFENYLLGREDGQHKNPEWAAAICNIAPETIRKLARKMAGSRTLITVSHSLQRADYGEQPVWMGIVLAAMLGQIGLDGGGFSYSLGALGNIGKNLLAVPLPTLQQFKNPVPDYIPCARIADMLLNPGTE…
Alphaproteobacteria	Rhizobiales	Bradyrhizobiaceae	Bradyrhizobium	Bradyrhizobium sp. NAS80.1	358	WP_111792875.1	MNSFKTHSSHWGAFSGRFANGRLEIEPHPGDPHPSPLLGNLPAIADSPVRIKRPAVRRGWLERETGHAQRRGADDYVEVSWAEATKLVADELKRVYDGHGPSAVFGGSYGWSSAGRFHHAQSQIHRFLNVLGGYVRSVNTYSSGAAMVIIPHVLGPYDSFDRKSVTWDAIERSSELVLAFGGMAIKNADVHGGGISTHSVRQKLAGASARGAHFIFISPLADDFPGDLNAEWLPIIPGTDVAMMLGLAHVLVTEGLHDRAFLERYTAGYDRFENYLLGREDGQHKSPEWAAAICNIDPETIRKLARKMAGSRTLITVSHSLQRADYGEQPVWMGIVLAAMLGQIGLDGGGFSYSIGALGNIGKSLLAVPLPTLQQFKNPVPDYIPCARIADMLLNPGTE…
Alphaproteobacteria	Rhizobiales	Bradyrhizobiaceae	Bradyrhizobium	Bradyrhizobium sp. NAS96.2	358	WP_114835930.1	MNSFKTHSSHWGAFSGRFANGRLEIEPHPGDPHPSPLLGNLPAIADSPVRIKRPAVRRGWLERETGHAQRRGADDYVEVSWAEATKLVADELKRVYDDHGPSAVFGGSYGWSSAGRFHHAQSQIHRFLNVLGGYVRSVNTYSSGAAMVIIPHVLGPYDSFDRKSVTWDAIERSSELVLAFGGMAIKNADVHGGGISTHSVRQKLAGASARGAHFIFISPLADDFPGDLNAEWLPIIPGTDVAMMLGLAHVLVTEGLHDRAFLERYTAGYDRFENYLLGREDGQHKSPEWAAAICNIDPETIRKLARKMAGSRTLITVSHSLQRADYGEQPVWMGIVLAAMLGQIGLDGGGFSYSIGALGNIGKSLLAVPLPTLQQFKNPVPDYIPCARIADMLLNPGTE…
Alphaproteobacteria	Rhizobiales	Bradyrhizobiaceae	Bradyrhizobium	Bradyrhizobium sp. NFR13	358	WP_121592743.1	MNPFKTHSSHWGAFSGRFANGRLEIEPHPGDPHPSPLLGNLPAIADSPVRIRRPAVRRGWLERETGHAQRRGADDYVEVSWAEATKLVADELKRVYDDHGPSAVFGGSYGWSSAGRFHHAQSQIHRFLNVLGGYVRSVNTYSSGAAMVIIPHVLGPYDSFDRKSVTWDAIERSSELVLAFGGMAIKNADVHGGGISTHSVRQKLAGASARGAHFTFISPLADDFPGDLNAEWLPIIPGTDVAMMLGLAHVLVAEGLHDRAFLERYTAGYDRFENYLLGREDGQHKNPEWAAAICNIAPETIRKLARKMAGSRTLITVSHSLQRADYGEQPVWMGIVLAAMLGQIGLDGGGFSYSLGALGNIGKNLLAVPLPTLQQFKNPVPDYIPCARIADMLLNPGTE…
Alphaproteobacteria	Rhizobiales	Bradyrhizobiaceae	Bradyrhizobium	Bradyrhizobium sp. NFR13	358	WP_128286958.1	MNSFKTHSSHWGAFSGRFANGRLEIEPHPGDPHPSPLLGNLPAIADSPVRIRRPAVRRGWLERETGHTQRRGADDYVEVSWAEATKLVADELKRVYDDHGPSAVFGGSYGWSSAGRFHHAQSQIHRFLNVLGGYVRSVNTYSSGAAMVIIPHVLGPYDSFDRKSVTWDAIERSSELVLAFGGMAIKNADVHGGGISTHSVRQKLAGASARGAHFTFISPLADDFPGDLNAEWLPIIPGTDVAMMLGLAHVLVTEGLHDRAFLERYTAGYDRFENYLLGREDGQHKSPEWAAAICNIDPETIRKLARKMAGSRTLITVSHSLQRADYGEQPVWMGIVLAAMLGQIGLDGGGFSYSIGALGNIGKSLLAVPLPTLQQFKNPVPDYIPCARIADMLLNPGTE…
Alphaproteobacteria	Rhizobiales	Bradyrhizobiaceae	Bradyrhizobium	Bradyrhizobium sp. OK095	358	WP_153315849.1	MNSFKTHSSHWGAFSGRFANGRLEIEPHPGDPHPSPLLGNLPAIADSPVRIRRPAVRRGWLERETGHAQRRGADDYVEVSWAEATKLVADELKRVYDGHGPSAVFGGSYGWSSAGRFHHAQSQIHRFLNVLGGYVRSVNTYSSGAAMVIIPHVLGPYDSFDRKSVTWDAIERSSELVLAFGGMAIKNADVHGGGISTHSVRQKLAGASARDAHFIFISPLADDFPGALNAEWLPIIPGTDVAMMLGLAHVLVTEGLHDRAFLERYTAGYDRFENYLLGREDGQHKSPEWAAAICNIDPETIRKLARKMAGSRTLITVSHSLQRADYGEQPVWMGIVLAAMLGQIGLDGGGFSYSIGALGNIGKSLLAVPLPTLQQFKNPVPDYIPCARIADMLLNPGTE…
Alphaproteobacteria	Rhizobiales	Rhizobiaceae	Rhizobium	Rhizobium sp. AU243	358	WP_035223839.1	MDNYRTHSSHWGAFSGSYRNGKLDIRPHPGDPHPSPLLGNLPAIADSSARIRRPAIRRGWLEGKPDNARMRGADDYVEVSWQQATDIVAKELQRVYADFGPQAVFGGSYGWSSAGRFHHAQSQVHRFLNVLGGYVRSVNTYSSGAAMVIIPHVLGPYDYFDRKSVTWDAIERSSELIVAFGGMALRNTDVHGGGNSVHIVPQKLKGASARGARFVLISPLKDDFPKELNAEWLPVKPGTDVALMLGLAHVLVTEDLHDREFIDRYTVGYQRFEDYLLGQTDGVAKSPEWASGICGIGADTIKELSRAMADARTLITVSHSLQRADYGEQPVWLGIVLAAMLGQMGLDGGGYSYSLGALGNVGKSLLAVPLPTLNQFKNPVADFIPVARIADMLLNPGDD…
Alphaproteobacteria	Rhizobiales	Rhizobiaceae	Rhizobium	Rhizobium sp. BK068	358	WP_142173324.1	MDNYRTHSSHWGAFSGSYRNGKLDIRPHPGDPHPSPLLGNLPAIADSSARIRRPAIRRGWLEGKPDNARMRGADDYVEVSWQQATDIVAKELQRVYADFGPQAVFGGSYGWSSAGRFHHAQSQVHRFLNVLGGYVCSVNTYSSGAAMVIIPHVLGPYDHFDRKSVTWDAIERSSELIVAFGGMALRNTDVHGGGNSVHIVPQKLKGASARGARFVLISPLKDDFPKELNAEWLPVTPGTDVALMLGLAHVLVAEGLHDREFIDRYTVGYQRFEDYLLGRTDGVAKSPEWASGICGIGADTIKELSRAMANARTLITVSHSLQRADYGEQPVWLGIVLAAMLGQMGLDGGGYSYSLGALGNVGKSLLAVPLPTLNQFKNPVADFIPVARIADMLLNPGDD…
Alphaproteobacteria	Rhizobiales	Rhizobiaceae	Rhizobium	Rhizobium sp. NAU-18	358	WP_012649710.1	MNEFQTHSSHWGAFSGRYEDGKLEIRPHPADPYPSPLLGNLAAIAHSPARIRRPAVRRGWLESKKGNAQDRGADDYVDVSWPEAFDLVAGELRRVYGDFGPQAIFGGSYGWSSAGRFHHAQSQIHRFLNVLGGYVRSVNTYSSGAAMVIIPHVLGPYDHFDRKSVTWDAIERSSELIVAFGGMAIKNADVHGGGISSHIVRQTLNGASARGARFVLVSPLKDDFPVELDAQWLPIVPGTDVALMLGVAHALVNAGLHDRGFLDRYTVGYKRFEDYLFGRSDGVEKSPEWASGICGIDVDAIKELARAMAGARTLITVSHSLQRADYGEQPVWMGIVLAAMLGQIGLDGGGYAYSLGALGNIGKAQLAVPLPTLSQFKNPVPDFIPVARIADMLLNPGDE…
Alphaproteobacteria	Rhizobiales	Rhodobiaceae	Afifella	Afifella pfennigii	358	WP_025595257.1	MDNYKTHSSHWGAFSGSYRNGKLDIRPHPDDPHPSPLLANLPAIADSAARIRRPAVRRGWLEGKPGNAQIRGADDYVEVDWPQAADLVAKELQRVYGDYGPQAVFGGSYGWSSAGRFHHAQSQVHRFLNTLGGYVRSVNTYSSGAAMVIIPHVLGPYDHFDRKSVTWDAIERSSELIVAFGGMAIKNTDVHGGGNSVHIVPQKLNGARARGARFVLISPLKDDFPKDLNAEWLPVIPGTDVALMLGLAHVLVTEGLHDRAFLDRYAVGYQRFEDYLLGRTDGVAKSPEWASGLCGIGTETIRELARTMARARTLITVSHSLQRADYGEQPVWLGIVLATMLGQIGLDGGGYSYSLGALGNVGKNLLAVPLPTLSQFKNPVADFIPVARIADMLLNPGGE…
Alphaproteobacteria	Rhizobiales	Rhodobiaceae	Rhodobium	Rhodobium orientis	358	WP_065658750.1	MDNYKTHSSHWGAFSGSYRNGKLDIRPHPDDPHPSPLLANLPAIADSAARIRRPAVRRGWLEGKPGNAQIRGADDYVEVDWPQAADLVAKELQRVYGDYGPQAVFGGSYGWSSAGRFHHAQSQVHRFLNTLGGYVRSVNTYSSGAAMVIIPHVLGPYDHFDRKSVTWDAIERSSELIVAFGGMAIKNTDVHGGGNSVHIVPQKLNGARARGARFVLISPLKDDFPKDLNAEWLPVIPGTDVALMLGLAHVLVTEGLHDRAFLDRYAVGYQRFEDYLLGRTDGVAKSPEWASGLCGIGTETMRELARTMARARTLITVSHSLQRADYGEQPVWLGIVLAAMLGQIGLDGGGYSYSLGALGNVGKNLLAVPLPTLNQFKNPVADFIPVARIADMLLNPGGE…
Alphaproteobacteria	Rhizobiales	Rhodobiaceae	Rhodobium	Rhodobium orientis	358	WP_065688774.1	MDNYKTHSSHWGAFSGSYRNGKLDIRPHPDDPHPSPLLANLPAIADSAARIRRPAVRRGWLEGKPGNAKIRGADDYVEVDWPQAADLVAKELQRVYGDYGPQAVFGGSYGWSSAGRFHHAQSQVHRFLNTLGGYVRSVNTYSSGAAMVIIPHVLGPYDHFDRKSVTWDAIERSSELIVAFGGMAIKNTDVHGGGNSVHIVPQKLNGARARGARFVLISPLKDDFPKDVNAEWLPIIPGTDVALMLGLAHVLVTEGLHDRAFLDRYAVGYQRFEDYLLGRTDGVAKSPEWASGLCGIGTETIRELARTMARARTLITVSHSLQRADYGEQPVWLGIVLAAMLGQIGLDGGGYSYSLGALGNVGKNLLAVPLPTLNQFKNPVADFIPVARIADMLLNPGGE…
Alphaproteobacteria	Rhizobiales	Rhodobiaceae	Rhodobium	Rhodobium orientis	358	WP_080849887.1	MDNYKTHSSHWGAFSGSYRNGKLDIRPHPADPHPSPLLANLPAIADSAVRIRRPAVRRGWLEGKPGNAQIRGADDYVEVDWPQAADLVAKELQRVYGDYGPQAVFGGSYGWSSAGRFHHAQSQVHRFLNTLGGYVRSVNTYSSGAAMVIIPHVLGPYDHFDRKSVTWDAIERSSELIVAFGGMAIKNTDVHGGGNSVHIVPQKLNGARARGARFVLISPLKDDFPKDLNAEWLPVIPGTDVALMLGLAHVLVTEGLHDRAFLDRYAVGYQRFEDYLLGRTDGVAKSPEWASGLCGIGTETIRELARTMARARTLITVSHSLQRADYGEQPVWLGIVLAAMLGQIGLDGGGYSYSLGALGNVGKNLLAVPLPTLNQFKNPVADFIPVARIADMLLNPGGE…
Alphaproteobacteria	Rhizobiales	Rhodobiaceae	Rhodoligotrophos	Rhodoligotrophos sp. lm1	358	WP_121557336.1	MDNYKTHSSHWGAFSGSYRNGKLDIRPHPDDPHPSPLLANLPAIADSAARIRRPAVRRGWLEGKPGNAQIRGADDYVEVDWPQAADLVAKELQRVYGDYGSQAVFGGSYGWSSAGRFHHAQSQVHRFLNTLGGYVRSVNTYSSGAAMVIIPHVLGPYDHFDRKSVTWDAIERSSELIVAFGGMAIKNTDVHGGGNSVHIVPQKLNGARARGARFALISPLKDDFPKDLNAEWLPVIPGTDVALMLGLAHVLVTEGLHDRAFLDRYAVGYQRFEDYLLGRTDGVAKSPEWASGLCGIGTETMRELARTMARARTLITVSHSLQRADYGEQPVWLGIVLAAMLGQIGLDGGGYSYSLGALGNVGKNLLAVPLPTLNQFKNPVADFIPVARIADMLLNPGGE…
Alphaproteobacteria	Rhizobiales	Unclassified	Pseudorhodoplanes	Pseudorhodoplanes sinuspersici	358	WP_149916416.1	MDNYKTHSSHWGAFSGSYRNGKLDIRPHPDDPHPSLLLANLPAIADSAARIRRPAVRRGWLEGKPGNAQIRGADDYVEVDWPQAADLVAKELQRVYGDYGPQAVFGGSYGWSSAGRFHHAQSQVHRFLNTLGGYVRSVNTYSSGAAMVIIPHVLGPYDHFDRKSVTWDAIERSSELIVAFGGMAIKNTDVHGGGNSVHIVPQKLNGARARGARFVLISPLKDDFPKDLNAEWLPVIPGTDVALMLGLAHVLVTEGLHDRAFLDRYAVGYQRFEDYLLGRTDGVAKSPEWASGLCGIGTETIRELARTMARARTLITVSHSLQRADYGEQPVWLGIVLAAMLGQIGLDGGGYSYSLGALGNVGKNLLAVPLPTLNQFKNPVADFIPVARIADMLLNPGGE…
Alphaproteobacteria	Rhizobiales	Unclassified	Unclassified	Rhizobiales bacterium	358	WP_154964074.1	MDNYKTHSSHWGAFSGSYRNGKLDIRPHPDDPHPSPLLANLPAIADSAARIRRPAVRRGWLEGKPGNAQIRGADDYVEVDWSQAADLVAKELQRVYGDYGPQAVFGGSYGWSSAGRFHHAQSQVHRFLNTLGGYVRSVNTYSSGAAMVIIPYVIGPYDHFDRKSVTWDAIERSSELIVAFGGMAIKNTDVHGGGNSVHIVPQKLNGARARGARFVLISPLKDDFPKDLNAEWLPIIPGTDVALMLGLAHILVTEGLHDRAFLDRYTVGYQRFEDYLLGRTDSVAKSPEWASGICGIGTETIRELARTMARARTLITVSHSLQRADYGEQPVWLGIVLAAMLGQMGLDGGGYSYSLGALGNVGKNLLAVPLPTLSQFKNPVADFIPVARIADMLLNPGGE…
Alphaproteobacteria	Rhizobiales	Unclassified	Unclassified	Rhizobiales bacterium	358	WP_149910720.1	MDNYKTHSSHWGAFSGSYRNGKLDIRPHPDDPHPSPLLANLPAIADSAARIRRPAVRRGWLEGKPGNAQIRGADDYVEVDWPQAADLVAKELQRVYGDYGPQAVFGGSYGWSSAGRFHHAQSQVHRFLNTLGGYVRSVNTYSSGAAMVIIPHVLGPYDHFDRKSVTWDAIERSELIVAFGGMAIKNTDVHGGGNSVHIVPQKLNGARARGARFVLISPLKDDFPKDLNAEWLPVIPGTDVALMLGLAHVLVTEGLHDRAFLDRYAVGYQRFEDYLLGRTDGVAKSPEWASGLCGIGTETIRELARTMARARTLITVSHSLQRADYGEQPVWLGIVLAAMLGQIGLDGGGYSYSLGALGNVGKNLLAVPLPTLNQFKNPVADFIPVARIADMLLNPGGEF…
Alphaproteobacteria	Rhizobiales	Bradyrhizobiaceae	Bosea	Bosea sp. F3-2	359	WP_142843050.1	MNSFKTHSSHWGAFSGRLANGRLEIEPHPDDPHPSPLLGNLPAVAHSPVRVRRPAVRRGWLERETGHAQRRGADDYVEVSWAEATRLVADELKRVYDHHGPSAVFGGSYGWSSAGRFHHAQSQIHRFLNVLGGYVRSVNTYSSGAAMVIIPHVLGPYDSFDRKSVTWDAIERSSELVLAFGGMAIKNADVHGGGISTHTVRQKLAGAKARGAHFTFISPLANDFSSDMNAEWLPIIPGTDVAMMLGLAHVLVTEELHDRAFLDRYTAGYDRFENYLLGREDGQHKSPEWAAAICNIAPETIRKLARKMASSRTLITLSHSLQRADYGEQPVWMGIVLAAMLGQIGLDGGGFSYSLGALGNIGKNLLAVPLPTLQQFKNPVPDYIPCARIADMLLNPGAE…
Alphaproteobacteria	Rhizobiales	Bradyrhizobiaceae	Bradyrhizobium	Bradyrhizobium sp. BK707	359	WP_052210868.1	MDLTDERDAVGQAPYRQHSSHWGAFSARMVDGRLDIRPFSGDGEPSALLNNIPDSISHPARLRRPLVRKGWLEDGPGPDARRGKDTYVEMGWPEAIKIAATELRRLGAGTEASATLPGAHVFGGSYGWSSAGRFHHAQGQVHRFLNTVFGGYVGSVDTYSSAAGAVILSYVYGNAVNLTRDQPWWQSLADKTELVLAFGGLPLRNTAVSGGGNSQHVGRTSIDKAIQRGCRLVSISPLADDMPVDIGAEWIAPRPGTDTALMLGMAYRLMETGRVDHDYLSRYTTGYEKFAAYLGGQSDGVPKTPAWAEQICGIPDGKIIDLADLAAASSRTLINVTYSLQRARGGEQPVWMALVLASMLGQGREPGGGFCYGLGSIGNIGKERLAVPLPTLPQGRNGI…
Alphaproteobacteria	Rhizobiales	Rhizobiaceae	Agrobacterium	Agrobacterium tumefaciens	359	WP_080761298.1	MSKRYTTSHWGVYEASAGADGVTLSSFSEDPDPSPIGLHQLSPDLMRVRVKRPAIRKSWLDNGPGSHPDLRGKEPFVEVSWEEALRLTAGELARVKTTYGNEAIFGGSYGWASAGRFHHANSQIHRFLNVIGGYVSHRDSYSLAAARVLMPHIVAPMEELMKEHTAWSVLADHCELFVTFGGVPAKNAQISQAGAGRHQLRDALHRMAVAGVEFVNISPVASNIDTGGPVDWIPIRPGSDTAMMLALAFEIFSDGSHDVAFLDRYCTGWPEFERYLTGMSDGQPKTADWASAICAVPAERIRTLAKKMAGKRTMLNTVWALQRAEHGEQPFWMTVTLAAMLGQIGLPGGGFGVGYGCENSIGSAHSRLSGPSLPQGKNSVTAFIPVARIADMLLNPGKA…
Alphaproteobacteria	Rhizobiales	Rhizobiaceae	Rhizobium	Rhizobium sp. NFACC06-2	359	WP_034515562.1	MNEFQTHSSHWGAFSGRYEDGKLEIRPHPADPYPSPLLGNLAAIAHSPVRIRRPAVRRGWLESKKGNAQDRGADDYVDVSWPEAFDLVAGELRRVYGDFGPQAIFGGSYGWSSAGRFHHAQSQIHRFLNVLGGYVRSVNTYSSGAAMVIIPHVLGPYDHFDRKSVTWDAIERSSELIVAFGGMAIKNADVHGGGISSHIVRRTLNGASARGARFVLVSPLKDDFPTELDAQWLPIVPGTDVALMLGIAHALVNAGLHDRGFLDRYTVGYKRFEDYLLGRSDGVEKNPEWASGICGIGADAIKQLALAMAQARTLITVSHSLQRADYGEQPVWMGIVLAAMLGQIGLDGGGYAYSLGALGNIGKAQLAVPLPTLSQFKNPVPDFIPVARIADMLLNPGDE…
Alphaproteobacteria	Rhizobiales	Rhizobiaceae	Rhizobium	Rhizobium sp. NFR07	359	WP_042472466.1	MNTFQTHSSHWGAFSGRYEDGKLEIRPHPADPYPSPLLGNLAAIAHSLARIRRPAVRRGWLESKKGNAQDRGADDYVDVSWPEAFDLVAGELRRVYGDFGPQAIFGGSYGWSSAGRFHHAQSQIHRFLNVLGGYVRSVNTYSSGAAMVIIPHVLGPYDHFDRKSVTWDAIERSSLLIVAFGGMAIKNADVHGGGISSHIVRQTLNGASARGARFVLVSPLKDDFPAELDAQWLPIVPGTDVALMLGVAHALVNAGLHDRGFLDRYTVGYKRFEDYLLGRSDGVEKNPEWASGICGIGADAIKQLALAMAQARTLITVSHSLQRADYGEQPVWMGIVLAAMLGQIGLDGGGYAYSLGALGNIGKAQLAVPLPTLSQFKNPVPDFIPVARIADMLLNPGDE…
Alphaproteobacteria	Rhizobiales	Unclassified	Unclassified	Rhizobiales bacterium	359	WP_142851568.1	MDNYKTHSSHWGAFSGSYRSGKLDIRPHPDDPHPSPLLANLPAIADSAARIRRPAVRRGWLEGKPGNAQIRGADDYVEVDWPQAADLVAKELQRVYGDYGPQAVFGGSYGWSSAGRFHHAQSQVHRFLNTLGGYVRSVNTYSSGAAMVIIPHVLGPYDHFDRKSVTWDAIERSSELIVAFGGMAIKNTDVHGGGNSVHIVPQKLNGARARGARFVLISPLKDDFPKDLNAERLPVIPGTDVALMLGLAHVLVTEGLHDRAFLDRYAVGYQRFEDYLLGRTDGVAKSPEWASGLCGIGTETIRELARTMARARTLITVSHSLQRADYGEQPVWLGIVLAAMLGQIGLDGGGYSYSLGALGNVGKNLLAVPLPTLNQFKNPVADFIPVARIADMLLNPGGE…
Alphaproteobacteria	Rhizobiales	Bradyrhizobiaceae	Tardiphaga	Tardiphaga sp. vice352	373	WP_071208388.1	MVTITHSSHWGAFEAEVEAGRLVSVKPFSTDADPSPILDALPGMVHSSMRVARPMIRKGWLENGAGPAEGARGRDSFVAVPWDEALDMVAGEIRRIRDSQGNEALFSGSYGWASAGRFHHAKTQLQRFFNLIGGSTTQIGSYSYAAGQTLLPHIVGSIDPLVGPLSSWDGIVADTRILVAFGGIPLKNAQVEAGGTAEHTTGPWLERARRAGIRIVNISPIRDDIGSKFGAEWISIRPGTDTAMLLAMAYVFQSEGRHDRAFLDTYCVGFDQFAEYLRGAVDGIAKTPEWAASLTGVPAETIANLARAMAGERSMINLAWSLQRADKGEQPYWAAISLACLIGQIGLPGGGFGFGYGTEAGMGNPRRPIPLPTHQAGQNPCPSAIPVARIADMLLAPGT…
Alphaproteobacteria	Rhizobiales	Rhizobiaceae	Rhizobium	Rhizobium azibense	373	WP_139192628.1	MTHSSHWGAFEAEVEAGRLVSVKPFSTDADPSPILDALPGMVHSSMRVARPMIRKGWLENGAGPAEGARGRDSFVAVPWDEALDMVAGEIRRIRDSQGNEALFSGSYGWASAGRFHHAKTQLQRFFNLIGGSTTQIGSYSYAAGQTLLPHIVGSIDPLVGPLSSWDGIVADTRILVAFGGIPLKNAQVEAGGTAEHTTGPWLERARRAGIRIVNISPIRDDIGSKFGAEWISIRPGTDTAMLLAMAYVFQSEGRHDRAFLDTYCVGFDQFAEYLRGAVDGIAKTPEWAASLTGVPAETIANLARAMAGERSMINLAWSLQRADKGEQPYWAAISLACLIGQIGLPGGGFGFGYGTEAGMGNPRRPIPLPTHQAGQNPCPSAIPVARIADMLLAPGTPYE…
Alphaproteobacteria	Rhizobiales	Rhizobiaceae	Rhizobium	Rhizobium leguminosarum	373	WP_156631029.1	MDRNGKPEFFPHSSHWGAFTVRTDDGKLSAIEPFAKDPFPSPMLRSIPEWVHHTTRIARPAIRKGWLDGDGGRGRGTDAFVEVDWNEALSAISNVLDNAITDHGNSSIFAGSYGWASAGRFHHPKTQLQRYLGLRGGYTGQIHSYSIAAGYAILPHVVGNTDSITRATTSWQSISAHTELFLAFGGLPLKNHQVVSGGPGAHSAEMWMRTARGNGVRFINISPLMSDAPEFLDAERIPIRPGSDTALMLALAYHLLKNNRQDDEFLARCTVGFEQFSSYLEGADGGCPRDADWAAGLTGIPAGRILRLAEEIAASRTLVSTNWSLQRADHGEQPFWMTIVLAAILGGIGLPGQGFAFGYGSIAGMGEPRTPIPAVSLKQGPNPAGSAIPVARIADMLLA…
Alphaproteobacteria	Rhizobiales	Rhizobiaceae	Rhizobium	Rhizobium sp. BK398	373	WP_156631037.1	MSSSFRQHSSHWGAFSARHFDGRTDILPFPGDPDPSPLLGNLPASLSDPCRILKPAVRRGFLNHGPGPDERRGQDEFVEVSWEKAIDLVSGELRRVYGAHGPSSVFGGSYGWSSAGRFHHAQSQIHRFLNVMGGYVRHLNNYSAGAAMVIIPHVFGNYDHFERRSVSWKAIAEHSELVVSFGGMAVKNAMVNGGGNSQHIVRPTMHRAAEAGTRFVNVSPLRDDMPVEARSEWVAVIPGTDVALMLGLAHTLVREGLCDREFLARYTEGYERFEVYLLGSNDGIAKTAEWAAAICGIEADAICQLAKDMAKRRTLITVSHSMQRAEHGEQPVWMAITLACMLGQIGLPGGGFSYSLGALGNVGKDALSAPLPTLSQGTNPCKEFIPVARISDMLLHPGE…
Alphaproteobacteria	Rhizobiales	Methylobacteriaceae	Microvirga	Microvirga lotononidis	375	WP_014493550.1	MDDTIGFPDPGLDLSDGFKPHTSHWGVFSARQSEAGLEVRAYAGDPDPNGIIGNFPGALRHQARIAQPAIRRGWLERGPGPDDRRGRDEFVSVSWEKALDLLGDELGRIRDTRGPGAVFGGSYGWSSAGRFHHAQSQVHRFLNIAMGGYVRSVNTYSSGASSVLLPQILAGYEDITKRNVTWEQIAENTDIVLAFGGMALKNSMVAGGSISKHIERGAMEAARRRGCAFILVSPLRDDLPVEAGAEWMTCLPGTDTALMLGIVHTLVSEGLHDQAFLDRYTEGWPVFLRYLTGESDGQAKHAEWAAAICGVDADTIRELARRAAGKRALITVSHSLQRAEHGEQPVWMGMVLAAALGQIGLPGGGYAYSLGAIGYYGRRVNDVPGPTLGQGRNGVRDFI…
Alphaproteobacteria	Rhizobiales	Methylocystaceae	Pleomorphomonas	Pleomorphomonas carboxyditropha	375	WP_024342065.1	MDDTIGFPDPGLDLSDGFKPHTSHWGAFSARQGAAGLEVRAYAGDPDPNGIIDNFPGALRHQARIAQPAVRRGWLERGPGPDDRRGRDDFVSVSWEKALDLLGEELGRIRDTRGPGAVFGGSYGWSSAGRFHHAQSQVHRFLNIAMGGYVRSVNSYSSGASSVLLPQILAGYEDITKRNVTWEQIATDTDIVLAFGGMALKNSMVAGGSISKHVERGAMEAARRRGCEFVLVSPLRDDLPVEAGAEWIACVPGTDTALMLGVVHTLVSEGLHDQAFLDRYTEGWPVFLRYLTGESDGQPKHAEWAGAICGVEAEAIRNLARRLAGKRALITVSHSLQRAEHGEQPVWMGMVLAAALGQIGLPGGGYGYSLGAIGYYGRRVNDVPAPTLGQGRNGVADFI…
Alphaproteobacteria	Rhizobiales	Methylocystaceae	Pleomorphomonas	Pleomorphomonas sp. CF100	375	WP_028137829.1	MDDTIGFPDPGLDLSDGFRPHTSHWGVFSARQGAAGLEVRAYAGDPDPNGIIDNFPGALRHQARIAQPAVRRGWLERGPGPDDRRGRDEFVPVSWEKALDLLGDELGRIRDTRGPGAVFGGSYGWSSAGRFHHAQSQVHRFLNIAMGGYVRSVNSYSSGASSVLLPQILAGYEDITKRNVTWEQIAAETEIVLAFGGMALKNSMVAGGSISKHVERGAMAAARRRGCEFILVSPLRDDLPVEAGAEWMSCVPGTDTALMLGIVHTLVSEGLHDQAFLDHYTEGWPVFLRYLTGESDGQAKHAEWAAAISGVAADTIRKLARRLAGKRALITVSHSLQRAEHGEQPVWMGMVLAAALGQIGLPGGGYAYSLGAIGYYGRRVNDVPGPTLGQGRNGIADFI…
Alphaproteobacteria	Rhizobiales	Notoacmeibacteraceae	Notoacmeibacter	Notoacmeibacter marinus	375	WP_028149173.1	MDDTIGFPDPGLDLSDGFKPHTSHWGVFSARQSEAGLEVRAYAGDPDPNGIIGNFPGALRHQARIAQPAIRRAWLERGPGPDDRRGRDEFVSVSWEKALDLLGDELGRIRDTRGPGAVFGGSYGWSSAGRFHHAQSQVHRFLNIAMGGYVRSVNTYSSGASSVLLPQILAGYEDITKRNVTWEQIAENTDIVLAFGGMALKNSMVAGGSISKHVERGAMEAARRRGCAFILVSPLRDDLPVEAGADWMTCLPGTDTALMLGIVHTLVSEGLHDQAFLDRYTEGWPVFLRYLNGESDGQAKHVEWAAAICGVDADAIRELARRAAGKRALITVSHSLQRAEHGEQPVWMGMVLAAALGQIGLPGGGYAYSLGAIGYYGRRVNDVPGPTLGQGRNGVRDFI…
Alphaproteobacteria	Rhizobiales	Phyllobacteriaceae	Aminobacter	Aminobacter aminovorans	375	WP_038935403.1	MDDTIGFPDPGLDLSDGFKPHTSHWGVFSARQSEAGLEVRAYAGDPDPNGIIGNFPGALRHQARIAQPAIRRGWLERGPGPDDRRGRDEFVSVSWEKALDLLGDELGRIRDTRGPGAVFGGSYGWSSAGRFHHAQSQVHRFLNIAMGGYVRSVNTYSSGASSVLLPQILAGYEDITKRNVTWEQIAENTDIVLAFGGMALKNSMVAGGSISKHIERGAMEAARRRGCAFILVSPLRDDLPVEAGAEWMTCLPGTDTALMLGIVHTLVSEGLHDQAFLDRYTEGWPVFLRYLTGESDGQAKHAEWAAAICGVDADTIRELARRAAGKRALITVSHSLQRAEHGEQPVWMGMVLAAALGQIGLPGGGYAYSLGAIGYYGRRVNDVPGPTLGQGRNGVRDFI…
Alphaproteobacteria	Rhizobiales	Phyllobacteriaceae	Aminobacter	Aminobacter aminovorans	375	WP_038958157.1	MDDTIGFPDPGLDLSDGFKPHTSHWGVFSARQSEAGLEVRAYAGDPDPNGIIGNFPGALRHQARIAQPAIRRGWLERGPGPDDRRGRDEFVSVSWEKALDLLGDELGRIRDTRGPGAVFGGSYGWSSAGRFHHAQSQVHRFLNIAMGGYVRSVNTYSSGASSVLLPQILAGYEDITKRNVTWEQIAENTDIVLAFGGMALKNSMVAGGSISKHVERGAMEAARQRGCAFILFSPLRDDLPVEAGAEWMTCLPGTDTALMLGIVHTLVSEGLHDQAFLDRYTEGWPVFLRYLTGESDGQAKHAEWAAAICGVDADTIRELARRAAGKRALITVSHSLQRAEHGEQPVWMGMVLAAALGQIGLPGGGYAYSLGAIGYYGRRVNDVPGPTLGQGRNGVRDFI…
Alphaproteobacteria	Rhizobiales	Phyllobacteriaceae	Aminobacter	Aminobacter sp. MDW-2	375	WP_039152853.1	MDDTIGFPDPGLDLSDGFKPHTSHWGVFSARQSEAGLEVRAYAGDPDPNGIIGNFPGALRHQARIAQPAIRRGWLERGPGPDDRRGRDEFVSVSWEKALDLLGDELGRIRDTRGPGAVFGGSYGWSSAGRFHHAQSQVHRFLNIAMGGYVRSVNTYSSGASSVLLPQILAGYEDITKRNVTWEQIADNTDIVLAFGGMALKNSMVAGGSISKHVERGAMEAARRRGCAFILVSPLRDDLPVEAGAEWMTCVPGTDTALMLGIVHTLVSEGLHDQAFLDRYTEGWPVFLRYLTGESDGQAKHAEWAAAICGVDADTIRELARRAAGKRALITVSHSLQRAEHGEQPVWMGMVLAAALGQIGLPGGGYAYSLGAIGYYGRRVNDVPGPTLGQGRNGVRDFI…
Alphaproteobacteria	Rhizobiales	Phyllobacteriaceae	Aquamicrobium	Aquamicrobium sp. LC103	375	WP_071911471.1	MDDTIGFPDPGLDLSDGFKPHTSHWGVFSARQSEAGLEVRAYAGDPDPNGIIGNFPGALRHQARIAQPAIRRGWLERGPGPDDRRGRDEFVSVSWEKALDLLGDELGRIRDTRGPGAVFGGSYGWSSAGRFHHAQSQVHRFLNIAMGGYVRSVNTYSSGASSVLLPQILAGYEDITKRNVTWEQIAENTDIVLAFGGMALKNSMVAGGSISKHVERGAMEAARRRGCAFILVSPLRDDLPVEAGAEWMTCLPGTDTALMLGIVHTLVSEGLHDQAFLDRYTEGWPVFLRYLNGESDGQAKHAEWAAAICGVDADAIRELARRAAGKRALITVSHSLQRAEHGEQPVWMGMVLAAALGQIGLPGGGYAYSLGAIGYYGRRVNDVPGPTLGQGRNGVRDFI…
Alphaproteobacteria	Rhizobiales	Rhizobiaceae	Rhizobium	Rhizobium leguminosarum	375	WP_024342080.1	MSRIKRVPHCSHWGAYTILVEDNRIVGVEPFEHDPAPSPIIHSVAEWANPDRRVLRPMVRSGWLDKREKSDRRGRGRDKFVAVSWDEATTLVADEVRRVAGTFGNASIFAGSYGWTNSGRLHHASSLLKRMLNLVGGFTRHVDTYSIAAGPVILRHTLGSDDACGGRANTLDTIAQHTETLVVFGALSPRTAQNEAGGIGSHRLETYLRKIVERGVKIIHVSPLRDDLPDWVDAEWWPIRPNTDAALMLGLAGEIVKAGRHDTDFLARCTSGADRFLRYLEGQADGGRKDAAWAAGICGLDAGQIAELASRLVDTRSMLTVSWSLQRAHHGEQPFWAALGLASVVGQIGLPGGGVGYGYGSLGGVGAPINVGKSPAISQLARPIDSFIPVARISDMLLN…
Alphaproteobacteria	Rhizobiales	Rhizobiaceae	Rhizobium	Rhizobium leguminosarum	375	WP_028177935.1	MSRIKRVPHCSHWGAYTILVEDDRIVGIEPFQHDPAPSPIIHSIAEWANPERRVLRPMVRSGWLDKREKSDRRGRGREKFVAVSWDEATTLVADEVRRVAGTFGNASIFAGSYGWTNSGRLHHASSLLKRMLNLVGGFTRHVDTYSIAAGPVILRHTLGNDDACGGRANTLDTIAQHTETLVVFGALSPRTAQNEAGGIGSHRLETYLRQIVERGVKVIHVSPLKDDLPDWVSAEWWPIRPNTDAALMLGLAGEIVKAGRHDRDFLARCTSGADRLLGYLEGKTDGVRKEAVWAANICGLDADRIATLANRLVDTRSMLTVSWSLQRAHHGEQPFWAALGLASVVGQIGLPGGGVGYGYASLGGVGAPLNLGRSPAISQLTRPIDSFIPVARISDMLLN…
Alphaproteobacteria	Rhizobiales	Rhizobiaceae	Rhizobium	Rhizobium oryzae	375	WP_028137856.1	MSTIKRVPHCSHWGAYTILVEDGRIVGVEPFEHDPAPSPIIHSIAEWANPERRVLRPMVRSGWLDKREKSDRRGRGREKFVPVSWDEATTLVADEVRRVAGTFGNASIFAGSYGWTNSGRLHHASSLLKRMLNLVGGFTRHVDTYSIAAGPVILRHTLGNDDACGGRANTLDTIAQHTETLVVFGALSPRTAQNEAGGIGSHRLETYLRQIVERGVKVIHVSPLKDDLPDWVGAEWWPIRPNTDTALMLGLAGEIVKAGRHDTDFLARCTSGADRLLGYLEGQADGVHKDAAWAAGICGLDAARIAGLASCLVDTRSMLTVSWSLQRAHHGEQPFWAALGLASVVGQIGLPGGGVGYGYASLGGVGAPLNLGRSPAISQLTRPIDSFIPVARISDMLLN…
Alphaproteobacteria	Rhizobiales	Phyllobacteriaceae	Chelativorans	Chelativorans sp. BNC1	376	WP_063995386.1	MDDTIGFPDPGLDLSDGFKPHTSHWGVFSARQGEAGLEVRAYAGDPDPNRIIDNFPGALRHQARITQPAIRRGWLERGPGPDHRRGRDEFVSVSWEKALDLLGDELARIRDTRGPGAVFGGSYGWSSAGRFHHAQSQVHRFLNIALGGYVRSVNSYSSGASSVLLPQILCGYEDITKRNVSWEQIAADTDIVLAFGGMALKNSMVAGGSISKHVERGAMEAARRRGCEFILVSPLREDLPVEAGAEWMTCVPGTDTALMLGIVHTLVAENLHDQAFLDRYTEGWPVFLRYLTGDSDGQPKHAEWAAAICGIDADTIRKLARRLAGKRALITVSHSLQRAEHGEQPVWMGMVLAAALGQIGLSGGGYAYSLGAIGYYGRRVNDVPGPTLGQGRNAVRDFI…
Alphaproteobacteria	Rhizobiales	Bradyrhizobiaceae	Bradyrhizobium	Bradyrhizobium liaoningense	384	WP_012559946.1	MSKQETPSGTQQSEFALGHWGMHRISRSAAGEPNLIPWEGDGNPSPIGLDQLSDEVQALRVRRPSFRESWLRDGAGARRERRGSDRFVEVPWDEAFELVAMELNRVIATHGNKSIFGGSYGWGSAGRFHHAQSQIHRFLNTVGGYVKGRDSYSFGAGSVIMPHIAAPMEQLLDQHTDWTTLAAHCELFVAFGGIPLRNAQMTAGGPSRHRVREALDQMRARGVRFVNVSPLKQDIDGPADWMPIRPGCDVALILGLLHVLISENLDNREFLSRYCVGAEQVKRYVLGDKDGQAKTPQWASTITGVPAQKIVELAHDIARSKTMINASWSIQRQSHGEQTYWAIVTLAAHIGQIGQSGGGFGIGYATLNSVGSSELGISGPRLSQGSNAVKEFIPVARIA…
Alphaproteobacteria	Rhizobiales	Bradyrhizobiaceae	Bradyrhizobium	Bradyrhizobium sp. WSM2793	384	WP_116408116.1	MNPFKTHSSHWGAFSGRYEKGKLEIRPHPGDPHPSPLLGNLPAIADSPARIRRPAIRRGWLEGGSGQAQRRGADDYLEVSWPEAEELVAKELQRVYGDFGPGAVFGGSYGWSSAGRFHHAQSQIHRFLNVLGGYVRSVNTYSSGAAMVIIPHVLGPYDQFDRKNVTWDAIERSSELIVSFGGMAIKNADVHGGGISTHIVRQKLSGARARGASFMLVSPLKDDFPAELNADWLPIVPGTDVALMLGLAHVLVSEGLHDRPFLDRYTVGYARFEDYLLGRADRLPKSAEWAAGICGVGVDVIKALARAMATKRTLITVSHSLQRADYGEQPVWMGIVLAAMLGQIGLDGGGFSYSLGALGNIGKRQLSAPLPTLAQFKNPVTDFIPVARIADMLLNPGEE…
Alphaproteobacteria	Rhizobiales	Bradyrhizobiaceae	Bradyrhizobium	Bradyrhizobium sp. WSM3983	384	WP_116408400.1	MSKQNPRSGSQAPEFALGHWGLHRISRDAAGKPSLMAWEGDGNPSPIGLDQLSQEVQALRIRRPSFRESWLREGAGARRERRGSDRFVEVPWDEAFELVAGELNRVAATHGNKSIFGGSYGWGSAGRFHHAQSQIHRFLNAIGGYVKGRDSYSFGAGSVIMPHIAAPMEELLDQHTDWNTLAAHNELFVAFGGIPLRNTQMTAGGPSRHRVREALDQMRARGVRFVNISPLKQDIDGAAEWLPIRPGSDVALILALLHVLISENLDDREFLSRFCVGSEQVKRYVLGEKDGRSKTPEWASAITGVPAHKIVELAREMGRSQTMINASWSLQRQSHGEQPYWAIVTLASHIGQIGQPGGGFGIGYGTLNSVGSVELKMSGPRLPQGSNPVEQFIPVARIA…
Alphaproteobacteria	Rhizobiales	Bradyrhizobiaceae	Bradyrhizobium	Bradyrhizobium sp. YR681	384	WP_018516838.1	MNSFKTHSSHWGAFSGRYENGGLEVRPHPGDPHPSPLLGNIPAIAHSPMRIRRPAIRRGWLEGAPDHAQNRGSDDYVEVSWPRAADLVAKELQRVYGNFGPEAVFGGSYGWSSAGRFHHAQSQIHRFLNVLGGYVGSVNTYSSGAAMVILPHVLGPYDHFDRKSVTWDAIERSSELVVAFGGMAIKNTDVHGGGISAHIVPRTLNGAHARGARFVLVSPLKDDFPAEVNAEWLPILPGTDIALMLGLAHVLVSEGLHDRQFLDRYTVGYERFEDYLLGRIDGVEKGPDWASHICGIGVDTIKTLALSMARARTLITVSHSLQRADHGEQPVWMGIVLAAMLGQIGLDGGGYSYSLGALGNIGKHQLAVPLPTFSQFKNAVSDFIPVARIADMLLNPGHE…
Alphaproteobacteria	Rhizobiales	Bradyrhizobiaceae	Bradyrhizobium	Bradyrhizobium stylosanthis	384	WP_024321548.1	MNRFKTHSSHWGAFSGRYENRGLEIRPHPGDPHPSPLLGNIPAIAHSPMRIRRPAIRRGWLEGTPDHAQNRGADDYVEVSWPRAADLVAKELQRVYGNLGPEAVFGGSYGWSSAGRFHHAQSQIHRFLNVLGGYVSSVNTYSSGAAMVILPHVLGPYDHFDRKSVTWDAIERSSELVVAFGGMALKNTDVHGGGISAHIVRQTLNGASERGARFVLVSPLKDDFPAELNAQWLPIIPGTDVALMLGLAYALVSEVLHDRGFLDRYTVGYERFEAYLLGRSDGVEKSPEWASHICGIGVETIRDLARTMAGARTLITVSHSLQRADHGEQPVWMGVVLAAMLGQMGLDGGGYAYSLGALGNIGKGQLGVPLPTLSQFKNPVADFIPVARIADMLLNPGDE…
Alphaproteobacteria	Rhizobiales	Bradyrhizobiaceae	Bradyrhizobium	Bradyrhizobium stylosanthis	384	WP_026188681.1	MNSFKTHSSHWGAFSGRYENGGLEVRPHPGDPHPSPLLGNIPAIAHSPMRIRRPAIRRGWLEGAPGHAQNRGADDYVEVSWPRAADFVAKELQRVYGNFGPEAVFGGSYGWASAGRFHHAQSQIHRFLNVLGGYVGSVNTYSSGAAMVILPHVLGPYDHFDRKSVTWDAIERSSELVVAFGGMAIKNTDVHGGGISAHIVPRTLNGAHARGARFVLVSPLKDDFPPEVNAEWLPILPGTDIALMLGLAHVLVSEGLHDRQFLDRYTVGYERFEDYLLGRIDGVEKSPDWASHICGIGVDAIKTLALSMARARTLITVSHSLQRADHGEQPVWMGIVLAAMLGQIGLDGGGYSYSLGALGNIGKHQLAVPLPTLSQFKNAVSDFIPVARIADMLLNPGHE…
Alphaproteobacteria	Rhizobiales	Bradyrhizobiaceae	Bradyrhizobium	Bradyrhizobium symbiodeficiens	384	WP_027686235.1	MNSFKTHSSHWGAFSGRYENGGLEVRPHPGDPHPSPLLGNIPAIAHSPMRIRRPAIRRGWLEGAPGHAQNRGADDYVEVSWPRAADLVAKELQRIYGNFGPEAVFGGSYGWASAGRFHHAQSQIHRFLNVLGGYVGSVNTYSSGAAMVILPHVLGPYDHFDRKSVTWDAIERSSELVVAFGGMAIKNTDVHGGGISAHIVPRTLNGAHARGARFVLVSPLKDDFPAEVNAEWLPILPGTDIALMLGLAHVLVSEGLHDREFLDRYTVGYERFEDYLLGRIDGVEKSPDWASHICGIGVDTIKTLALSMARARTLITVSHSLQRADHGEQPVWMGIVLAAMLGQIGLDGGGYSYSLGALGNIGKHQLAVPLPTLSQFKNAVSDFIPVARIADMLLNPGHE…
Alphaproteobacteria	Rhizobiales	Bradyrhizobiaceae	Bradyrhizobium	Bradyrhizobium symbiodeficiens	384	WP_027688091.1	MNRFKTHSSHWGAFSGRYENGSLEVRPHPGDPDPSPLLGNIPAIAHSPMRIRRPAIRRGWLEGTPDHAQNRGADDYVEVSWRRAADLVAKELQRVYRNFGPESVFGGSYGWSSAGRFHHAQSQIHRFLNVLGGYVSSVNTYSSGAAMVILPHVLGPYDHFDRKSVTWDAIERSSELVVAFGGMALKNTDVHGGGISAHIVRQKLNGASARGARFVLVSPLKNDFPAELNAQWLPIIPGTDVALMLGLAHALAREGLHDRGFLDRYTVGYERFEAYLLGRSDGVEKSPEWASHICGIGADVIRNLARAMAGARTLITVSHSLQRADHGEQPVWMGIVLAAMLGQIGLDGGGYAYSLGALGNIGKGQLGVPLPTLGQFRNPVADFIPVARIADMLLNPGDE…
Alphaproteobacteria	Rhizobiales	Bradyrhizobiaceae	Bradyrhizobium	Bradyrhizobium symbiodeficiens	384	WP_029871721.1	MNRFKTHSSHWGAFSGRYENGGLEVRPHPGDPHPSPLLGNIPAIAHSPMRIRRPAIRRGWLEGIPDHAQVRGADDYVEVSWPQAADLVAKELQRVYGNFGPKAVFGGSYGWSSAGRFHHAQSQIHRFLNVLGGYVSSVNTYSSGAAMVIIPHVLGPYDHFDRKSVTWDAIERSTELVVAFGGMALKNTDVHGGGISAHIVPQKLNGAKARGVRFVLVSPLKDDFPAELSAQWLPIVPGTDVTLMLGLAHALVSEGLHDRGFLDRYTVGYERFEAYLLGRRDGVEKSPEWASHICGIGADVIRNLARAMAGARTLITVSHSLQRADHGEQPVWMGIVLAAMLGQMGLDGGGYAYSLGALGNIGKGQLGVPLPTLSQFKNPVADFIPVARIADMLLNPGDE…
Alphaproteobacteria	Rhizobiales	Bradyrhizobiaceae	Bradyrhizobium	Bradyrhizobium symbiodeficiens	384	WP_047620049.1	MNSFKTHSSHWGAFSGRYENGSLEVRPHPGDPHPSPLLGNIPAIAHSPMRIRRPAIRRGWLEGAPDHAQNRGADDYVEVSWPRAADLVAKELQRVYGNFGPEAVFGGSYGWSSAGRFHHAQSQIHRFLNVLGGYVSSVNTYSSGAAMVILPHVLGPYDHFDRKSVTWDAIERSSELVVAFGGMAIKNTDVHGGGISAHIVPRTLNGAHARGARFVLVSPLKDDFPAEVNAEWLPILPGTDIALMLGLAHVLVSEGLHDREFLDRYTVGYERFEDYLLGRIDGVEKSPDWASHICGIGVDSIKTLALSMARARTLITVSHSLQRADHGEQPVWMGIVLAAMLGQIGLDGGGYSYSLGALGNIGKHQLAVPLPTLSQFKNAVSDFIPVARIADMLLNPGHE…
Alphaproteobacteria	Rhizobiales	Bradyrhizobiaceae	Bradyrhizobium	Bradyrhizobium tropiciagri	384	WP_064250524.1	MNRFKTHSSHWGAFSGRYENGSLEVRSHPGDPHPSPLLGNLPAIAHSPMRIRRPAIRRGWLEGTPDHAQNRGADDYVEVSWRRAADLVAKELQRVYGNFGPQAVFGGSYGWSSAGRFHHAQSQIHRFLNVLGGYVSSVNTYSSGAAMVILPHVLGPYDHFDRKSVTWDAIERSSELVVAFGGMALKNTDVHGGGISAHIVRQTLNGASERGARFVLVSPLKDDFPAELNAQWLPIIPGTDVALMLGVAYALVSEGLHDRGFLDNYTIGYERFEDYLLGRTDGVEKSPEWASHICGIGVETIRDLARTMAGARTLITVSHSLQRADHGEQPVWMGVVLAAMLGQMGLDGGGYAYSLGALGNIGKGQLGVPLPTLGQFKNPVADFIPVARIADMLLNPGDI…
Alphaproteobacteria	Rhizobiales	Bradyrhizobiaceae	Bradyrhizobium	Bradyrhizobium valentinum	384	WP_112906796.1	MNSFKTHSSHWGAFSGRYENGSLEVRPHPGDPHPSPLLGNIPAIAHSPMRIRRPAIRRGWLEGAPDHAQNRGSDDYVEVSWPRAADLVAKELERVYGNFGPEAVFGGSYGWASAGRFHHAQSQIHRFLNVLGGYVSSVNTYSSGAAMVILPHVLGPYDHFDRKSVTWDAIERSSELVVAFGGMAIKNTDVHGGGISAHIVPRTLNVAHARGARFVLVSPLKDDFPAEVNAEWLPILPGTDIALMLGLAHVLVSEGLHDRQFLDRYTVGYERFEDYLLGRIDGVEKSPDWASHICGIGVDTIKTLALSMARARTLITVSHSLQRADHGEQPVWMGIVLAAMLGQIGLDGGGYSYSLGALGNIGKHQLAVPLPTFSQFKNAVSDFIPVARIADMLLNPGHE…
Alphaproteobacteria	Rhizobiales	Bradyrhizobiaceae	Bradyrhizobium	Bradyrhizobium valentinum	384	WP_128459188.1	MNSFKTHSSHWGAFSGRYENGGLEVRPHPGDPHPSPLLGNIPAIAHSPMRIRRPAIRRGWLEGTPGHAQNRGADDYVEVSWPHAADLVAKELQRVYGNFGPEAVFGGSYGWSSAGRFHHAQSQIHRFLNVLGGYVSSVNTYSSGAAMVIIPHVLGAYDQFDRKSVTWDAIERSSELVVAFGGMAIKNTDVHGGGISAHIVPRTLNGAHARGARFVLVSPQKDDFPAEVNAEWLPILPGTDIALMLGLAHVLVSEGLHDREFLDRYTVGYERFEDYLLGRVDGVEKSPEWTSHICGIGVDAIKTLALSMARARTLITVSHSLQRADHGEQPVWMGIVLAAMLGQIGLDGGGYSYSLGALGNIGKHQLAVPLPTLSQFKNAVSDFIPVARIADMLLNPGHE…
Alphaproteobacteria	Rhizobiales	Bradyrhizobiaceae	Bradyrhizobium	Bradyrhizobium valentinum	384	WP_130656379.1	MNRFKTHSSHWGAFSGRYENGGLEIRPHPGDPHPSPLLGNIPAIAHSPMHIRRPAIRRGWLEGTPDHAQNRGADNYVEVSWPRAADLVAKELQRVYGNFGPEAVFGGSYGWSSAGRFHHAQSQIHRFLNVLGGYVSSVNTYSSGAAMVILPHVLGPYDHFDRKSVTWDAIERSSELVVAFGGMALKNTDVHGGGISAHIVRQTLNGASERGARFVLVSPLKDDFPAELNAQWLPIIPGTDVALMLGLAYALVSERLHDRGFLDRYTVGYERFEAYLLGRSDGVEKSPEWASHICGIGVETIRDLARTMAGARTLITVSHSLQRADHGEQPVWMGVVLAAMLGQMGLDGGGYAYSLGALGNIGKGQLGVPLPTLSQFKNPVADFIPVARIADMLLNPGDE…
Alphaproteobacteria	Rhizobiales	Bradyrhizobiaceae	Bradyrhizobium	Bradyrhizobium vignae	384	WP_130665706.1	MNRFKTHSSHWGAFSGRYENRGLEIRPHPGDPHPSPLLGNIPAIAHSPMRIRRPAIRRGWLEGTPDHAQNRGADDYVEVSWPRAADLVAKELQRVYGNFGPEAVFGGSYGWSSAGRFHHAQSQIHRFLNVLGGYVSSVNTYSSGAAMVILPHVLGPYDHFDRKSVTWDAIERSSELVVAFGGMALKNTDVHGGGISAHIVRQTLNGASERGARFVLVSPLKDDFPAELNAQWLPIIPGTDVALMLGLAYALVSEVLHDRGFLDRYTVGYERFEAYLLGRSDGVEKSPEWASHICGIGVETIRDLARTMAGARTLITVSHSLQRADHGEQPVWMGVVLAAMLGQMGLDGGGYAYSLGALGNIGKGQLGVPLPTLSQFKNPVADFIPVARIADMLLNPGDE…
Alphaproteobacteria	Rhizobiales	Bradyrhizobiaceae	Bradyrhizobium	Bradyrhizobium viridifuturi	384	WP_130673681.1	MNRFKTHSSHWGAFSGRYKNGDLEVRPHPGDPHPSPLLGNIPAIAHSPMRIRRPAIRRGWLEGTPDHAQDRGADDYVEVSWTRAADLVAKELQRVYGNFGPEAVFGGSYGWSSAGRFHHAQSQIHRFLNVLGGYVSSVNTYSSGAAMVILPHVLGPYDHFDRKSVTWDAIERSSELVVAFGGMALKNTDVHGGGISAHIVRQTLNGASERGARFVLVSPLKDDFPAELNAQWLPIIPGTDVALMLGLAYALVSERLHDRGFLDRYTVGYERFEAYLLGRSDGVEKSPEWASHICGIGVETIRDLARTMAGARTLITVSHSLQRADHGEQPVWMGVVLAAMLGQMGLDGGGYAYSLGALGNIGKGQLGVPLPTLSQFKNPVADFIPVARIADMLLNPGDE…
Alphaproteobacteria	Rhizobiales	Bradyrhizobiaceae	Bradyrhizobium	Bradyrhizobium yuanmingense	384	WP_130687375.1	MNRFKTHSSHWGAFSGRYENGSLEVRPHPGDPDPSPLLGNIPAIAHSPMRIRRPAIRRGWLEGTPDHAQNRGADDYVEVSWRRAADLVAKELQRVYRNFGPESVFGGSYGWSSAGRFHHAQSQIHRFLNVLGGYVSSVNTYSSGAAMVILPHVLGPYDHFDRKSVTWDAIERSSELVVAFGGMALKNTDVHGGGISAHIVRQKLNGASARGARFVLVSPLKNDFPAELNAQWLPIIPGTDVALMLGLAHALAREGLHDRGFLDRYTVGYERFEAYLLGRSDGVEKSPEWASHICGIGADVIRNLARAMAGARTLITVSHSLQRADHGEQPVWMGIVLAAMLGQIGLDGGGYAYSLGALGNIGKGQLGVPLPTLGQFKNPVADFIPVARIADMLLNPGDE…
Alphaproteobacteria	Rhizobiales	Bradyrhizobiaceae	Bradyrhizobium	Bradyrhizobium yuanmingense	384	WP_130689993.1	MNRFKTHSSHWGAFSGRYENRGLEIRPHPGDPHPSPLLGNIPAIAHSPMRIRRPAIRRGWLEGTPDHAQNRGADDYVEVSWPRAADLVAKELQRVYGNFGPEAVFGGSYGWSSAGRFHHAQSQIHRFLNVLGGYVSSVNTYSSGAAMVILPHVLGPYDHFDRKSVTWDAIERSSELVVAFGGMALKNTDVHGGGISAHIVRQTLNGASERGARFVLVSPLKDDFPAELNAQWLPIIPGTDVALMLGLAYALVSEVLHDRGFLDRYTVGYERFEAYLLGRSDGVEKSPEWASHICGIGLETIRDLARTMAGARTLITVSHSLQRADHGEQPVWMGVVLAAMLGQMGLDGGGYAYSLGALGNIGKGQLGVPLPTLSQFKNPVADFIPVARIADMLLNPGDE…
Alphaproteobacteria	Rhizobiales	Bradyrhizobiaceae	Bradyrhizobium	Bradyrhizobium yuanmingense	384	WP_130722331.1	MNRFKTHSSHWGAFSGRYENGSLEVRPHPGDPDPSPLLGNIPAIAHSPMRIRRPAIRRGWLEGTPDHAQNRGADDYVEVSWRRAADLVAKELQRVYENFGPESVFGGSYGWSSAGRFHHAQSQIHRFLNVLGGYVSSVNTYSSGAAMVILPHVLGPYDHFDRKSVTWDAIERSSELVVAFGGMALKNTDVHGGGISAHIVRQKLNGASARGARFVLVSPLKNDFPAELNAQWLPIIPGTDVALMLGLAYALVSEVLHDRGFLDRYTVGYERFEAYLLGRSDGVEKSPEWASHICGIGVETIRDLARTMAGARTLITVSHSLQRADHGEQPVWMGVVLAAMLGQMGLDGGGYAYSLGALGNIGKGQLGVPLPTLSQFKNPVADFIPVARIADMLLNPGDE…
Alphaproteobacteria	Rhizobiales	Bradyrhizobiaceae	Bradyrhizobium	Bradyrhizobium yuanmingense	384	WP_130726055.1	MNRFKTHSSHWGAFSGRYENGSLEVRPHPGDPDPSPLLGNIPAIAHSPMRIRRPAIRRGWLEGTPDHAQNRGADDYVEVSWRRAADLVAKELQRVYRNFGPESVFGGSYGWSSAGRFHHAQSQIHRFLNVLGGYVSSVNTYSSGAAMVILPHVLGPYDHFDRKSVTWDAIERSSELVVAFGGMALKNTDVHGGGISAHIVRQKLNGASARGARFVLVSPLKNDFPAELNAQWLPIIPGTDVALMLGLAHALAREGLHDRGFLDRYTVGYERFEAYLLGRSDGVEKSPEWASHICGIGADVIRNLARAMAGARTLITVSHSLQRADHGEQPVWMGIVLAAMLGQIGLDGGGYAYSLGALGNIGKGQLGVPLPTLGQFKNPVADFIPVARIADMLLNPGDE…
Alphaproteobacteria	Rhizobiales	Bradyrhizobiaceae	Bradyrhizobium	Bradyrhizobium yuanmingense	384	WP_130728223.1	MNSFKTHSSHWGAFSGRYENGGLEVRPHPGDPHPSPLLGNIPAIAHSAMRIRRPAIRRGWLEGTRGHAQNRGADDYVEVSWPRAADLVAKELQRVYGNFGPEAVFGGSYGWSSAGRFHHAQSQIHRFLNVLGGYVSSVNTYSSGAAMVILPHVLGPYDHFDRKSVTWDAIERSSELVVAFGGMAIKNTDVHGGGISAHIVPRTLNGAHARGARFVLVSPLKDDFPAEVNAEWLPILPGTDIALMLGLAHVLVSEKLHDRQFLDRYTVGYERLEDYLLGRIDGVEKSPDWASHICGIGVDTIKTLALSMARARTLITVSHSLQRADHGEQPVWMGVVLAAMLGQIGLDGGGYSYSIGALGNIGKHQLTVPLPTLSQFKNAVSDFIPAARIADMLLNPGDA…
Alphaproteobacteria	Rhizobiales	Bradyrhizobiaceae	Bradyrhizobium	Bradyrhizobium yuanmingense	384	WP_130729660.1	MNSFKTHSSHWGAFSGRYENGGLEVRPHPGDPHPSPLLGNIPAIAHSPMRIRRPAIRRGWLEGAPDHAQNRGSDDYVEVSWPRAADLVAKELQRVYGNFGPEAVFGGSYGWSSAGRFHHAQSQIHRFLNVLGGYVGSVNTYSSGAAMVILPHVLGPYDHFDRKSVTWDAIERSSELVVAFGGMAIKNTDVHGGGISAHIVPRTLNGAHARGARFVLVSPLKDDFPPEVNAEWLPILPGTDIALMLGLAHVLVSEGLHDRQFLDRYTVGYERFEDYLLGRIDGVEKSPDWASHICGIGVDTIKTLALSMARARTLITVSHSLQRADHGEQPVWMGIVLAAMLGQIGLDGGGYSYSLGALGNIGKHQLAVPLPTLSQFKNAVSDFIPVARIADMLLNPGHE…
Alphaproteobacteria	Rhizobiales	Bradyrhizobiaceae	Bradyrhizobium	Bradyrhizobium yuanmingense	384	WP_130742292.1	MNSFKTHSSHWGAFSGRYENGDLEVRPHPDDPHPSPLLGNIPAIAHSPMRIRRPAIRRGWLEGAPGHAQNRGADDYVEVSWPRAADLVAKELQRIYGNFGPEAVFGGSYGWASAGRFHHAQSQIHRFLNVLGGYVGSVNTYSSGAAMVILPHVLGPYDHFDRKSVTWDAIERSSELVVAFGGMAIKNTDVHGGGISAHIVPRTLNGAHARGARFVLVSPLKDDFPAEVNAEWLPILPGTDIALMLGLAHVLVSEGLHDREFLDRYTVGYERFEDYLLGRSDGVEKSPDWASHICGIGVGTIKTLAFSMARARTLITVSHSLQRADHGEQPVWMGIVLAAMLGQIGLDGGGYSYSLGALGNIGKHQLAVPLPTLSQFKNAVSDFIPVARIADMLLNPGHE…
Alphaproteobacteria	Rhizobiales	Bradyrhizobiaceae	Bradyrhizobium	Bradyrhizobium yuanmingense	384	WP_130751494.1	MNSFKTHSSHWGAFSGRYENGGLEVRPHPGDPHPSPLLGNIPAIAHSPMRIWRPAIRRGWLEGAPDHAQNRGSDDYVEVSWPRAADLVAKELQRVYGNFGPEAVFGGSYGWSSAGRFHHAQSQIHRFLNVLGGYVGSVNTYSSGAAMVILPHVLGPYDHFDRKSVTWDAIERSSELVVAFGGMAIKNTDVHGGGISAHIVPRTLNGAHARGARFVLVSPLKDDFPPEVNAEWLPILPGTDIALMLGLAHVLVSEGLHDRQFLDRYTVGYERFEDYLLGRIDGVEKSPDWASHICGIGVDTIKTLALSMARARTLITVSHSLQRADHGEQPVWMGIVLAAMLGQIGLDGGGYSYSLGALGNIGKHQLAVPLPTLSQFKNAVSDFIPVARIADMLLNPGHE…
Alphaproteobacteria	Rhizobiales	Bradyrhizobiaceae	Bradyrhizobium	Bradyrhizobium yuanmingense	384	WP_130753922.1	MNRFKTHSSHWGAFSGRYENRGLEIRPHPGDPHPSPLLGNIPAIAHSPMRIRRPAIRRGWLEGTPDHAQNRGADDYVEVSWPRAADLVAKELQRVYGNFGPEAVFGGSYGWSSAGRFHHAQSQIHRFLNVLGGYVSSVNTYSSGAAMVILPHVLGPYDHFDRKSVTWDAIERSSELVVAFGGMALKNTDVHGGGISAHIVRQTLNGASERGARFVLVSPLKDDFPAELNAQWLPIIPGTDVALMLGLAYALVSEVLHDRGFLDRYTVGYERFEAYLLGRSDGVEKSPEWASHICGIGVETIRDLARTMAGARTLITVSHSLQRADHGEQPVWMGVVLAAMLGQMGLDGGGYAYSLGALGNIGKGQLGVPLPTLSQFKNPVADFIPVARIADMLLNPGDE…
Alphaproteobacteria	Rhizobiales	Bradyrhizobiaceae	Bradyrhizobium	Bradyrhizobium yuanmingense	384	WP_130765667.1	MNRFKTHSSHWGAFSGRYENRGLEIRPHPGDPHPSPLLGNIPAIAHSPMRIRRPAIRRGWLEGTPDHAQNRGADDYVEVSWPRAADLVAKELQRVYGNFGPEAVFGGSYGWSSAGRFHHAQSQIHRFLNVLGGYVSSVNTYSSGAAMVILPHVLGPYDHFDRKSVTWDAIERSSELVVAFGGMALKNTDVHGGGISAHIVRQTLNGASERGASFVLVSPLKDDFPAELNAQWLPIIPGTDVALMLGLAYALVSEVLHDRGFLDRYTVGYERFEAYLLGRSDGVEKSPEWASHICGIGVETIRDLARTMAGARTLITVSHSLQRADHGEQPVWMGVVLAAMLGQMGLDGGGYAYSLGALGNIGKGQLGVPLPTLSQFKNPVADFIPVARIADMLLNPGDE…
Alphaproteobacteria	Rhizobiales	Bradyrhizobiaceae	Bradyrhizobium	Bradyrhizobium zhanjiangense	384	WP_130772886.1	MNRFKTHSSHWGAFSGRYENRGLEIRPHPGDPHPSPLLGNIPAIAHSPMRIRRPAIRRGWLEGTPDHAQNRGADDYVEVSWPRAADLVAKELQRVYGNFGPEAVFGGSYGWSSAGRFHHAQSQIHRFLNVLGGYVSSVNTYSSGAAMVILPHVLGPYDHFDRKSVTWDAIERSSELVVAFGGMALKNTDVHGGGISAHIVRQTLNGASERGARFVLVSPLKDDFPAELNAQWLPIIPGTDVALMLGLAYALVSEVLHDRGFLDRYTVGYERFEAYLLGRSDGVEKSPEWASHICGIGVETIRDLARTMAGARTLITVSHSLQRADHGEQPVWMGVVLAAMLGQMGLDGGGYAYSLGALGNIGKGQLGVPLPTLSQFKNPVADFIPVARIADMLLNPGDE…
Alphaproteobacteria	Rhizobiales	Bradyrhizobiaceae	Bradyrhizobium	Bradyrhizobium zhanjiangense	384	WP_130772942.1	MNRFKTHSSHWGAFSGRYENGGLEIRPHPGDPHPSPLLGNIPAIAHSPMRIRRPAIRRGWLEGTPDHAQNRGSDNYVEVSWPRAADLVAKELQRVYGNFGPEAVFGGSYGWSSAGRFHHAQSQIHRFLNVLGGYVSSVNTYSSGAAMVILPHVLGPYDHFDRKSVTWDAIERSSELVVAFGGMALKNTDVHGGGISAHIVRQTLNGASERGARFVLVSPLKDDFPAELNAQWLPIIPGTDVALMLGLAYALVSERLHDRGFLDRYTVGYERFEAYLLGRSDGVEKSPEWASHICGIGVETIRDLARTMAGARTLITVSHSLQRADHGEQPVWMGVVLAAMLGQMGLDGGGYAYSLGALGNIGKGQLGVPLPTLSQFKNPVADFIPVARIADMLLNPGDE…
Alphaproteobacteria	Rhizobiales	Bradyrhizobiaceae	Bradyrhizobium	Bradyrhizobium zhanjiangense	384	WP_130815559.1	MNRFKTHSSHWDAFSGRYENGSLEVRPHPGDPDPSPLLGNIPAIAHSPMRIRRPAIRRGWLEGTPDHAQNRGADDYVEVSWRRAADLVAKELQRVYRNFGPESVFGGSYGWSSAGRFHHAQSQIHRFLNVLGGYVSSVNTYSSGAAMVILPHVLGPYDHFDRKSVTWDAIERSSELVVAFGGMALKNTDVHGGGISAHIVRQKLNGASARGARFVLVSPLKNDFPAELNAQWLPIIPGTDVALMLGLAHALAREGLHDRGFLDRYTVGYERFEAYLLGRSDGVEKSPEWASHICGIGADVIRNLARAMAGARTLITVSHSLQRADHGEQPVWMGIVLAAMLGQIGLDGGGYAYSLGALGNIGKGQLGVPLPTLGQFKNPVADFIPVARIADMLLNPGDE…
Alphaproteobacteria	Rhizobiales	Bradyrhizobiaceae	Rhodopseudomonas	Rhodopseudomonas palustris	384	WP_130818233.1	MNRFKTHSSHWGAFSGRYENRGLEIRPHPGDPHPSPLLGNIPAIAHSPMRIRRPAIRRGWLEGTPDHAQNRGADDYVEVSWPRAADLVAKELQRVYGNFGPEAVFGGSYGWSSAGRFHHAQSQIHRFLNVLGGYVSSVNTYSSGAAMVIVPHVLGPYDHFDRKSVTWDAIERSSELVVAFGGMALKNTDVHGGGISAHIVRQTLNGASERGARFVLVSPLKDDFPAELNAQWLPIIPGTDVALMLGLAYALVSEVLHDRGFLDRYTVGYERFEAYLLGRSDGVEKSPEWASHICGIGVETIRDLARTMAGARTLITVSHSLQRADHGEQPVWMGVVLAAMLGQMGLDGGGYAYSLGALGNIGKGQLGVPLPTLSQFKNPVADFIPVARIADMLLNPGDE…
Alphaproteobacteria	Rhizobiales	Bradyrhizobiaceae	Rhodopseudomonas	Rhodopseudomonas palustris	384	WP_130822050.1	MNRFKTHSSHWGAFSGRYENRGLEIRPHPGDPHPSPLLGNIPAIAHSPMRIRRPAIRRGWLEGTPDHAQNRGADDYVEVSWPRAADLVAKELQRVYGNFGPEAVFGGSYGWSSAGRFHHAQSQIHRFLNVLGGYVSSVNTYSSGAAMVILPHVLGPYDHFDRKSVTWDAIERSSELVVAFGGMALKNTDVHGGGISAHIVRQTLNGASERGARFVLVSPLKDDFPAELNAQWLPIIPGTDVALMLGLAYALVSEVLHDRGFLDRYTVGYERFEAYLLGRSDGVEKSPEWASHICGIGVETIRDLARTMAGARTLITVSHSLQRADHGEQPVWMGVVLAAMLGQMGLDGGGYAYSLGALGNIGKGQLGVPLPTLSQFKNPVADFIPVARIADMLLNPGDE…
Alphaproteobacteria	Rhizobiales	Bradyrhizobiaceae	Rhodopseudomonas	Rhodopseudomonas palustris	384	WP_131589788.1	MNRFKTHSSHWGAFSGRYENRGLEIRPHPGDPHPSPLLGNIPAIAHSPMRIRRPAIRRGWLEGTPDHAQNRGADDYVEVSWPRAADLVAKELQRVYGNFGPEAVFGGSYGWSSAGRFHHAQSQIHRFLNVLGGYVSSVNTYSSGAAMVILPHVLGPYDHFDRKSVTWDAIERSSELVVAFGGMALKNTDVHGGGISAHIVRQTLNGASERGARFVLVSPLKDDFPAELNAQWLPIIPGTDVALMLGLAYALVSEVLHDRGFLDRYTVGYERFEAYLLGRSDGVEKSPEWASHICGIGVETIRDLARTMAGARTLITVSHSLQRADHGEQPVWMGVVLAAMLGQMGLDGGGYAYSLGALGNIGKGQLGVPLPTLSQFKNPVADFIPVARIADMLLNPGDE…
Alphaproteobacteria	Rhizobiales	Bradyrhizobiaceae	Rhodopseudomonas	Rhodopseudomonas palustris	384	WP_131590933.1	MNSFKTHSSHWGAFSGRYENGSLEVRPHPGDPHPSPLLGNIPAIAHSPMRIRRPAIRRGWLEGAPGHAQNRGADDYVEVSWPRAADLVAKELQRVYGNFGPEAVFGGSYGWASAGRFHHAQSQIHRFLNVLGGYVSSVNTYSSGAAMVILPHVLGPYDHFDRKSVTWDAIERSSELVVAFGGMAIKNTDVHGGGISAHIVPRTLNVAHARGARFVLVSPLKDDFPAEVNAEWLPILPGTDIALMLGLAHVLVSEGLHDRQFLDRYTVGYERFEDYLLGRIDGVEKSPDWASHICGIGVDAIKTLALSMARARTLITVSHSLQRADHGEQPVWMGIVLAAMLGQIGLDGGGYSYSLGALGNIGKHQLAGPLPTLSQFKNAVSDFIPVARIADMLLNPGHE…
Alphaproteobacteria	Rhizobiales	Bradyrhizobiaceae	Rhodopseudomonas	Rhodopseudomonas palustris	384	WP_131613718.1	MNSFKTHSSHWGAFSGRYENGGLEVRPHPGDPHPSPLLGNIPAIAHSPMRIRRPAIRRGWLEGAPGHAQNRGADDYVEVSWPRAADFVAKELQRVYGNFGPEAVFGGSYGWASAGRFHHAQSQIHRFLNVLGGYVGSVNTYSSGAAMVILPHVLGPYDHFDRKSVTWDAIERSSELVVAFGGMAIKNTDVHGGGISAHIVPRTLNGAHARGARFVLVSPLKDDFPPEVNAEWLPILPGTDIALMLGLAHVLVSEGLHDRQFLDRYTVGYERFEDYLLGRIDGVEKSPDWASHICGIGVDAIKTLALSMARARTLITVSHSLQRADHGEQPVWMGIVLAAMLGQIGLDGGGYSYSLGALGNIGKHQLAVPLPTLSQFKNAVSDFIPVARIADMLLNPGHE…
Alphaproteobacteria	Rhizobiales	Bradyrhizobiaceae	Rhodopseudomonas	Rhodopseudomonas palustris	384	WP_131714462.1	MNSFKTHSSHWGAFSGRYENGGLEVRPHPGDPHPSPLLGNIPAIAHSPMRIRRPAIRRGWLEGAPGHAQNRGADDYVEVSWPRAADFVAKELQRVYGNFGPEAVFGGSYGWASAGRFHHAQSQIHRFLNVLGGYVGSVNTYSSGAAMVILPHVLGPYDHFDRKSVTWDAIERSSELVVAFGGMAIKNTDVHGGGISAHIVPRTLNGAHARGARFVLVSPLKDDFPPEVNAEWLPILPGTDIALMLGLAHVLVSEGLHDRQFLDRYTVGYERFEDYLLGRIDGVEKSPDWASHICGIGVDAIKTLALSMARARTLITVSHSLQRADHGEQPVWMGIVLAAMLGQIGLDGGGYSYSLGALGNIGKHQLAVPLPTLSQFKNAVSDFIPVARIADMLLNPGHE…
Alphaproteobacteria	Rhizobiales	Bradyrhizobiaceae	Rhodopseudomonas	Rhodopseudomonas palustris	384	WP_131715364.1	MNRFKTHSSHWGAFSGRYENRGLEIRPHPGDPHPSPLLGNIPAIAHSPMRIRRPAIRRGWLEGTPDHAQNRGADDYVEVSWPRAADLVAKELQRVYGNFGPEAVFGGSYGWSSAGRFHHAQSQIHRFLNVLGGYVSSVNTYSSGAAMVILPHVLGPYDHFDRKSVTWDAIERSSELVVAFGGMALKNTDVHGGGISAHIVRQTLNGASERGARFVLVSPLKDDFPAELNAQWLPIIPGTDVALMLGLAYALVSEVLHDRGFLDRYTVGYERFEAYLLGRSDGVEKSPEWASHICGIGVETIRDLARTMAGARTLITVSHSLQRADHGEQPVWMGVVLAAMLGQMGLDGGGYAYSLGALGNIGKGQLGVPLPTLSQFKNPVADFIPVARIADMLLNPGDE…
Alphaproteobacteria	Rhizobiales	Bradyrhizobiaceae	Tardiphaga	Tardiphaga sp. OK246	384	WP_105008498.1	MNRFKTHSSHWGAFSGRYENGGLEIRPHPGDPDPSPLLGNIPAIAHSPMRIRRPAIRRGWLEGTPDHAQDRGADDYVEVSWPRAADLVAKELQRLYGNFGPEAVFGGSYGWSSAGRFHHAQSQIHRFLNVLGGYVSSVNTYSSGAAMVILPHVLGPYDHFDRKSVTWDAIERSSELIVAFGGMATKNADVHGGGISAHIVRQKLNGASARGARFVLISPLKDDFPAEVNPEWLSIIPGTDVALMLGLAHALVSDGLHDRGFLDRYTVGYERFEAYLLGRSDGVEKNPEWASHICGIGVETIRDLARAMAGARTLIAVSHSLQRADHGEQPVWMGVVLAAMLGQLGLDGGGYAYSLGALGNIGKGQLGVPLPTLSQFKNPVADFIPVARIADMLLNPGDI…
Alphaproteobacteria	Rhizobiales	Bradyrhizobiaceae	Tardiphaga	Tardiphaga sp. OK246	384	WP_128400685.1	MNRFKTHSSHWGAFSGRYESGGLEIRPHPGDPDPSPLLGNIPAIAHSPMRIRRPAIRRGWLEGTPDHAQDRGADDYVEVSWPRAADLVAKELQRVYGNFGPEAVFGGSYGWSSAGRFHHAQSQIHRFLNVLGGYVSSVNTYSSGAAMVILPHVLGPYDHFDRKSVTWDAIERSSELVVAFGGMATKNADVHGGGISAHIVRQKLNGASARGARFVLISPLKDDFPAEVNAEWLSIIPGTDVALMLGLAHALVSDGLHDRGFLDRYTVGYERFEAYLLGRSDGVEKNPEWASHICGIGVETIRDLARAMAGARTLMAVSHSLQRADHGEQPVWMGVVLAAMLGQLGLDGGGYAYSLGALGNIGKGQLGVPLPTLSQFKNPVADFIPVARIADMLLNPGDI…
Alphaproteobacteria	Rhizobiales	Bradyrhizobiaceae	Tardiphaga	Tardiphaga sp. OV697	384	WP_130832745.1	MNRFKTHSSHWGAFSGRYESGGLEIRPHPGDPDPSPLLGNIPAIAHSPMRIRRPAIRRGWLEGTPDHAQDRGADDYVEVSWPRAADLVAKELQRVYGNFGPEAVFGGSYGWSSAGRFHHAQSQIHRFLNVLGGYVSSVNTYSSGAAMVILPHVLGPYDHFDRKSVTWDAIERSSELVVAFGGMATKNADVHGGGISAHIVRQKLNGASARGARFVLISPLKDDFPAEVNAEWLSIIPGTDVALMLGLAHALVSDGLHDRGFLDRYTVGYERFEAYLLGRSDGVEKNPEWASHICGIGVETIRDLARAMAGARTLIAVSHSLQRADHGEQPVWMGVVLAAMLGQLGLDGGGYAYSLGALGNIGKGQLGVPLPTLSQFKNPVADFIPVARIADMLLNPGDI…
Alphaproteobacteria	Rhizobiales	Cohaesibacteraceae	Cohaesibacter	Cohaesibacter sp. CAU 1516	384	WP_131604173.1	MNSFKTHSSHWGAFSGRYENGGLEVRPHPGDPHPSPLLGNIPAIAHSPMRIRRPAIRRGWLEGAPGHAQNRGADDYVEVSWPRAADFVAKELQRVYGNFGPEAVFGGSYGWASAGRFHHAQSQIHRFLNVLGGYVGSVNTYSSGAAMVILPHVLGPYDHFDRKSVTWDAIERSSELVVAFGGMAIKNTDVHGGGISAHIVLNGAHARGARFVLVSPLKDDFPPEVNAEWLPILPGTDIALMLGLAHVLVSEGLHDRQFLDRYTVGYERFEDYLLGRIDGVEKSPDWASHICGIGVDAIKTLALSMARARTLITVSHSLQRADHGEQPVWMGIVLAAMLGQIGLDGGGYSYSLGALGNIGKHQLAVPLPTLSQFKNAVSDFIPVARIADMLLNPGHEYNY…
Alphaproteobacteria	Rhizobiales	Rhizobiaceae	Rhizobium	Rhizobium sp. RU36D	384	WP_017956954.1	MDGFKPHSSHWGAFYGRHQGEALEIRPHPADPHPSPLLGNLPAIAHSPARIRRPAVRRGWLEGGADNAGKRGSDGYVEVSWPEALDLVAHELRRVHAEAGPRAIFGGSYGWSSAGRFHHTQSQIHRFLNVLGGYVRSVNTYSSGAAMVIIPHVLGPYDSFDRKSVTWDAIERSSELIVAFGGMAVKNTDVHGGGISRHVVRSALSGASARGARFVLISPLRDDIAGDLDAEWLPVTPGTDVALMLAIAFVLVSEGRHDRDFLDRYTTGYPRFEAYLLGREDGVEKSPQWAAGICGIATQTIVDLARRMANARTLITVSHSLQRADYGEQPVWMGIVLAAMLGQIGLDGGGFSYSLGALGNIGKSQLAVPLPTLNQFHNPVPDFIPVARIADMLLNPGEP…
Alphaproteobacteria	Rhizobiales	Rhizobiaceae	Rhizobium	Rhizobium sp. S-93	396	WP_064844588.1	MDDFKPHSSHWGAFYGRNQGKALEIRPHPADPHPSPLLGNLPAIAHSPARIRRPAVRRGWLEGKPDNAGKRGSDGYVEVSWPEALDLVANELRRVHDEAGPQAIFGGSYGWSSAGRFHHAQSQIHRFLNVLGGYVRSVNTYSSGAAMVIIPHVLGPYDSFDRKSVTWEAIERSSELIVAFGGMAVKNTDVHGGGISRHVVRPALSGARARGARFVLISPLKDDLAADLEAEWLPVIPGTDVALMLAIAFVLVHEGRHDRKFLDRYTTGYPRFEAYLLGREDGVEKNPQWAAGICGIAAETIVDLARRMANVRTLITVSHSLQRADYGEQPVWMGIVLAAMLGQIGLDGGGFSYSLGALGNIGKSQLAVPLPTLKQFHNPVPDFIPVARIADMLLKPGEP…
Alphaproteobacteria	Rhizobiales	Unclassified	Unclassified	Rhizobiales bacterium	396	WP_016736018.1	MDDFKLHSSHWGAFYGRNQGKALEIRPHPADPHPSPLLGNLPAIAHSPARIRRPAVRRGWLEGKPDNAKKRGSDGYVEVSWPEALDLVANELRRVHDEAGPQGIFGGSYGWSSAGRFHHAQSQIHRFLNVLGGYVRSVNTYSSGAAMVIIPHVLGPYDSFDRKSVTWEAIERSSELIVAFGGMAVKNTDVHGGGISRHVVRPALSGARARGARFVLISPLKDDLAADLEAEWLPVIPGTDVALMLAIAFVLVHEGRHDRKFLDRYTTGYPRFEAYLLGREDGVEKNPQWAAGICGIAAETIVDLARRMANVRTLITVSHSLQRADYGEQPVWMGIVLAAMLGQIGLDGGGFSYSLGALGNIGKSQLAVPLPTLKQFHNPVPDFIPVARIADMLLKPGEP…
Alphaproteobacteria	Rhizobiales	Cohaesibacteraceae	Cohaesibacter	Cohaesibacter sp. ES.047	398	WP_149637719.1	MNAFKTHSSHWGAFSGRYENGKLEIRPHPGDPHPSPLLGNLPAIADSPARVRRPAIRRGWLEGTPGHAAKRGADDYLEVSWPEAEKLVAKELQRVYGEYGPRAVFGGSYGWSSAGRFHHAQSQIHRFLNVLGGYVRSVNTYSSGAAMVVIPHVLGPYDQFDRKSVTWDAIERSSELVVAFGGMAIKNADVHGGGISTHVVRQKLTGASARGARFILVSPLEDDFPADLSAEWLPIIPGTDVALMLGLAHVLVGEDLHDRPFLDRYTVGYDRFEDYLLGRTDGLEKSPEWAADICGIGVEVIKDLARKMARARTLITVSHSLQRADYGEQPVWMGIVLAAMLGQIGLDGGGYSYSLGALGNIGKHQLAVPLPTLNQFRNPVTDFIPVARIADMLLNPGEE…
Alphaproteobacteria	Rhizobiales	Rhizobiaceae	Agrobacterium	Agrobacterium tumefaciens	398	WP_106325074.1	MSETIGHPDPGLDLSDGFKPHTSHWGVFSARLGKAGLEVRPYGGDPDPNRIIDNFPGALRHQARIAQPSIRRGWLERGPGPDDRRGRDEFVSVSWEQALDLLGGELSRIRDTLGPGAVFGGSYGWSSAGRFHHAQSQVHRFLNIALGGYVRSVNSYSSGASSVLLPQILTGYEDITKRNVTWEQIASETDIVLAFGGMALKNSMVAGGSISKHVERGAMQAAQRRGCEFVLVSPLRDDLPVEAGAEWLTAVPGTDTALMLGIVHTLVGEGLHDQAFLDRYTEGWPVFLRYLVGESDGVPKSAEWAASICGIDAGTIKALARRLAGRRALITVSHSLQRAEHGEQPVWMGMVLAAVLGQIGLPGGGYAYSLGAIGYYGRRVNAVPGPTLGQGKNGVADFI…
Alphaproteobacteria	Rhizobiales	Rhizobiaceae	Rhizobium	Rhizobium sp. SEMIA 4032	398	WP_112345889.1	MDGFKPHSSHWGAFYGRHEGNELEIRPHPDDPHPSPLLGNLPAIARSPARIRRPAVRRGWLEGRPDHAEKRGSDVYVEVTWPEALDLAANELRRVYGEAGPQAVFGGSYGWSSAGRFHHAQSQVHRFLNVLGGYVRSVNTYSSGAAMVIIPHVLGPYDHFDRKSVTWEAIERSTELIVAFGGMAVKNTDVHGGGISRHVVRPALNGARARGARFVLISPLKDDIATDLDAEWLPVIPGTDVALMLAIAFVLVAEGRHDREFLDRYTTGYPRFEAYLLGREDGVEKSPQWAAGICGIAAETIVGLARSMANARTLITVSHSLQRADYGEQPVWMGIVLAAMRGQIGLDGGGFSYSLGALGNIGKRQLAVPLPTLKQFHNPVPDFIPVARIADMLLNPGEP…
Alphaproteobacteria	Rhizobiales	Bradyrhizobiaceae	Bradyrhizobium	Bradyrhizobium betae	399	WP_040125868.1	MTKAPKTTQYSEPSADRRHVGTHWGFYSHDGLDGAIRPMAGDPDPVRFGGELPADRLAPCRILRPAVRRSFLEKGPGNRAGRRGAEAFVEVSWDEALELVAGEIRRVRDEHGNGAIFSGSYGWSSAGRFHHAQSQLKRFFNMNGGSVRSVQSYSYAAGEIILPHVIGSTDGLITGHSPWSQIVGHADLIVMFGGTPLRNAQVNAGGVSRHETRQGLLDCKEAGAHFINVGPVRDDAAGELDAQWMALRPGTDAALLLAIAHVLIQEDRYDAGFIGRYTVGFQTLRDYLFGKADGVIKDVAWAAGITGLEAQDILTLARTMASRKTFIMMAWALQRADHGEQAYWAAIAVASLLGRIGLPGGGFGFGYASVSGIGQPAPAVKWPALPQGQNAISDYIPVA…
Alphaproteobacteria	Rhizobiales	Bradyrhizobiaceae	Bradyrhizobium	Bradyrhizobium betae	399	WP_041366501.1	MTKAPKTTQHSEPSADRRHVGTHWGFYSHDGLDGAIRSMAGDPDPVQFGGELPADRLAPCRILRPAVRRSFLEKGPGHRAGRRGAEAFVEVSWDEALELVAGEIRRVRDEHGNGAIFSGSYGWSSAGRFHHAQSQLKRFFNVNGGSVRSVQSYSYAAGEIILPHVIGSTDGLITGHSPWSQIVGHADLIVMFGGTPLRNAQVNAGGVSRHETRQGLLDCKEAGAHFINVGPVRDDAAGELDAQWMALRPGTDAALLLAIAHVLIQEDHYDAGFIGRYTVGFETLRDYLFGNVDGVIKDVAWAAGITGLEAQDILTLARTMASRKTFIMMAWALQRADHGEQAYSAAIAVASLLGRIGLPGGGFGFGYASVSGIGQPASAVKWPSLPQGQNAISDYIPVA…
Alphaproteobacteria	Rhizobiales	Bradyrhizobiaceae	Bradyrhizobium	Bradyrhizobium canariense	399	WP_046607626.1	MTKAPKTMQHSEPSADRRHVGTHWGFYSHDGLDGAIRPMAGDPDPVRFGGELPADRLAPCRILRPAVRRSFLEKGPGYRAGRRGAEAFVEVSWDEALELVAGEIRRVRDEHGNGAIFSGSYGWSSAGRFHHAQSQLKRFFNMNGGSVRSVQSYSYAAGEIILPHVIGSTDGLITGHSPWSQIVGHADLIVMFGGTPLRNAQVNAGGVSRHETRQGLLDCKEAGAHFINIGPVRDDAAGELDAQWMALKPGTDAALLLAIAHVLIQEDRHDTGFIDRYTVGFETLRDYLFGKVDGVIKDVAWAAGITGLGAQDILTLARNMASRKTFIMMAWALQRADHGEQAYWAVIAVASLLGRIGLPGGGFGFGYASVSGIGQPAPAVKWPSLPQGQNAISDYIPVA…
Alphaproteobacteria	Rhizobiales	Bradyrhizobiaceae	Bradyrhizobium	Bradyrhizobium canariense	399	WP_046612319.1	MTKAPKTMQHSEPSADRRHVGTHWGFYSHDGLDGAIRPMAGDPDPVRFGGELPADRLAPCRILRPAVRRSFLEKGPGYRAGRRGAEAFVEVSWDEALELVAGEIRRVRDEHGNGAIFSGSYGWSSAGRFHHAQSQLKRFFNMNGGSVRSVQSYSYAAGEIILPHVIGSTDGLITGHSPWSQIVGHADLIVMFGGTPLRNAQVNAGGVSRHETRQGLLDCKEAGAHFINIGPVRDDAAGELDAQWMALKPGTDAALLLAIAHVLIQEDRHDTGFIDRYTVGFETLRDYLFGKVDGVIKDVAWAAGITGLGAQDILTLARNMASRKTFIMMAWALQRADHGEQAYWAAIAVASLLGRIGLPGGGFGFGYASVSGIGQPAPAVKWPSLPQGQNAISDYIPVA…
Alphaproteobacteria	Rhizobiales	Bradyrhizobiaceae	Bradyrhizobium	Bradyrhizobium canariense	399	WP_046638205.1	MTKAPKTTQHSEPSAGQRHVGTHWGFYTHDGLQGAIRPMAGDPDPVQFGGELPADRLAPCRILKPAVRRSFLENGPGNRTGRRGAEAFVEVSWEEAIELVAGEIRRVRDEHGNGAIFSGSYGWSSAGRFHHAQSQLKRFFNMNGGSVRSVQTYSYAAGEVILPHVIGSTDGLISGHSPWSQIVGHADLIVMFGGTPLRNAQVNAGGVSRHETRQYLLDCKHAGAHFVNIGPVRDDAASELDAQWMALRPGTDAALLLAIAHVLIQEDRHDAAFVERYTVGFETLRDYLFGKVDGVVKGVDWAAGITGLEAQDILTLARTMASKKTFIMMAWALQRADHGEQAYWAAIAVASLLGRIGLPGGGFGFGYASISGIGQPAPAVKWPSLPQGQNAIADYIPVA…
Alphaproteobacteria	Rhizobiales	Bradyrhizobiaceae	Bradyrhizobium	Bradyrhizobium macuxiense	399	WP_046627751.1	MTKAPRIAQHSEPSTGQRHVGTHWGFYTHDGLQGGIRPTSGDPNPVQFGQELPADRLAPCRILKPAVRRSFLENGPGYRAGRRGAEAFVEVSWDEALDLVAGEIRRIRDEHGNGAIFSGSYGWSSAGRFHHAQSQLKRFFNMNGGSVRSVQTYSYAAGEVILPHVIGSTDGLISGHSPWSQIVGHADLIVMFGGTPLRNAQVNAGGVARHETRQYLLDCKDAGAHFINVGPVRDDAASELDAEWMALRPGTDTALLLAIAHALIEEDRHDAGFVERYTVGFETLRDYLFGKVDGVVRDAAWAARITGLEAQDILTLARTMATKKTFIMMAWALQRADHGEQAYWAAIAVASLLGRIGLPGGGFGFGYASISGIGQPAPAVKWPSLPQGQNAVSDYIPVA…
Alphaproteobacteria	Rhizobiales	Bradyrhizobiaceae	Bradyrhizobium	Bradyrhizobium macuxiense	399	WP_046642083.1	MTKAPRIAQHSEPSTGQRHVGTHWGFYTHDGLQGGIRPTSGDPNPVQFGQELPADRLAPCRILKPAVRRSFLENGPGYRAGRRGAEAFVEVSWDEALDLVAGEIRRIRDEHGNGAIFSGSYGWSSAGRFHHAQSQLKRFFNMNGGSVRSVQTYSYAAGEVILPHVIGSTDGLISGHSPWSQIVGHADLIVMFGGTPLRNAQVNAGGVARHETRQYLLDCKDAGAHFINVGPVRDDAASELDAEWMALRPGTDTALLLAIAHALIQEDRHDAGFVERYTVGFETLRDYLFGKVDGVVRDAAWAARITGLEAQDILTLARTMATKKTFIMMAWALQRADHGEQAYWAAIAVASLLGRIGLPGGGFGFGYASISGIGQPAPAVKWPSLPQGQNAVSDYIPVA…
Alphaproteobacteria	Rhizobiales	Rhizobiaceae	Rhizobium/Agrobacterium group	Neorhizobium galegae	399	WP_046633065.1	MDGFKSHSSHWGAFYGRRQGNVLEIRPHPADPHPSPLLGNLPAIAHSPARIRRPAVRRGWLEGRPDNADKRGSDGYVEVTWPEALDLVASELRRVHGEAGPQTIFGGSYGWSSAGRFHHAQSQIHRFLNVLGGYVRSVNTYSSGAAMVIIPHVLGPYDHFDRNSVTWDAIERSSELIVAFGGMAVKNTDVHGGGISRHVVRPALNGAHARGARFMLISPLKDDIATDLDAEWLPVTPGTDVALMLAIAFVLVIEGRHDREFLDRYTTGYPRFEAYLLGHEDGVEKNPQWAAGICGIAAETIVDLARRMAKARTLITVSHSLQRADYGEQPVWMGIVLAAMLGQMGLDGGGFSYSLGALGNIGKSQLAVPLPTLKQFHNPVPDFIPVARIADMLLKPGEP…
Alphaproteobacteria	Rhizobiales	Rhizobiaceae	Rhizobium/Agrobacterium group	Neorhizobium galegae	399	WP_046640565.1	MDGFKSHSSHWGAFYGRRQGNVLEIRPHPADPHPSPLLGNLPAIAHSPARIRRPAVRRGWLEGRPDNADKRGSDGYVEVTWPEALDLVASELRRVHGEAGPQTIFGGSYGWSSAGRFHHAQSQIHRFLNVLGGYVRSVNTYSSGAAMVIIPHVLGPYDHFDRKSVTWDAIERSSELIVAFGGMAVKNTDVHGGGISRHVVRPALNGAHARGARFMLISPLKDDIATDLDAEWLPVTPGTDVALMLAIAFVLVIEGRHDREFLDRYTTGYPRFEAYLLGHEDGVEKNPQWAAGICGIAAETIVDLARRMAKARTLITVSHSLQRADYGEQPVWMGIVLAAMLGQMGLDGGGFSYSLGALGNIGKSQLAVPLPTLKQFHNPVPDFIPVARIADMLLKPGEP…
Alphaproteobacteria	Rhizobiales	Unclassified	Unclassified	Rhizobiales bacterium	399	WP_040124639.1	MTHLFATHFGTYEVGTDANGKRKLLPFRHDPDPSEMGLGYLDLADHPERIRAPVVRKSWLEKGPLAATGVSRGREDFVEISWDKAAGLIAGELRRVRELHGNQTIFAGSYGWASAGRFHHAQSQLKRLLNLAGGFTSSVNSYSYGAAAVLLPHILGPDYKDACDTSPSWNDISEGCQLLVGFGGFRLSNAQVESGGTGSHRAVEWLRRCQDKGARIVVFSPASGDAPSGANVRHIPLRPNTDAAVMLGMCHTLLSQGLFDRDFLKRCTTGYCDFESYLVGEADGIAKDAEWASAISGVPAKTIVEIAEDLHDAPSLVNVAWSLQRARRGEQPFWAAIALASMAGHVGKRGCGFAFGLTAVNSVGQPVRRLKGPAFEQGRNPVRSFIPVARITDLLENPG…
Alphaproteobacteria	Rhizobiales	Unclassified	Unclassified	Rhizobiales bacterium	399	WP_041364748.1	MTHLFATHFGTYEVGTDANGKRKLLPFRHDPDPSEMGLGYLDLADHPERIRAPMVRKSWLEKGPLAATGVSRGREDFVEISWDKAAGLIAGELRRVRELHGNQAIFAGSYGWASAGRFHHAQSQLKRLLNLAGGFTSSVNSYSYGAAAVLLPHILGPDYKDACDTSPSWNDISEGCQLLVGFGGFRLSNAQVESGGTGSHRAVEWLRRCQDKGTRIVVFSPASSDAPSGPSVRHVPLRPNTDAAVMLGMCHTLLSQGLFDCDFLRRCTTGYCDFESYLVGEADGIAKDAEWASAISGVPAKTIVEIAEDLHDVPSLVNVAWSLQRARRGEQPFWAAIALASMAGHVGKRGCGFSFGLTAVNSVGQPVRRLKGPAFEQGSNPVRSFIPVARITDLLENPG…
Alphaproteobacteria	Rhizobiales	Unclassified	Unclassified	Rhizobiales bacterium	399	WP_046600629.1	MTHLFATHFGTYEVGTDANGKRKLLPFRHDPDPSEMGLGYLDLAGHPERIRAPMVRKSWLEKGPLAATGVSRGREDFVEISWDKAAGLIAGELRRVGELHGNQAIFAGSYGWASAGRFHHAQSQLKRLLNLAGGFTSSVNSYSYGAAAVLLPHILGPDYKDACDTSPSWNDISEGCQLLVGFGGFRLSNAQVESGGTGSHRAVEWLRRCQDKGTRIVVFSPASRDAPSGANVRHVPLRPNTDAAVMLGMCHTLLAQGLFDRDFLKRCTTGYCDFESYLVGEADGIAKDAEWASAISGVPAKTIVEIAEDLHDAPSLVNVAWSLQRARRGEQPFWAAIALASMAGHVGKRGCGFSFGLTAVNSVGQPVRRLKGPAFEQGRNPVRSFIPVARITDLLENPG…
Alphaproteobacteria	Rhizobiales	Unclassified	Unclassified	Rhizobiales bacterium	399	WP_046605797.1	MTHLFATHFGTYEVGTDANGKRKLLPFRHDPDPSEMGLGYLDLAAHPERIRAPMVRKSWLEKGPLAATGVSRGREDFVEISWDKAAGLIAGELRRVREIHGNQAIFAGSYGWASAGRFHHAQSQLKRLLNLAGGFTSSVNSYSYGAAAVLLPHILGPDYKDACDTSPSWNDISEGCQLLVGFGGFRLSNAQVESGGTGSHRAVEWLRRCQDKGVRIVVFSPASSDAPSGANVRHVPLRPNTDAAVMLGMCHTLLAQGLFDRDFLKRCTTGYCDFESYLVGEADGIAKDAEWASAISGVPAKTIVEIAEDLHDVPSLVNVAWSLQRARRGEQPFWAAIALASMAGHVGKRGCGFSFGLTAVNSVGQPVRRLKGPAFEQGRNPVRSFIPVARITDLLENPG…
Alphaproteobacteria	Rhizobiales	Unclassified	Unclassified	Rhizobiales bacterium	399	WP_046629710.1	MTHLFATHFGTYEVGTDANGKRKLLPFRHDPDPSETGLGYLDLADHPERIRAPMVRKSWLEKGPLAGTGVSRGREDFVAISWDKAAGLIAGELRRVRESHGNQAIFGGSYGWASAGRFHHAQSQLKRLLNLAGGFTSSVNSYSYGAAAVLLPHILGPDYKDACDTSPSWNDIAEGCQLVVGFGGFRLSNAQVESGGTGSHRAVEWLRRCQDKGVRIIVFSPASSDAPSGANVRHVPLRPNTDAAVMLGMCHTLLAQGLFDCDFLKRCTTGYCDFESYLVGEADGIAKDAEWASAISGVPAQTIVEIAEDLHDVPSLVNVAWSLQRARRGEQPFWAAIALASMAGHVGKRGCGFAFGLTAVNSVGQPVRRLKGPAFEQGPNPVRSFIPVARITDLLENPG…
Alphaproteobacteria	Rhizobiales	Unclassified	Unclassified	Rhizobiales bacterium	399	WP_046639991.1	MTHLFATHFGTYEVGTDANGKRKLLPFRHDPDPSETGLGYLDLADHPERIRAPMVRKSWLEKGPLAGTGVSRGREDFVAISWDKAAGLIAGELRRVRESHGNQAIFGGSYGWASAGRFHHAQSQLKRLLNLAGGFTSSVNSYSYGAAAVLLPHILGPDYKDACDTSPSWNDIAEGCQLVVGFGGFRLSNAQVESGGTGSHRAVEWLRRCQDKGVRIIVFSPASSDAPSGANVRHVPLRPNTDAAVMLGMCHTLLAQGLFDCDFLKRCTTGYCDFESYLVGEADGIAKDAEWASAISGVPAQTIVEIAEDLHDVPSLVNVAWSLQRARRGEQPFWAAIALASMAGHVGKRGCGFAFGLTAVNSVGQPVRRLKGPAFEQGPNPVRSFIPVARITDLLENPG…
Alphaproteobacteria	Rhizobiales	Unclassified	Unclassified	Rhizobiales bacterium	399	WP_046666178.1	MTHLFATHFGTYEVGADANGKRKLLPFRHDPDPSEMGLGYLGLADHPERIRAPMVRKSWLEKGPLAATGVSRGREDFVEISWDKAASLIAGEIRRVREIHGNQAIFAGSYGWASAGRFHHAQSQLKRLLNLAGGFTSSVNSYSYGAAAVLLPHILGPDYRDACDTSPSWNDISEGCQLLVGFGGFRLSNAQVEAGGTGSHRAVEWLRRCQDKGARIVVFSPASSDAPSGPNVRHIPLRPNTDAAVMLGMCHTLLAQGLFDRDFLKRCTTGYCDFESYLVGEGDGIAKDAEWASAISGVPAKIIVEITEDLHDVPSLINVAWSLQRARHGEQPFWAAIALAAMAGHVGKRGCGFSFGLTAVNSVGQPVRRLKGPAFEQGRNPVRSYIPVARITDLLENPG…
Betaproteobacteria	Burkholderiales	Alcaligenaceae	Achromobacter	Achromobacter spanius	518	WP_003815715.1	MKERDTNAARPDGEPPVQWRRHSSHWGVFDAAHTGDRLKVRPFAGDPDPNRLIENLPDAIRHGVRVPEPMVRLGWLRDGPGPDTRRGSDDYVPMSWDEILDRLARELRRVVDHHGTAGVFGGSYGWSSAGRFHHAQSQLHRFLNVALGGYVRSLHSYSSGAAQVVLPHVVGGFDEVTLCNVSWEQITRHTDVVLAFGGMALKNSRVAAGGVSRHIERQAMAQAAGRGCRFYTIGPQRDDLPTEAAATWLPVVPGTDVALMLGIAHTLVAAGLHDRDFVVDFCDGWPVFEDYLLGRADGLAKNAAWAAALCGIDAAAITELALGLAGKRVLVTVAHSLQRADHGEQPVWMGLVLAALLGQVGLEGGGYSYALGSISKYGRRKNAVSIAALPQGANHEKRF…
Betaproteobacteria	Burkholderiales	Alcaligenaceae	Achromobacter	Achromobacter spanius	518	WP_033451445.1	MKERDTNAARPDGEPPVQWRRHSSHWGIFDAAHTGDRLKVRPFAGDPDPNRLIENLPDAIRHGVRVPEPMVRLGWLRDGPGPDTRRGSDDYVPMSWDEILDRLARELRRVVDHHGTAGVFGGSYGWSSAGRFHHAQSQLHRFLNVALGGYVRSLHSYSSGAAQVVLPHVVGGFDEVTLCNVSWEQITRHTDVVLAFGGMALKNSRVAAGGVSRHIERQAMAQAAGRGCRFYTIGPQRDDLPTEAAATWLPVVPGTDVALMLGIAHTLVAAGLHDRDFVVDFCDGWPVFEDYLLGRADGLAKNAAWAAALCGIDAAAITELALGLAGKRVLVTVAHSLQRADHGEQPVWMGLVLAALLGQVGLEGGGYSYALGSISKYGRRKNAVSIAALPQGANHEKRF…
Betaproteobacteria	Burkholderiales	Alcaligenaceae	Achromobacter	Achromobacter spanius	518	WP_033452789.1	MKERDTNAARPDGEPPVQWRRHSSHWGVFDAAHTGDRLKVRPFAGDPDPNRLIENLPDAIRHGVRVPEPMVRLGWLRDGPGPDTRRGSDDYVPMSWDEILDRLARELRRVVDHHGTAGVFGGSYGWSSAGRFHHAQSQLHRFLNVALGGYVRSVHSYSSGAAQVVLPHVVGGFDEVTLCNVSWEQITRHTDVVLAFGGMALKNSRVAAGGVSRHIERQAMAQAAGRGCRFYTIGPQRDDLPTEAAATWLPVVPGTDVALMLGIAHTLVAAGLHDRDFVVDFCDGWPVFEDYLLGRADGLAKNAAWAAALCGIDAAAITELALGLAGKRVLVTVAHSLQRADHGEQPVWMGLVLAALLGQVGLEGGGYSYALGSISKYGRRKNAVSIAALPQGANHEKRF…
Betaproteobacteria	Burkholderiales	Alcaligenaceae	Achromobacter	Achromobacter veterisilvae	518	WP_033454220.1	MKERDTNAARPDGEPPVQWRRHSSHWGVFDAAHTGDRLKVRPFAGDPDPNRLIENLPDAIRHGVRVPEPMVRLGWLRDGPGPDTRRGSDDYVPMSWDEILDRLARELRRVVDHHGTAGVFGGSYGWSSAGRFHHAQSQLHRFLNVALGGYVRSVHSYSSGAAQVVLPHVVGGFDEVTLCNVSWEQITRHTDVVLAFGGMALKNSRVAAGGVSRHIERQAMAQAAGRGCRFYTIGPQRDDLPTEAAATWLPVVPGTDVALMLGIAHTLVAAGLHDRDFVVDFCDGWPVFEDYLLGRADGLAKNAAWAAALCGIDAAAITELALGLAGKRVLVTVAHSLQRADHGEQPVWMGLVLAALLGQVGLEGGGYSYALGSISKYGRRKNAVSIAALPQGANHEKRF…
Betaproteobacteria	Burkholderiales	Alcaligenaceae	Achromobacter	Achromobacter xylosoxidans	518	WP_033456823.1	MKERDTNAARPDGEPPVQWRRHSSHWGVFDAAHTGDRLKVRPFAGDPDPNRLIENLPDAIRHGVRVPEPMVRLGWLRDGPGPDTRRGSDDYVPISWDEILDRLARELRRVVDHHGTAGVFGGSYGWSSAGRFHHAQSQLHRFLNVALGGYVRSVHSYSSGAAQVVLPHVVGGFDEVTLCNVSWEQITRHTDVVLAFGGMALKNSRVAAGGVSRHIERQAMAQAAGRGCRFYTIGPQRDDLPTEAAATWLPVVPGTDVALMLGIAHTLVAAGLHDRDFVVDFCDGWPVFEDYLLGRADGLAKNAAWAAALCGIDAAAITELALGLAGKRVLVTVAHSLQRADHGEQPVWMGLVLAALLGQVGLEGGGYSYALGSISKYGRRKNAVSIAALPQGANHEKRF…
Betaproteobacteria	Burkholderiales	Alcaligenaceae	Achromobacter	Achromobacter xylosoxidans	518	WP_033457432.1	MKERDTNAARPDGEPPVQWRRHSSHWGVFDAAHTGDGLKVRPFAGDPDPNRLIENLPDAIRHGVRIPEPMVRLGWLRDGPGPDARRGSDDYVPMSWDEILDRLARELRRVVDRHGTAGVFGGSYGWSSAGRFHHAQSQLHRFLNVALGGYVRSVHSYSSGAAQVVLPHVVGGFDEVTLCNVSWEQITRHTDVVLAFGGMALKNSRVAAGGVSRHIERQAMAQAAGRGCRFYTIGPQRDDLPTEAAATWLPVVPGTDVALMLGIAHTLVAAGLHDRDFVVDFCDGWPVFEDYLLGRADGLAKNAAWAAALCGIDAAAITELALGLAGKRVLVTVAHSLQRADHGEQPVWMGLVLAALLGQVGLEGGGYSYALGSISKYGRRKNAVSIAALPQGANHEKRF…
Betaproteobacteria	Burkholderiales	Alcaligenaceae	Achromobacter	Achromobacter xylosoxidans	518	WP_033458635.1	MKERDTNAARPDGEPPVQWRRHSSHWGVFDAAHTGDRLKVRPFAGDPDPNRLIENLPDAIRHGVRVPEPMVRLGWLRDGPGPDTRRGSDDYVPMSWDEILDRLARELRRVVDHHGTAGVFGGSYGWSSAGRFHHAQSQLHRFLNVALGGYVRSVHSYSSGAAQVVLPHVVGGFDEVTLCNVSWEQITRHTDVVLAFGGMALKNSRVAAGGVSRHIERQAMAQAAGRGCRFYTIGPQRDDLPTEAAATWLPVVPGTDVALMLGIAHTLVAAGLHDRDFVVDFCDGWPVFEDYLLGRADGLAKNAAWAAALCGIDAAAITELALGLAGKRVLVTVAHSLQRADHGEQPVWMGLVLAALLGQVGLEGGGYSYALGSISKYGRRKNAVSIAALPQGANHEKRF…
Betaproteobacteria	Burkholderiales	Alcaligenaceae	Achromobacter	Achromobacter xylosoxidans	518	WP_033461436.1	MKERDTNAARPDGEPPVQWRRHSSHWGVFDAAHTGDRLKVRPFAGDPDPNRLIENLPDAIRHGVRVPEPMVRLGWLRDGPGPDTRRGSDDYVPMSWDEILDRLARELRRVVDHHGTAGVFGGSYGWSSAGRFHHAQSQLHRFLNVALGGYVRSVHSYSSGAAQVVLPHVVGGFDEVTLCNVSWEQITRHTDVVLAFGGMALKNSRVAAGGVSRHIERQAMAQAAGRGCRFYTIGPQRDDLPTEAAATWLPVVPGTDVALMLGIAHTLVAAGLHDRDFVVDFCDGWPVFEDYLLGRADGLAKNAAWAAALCGIDAAAITELALGLAGKRVLVTVAHSLQRADHGEQPVWMGLVLAALLGQVGLEGGGYSYALGSISKYGRRKNAVSIAALPQGANHEKRF…
Betaproteobacteria	Burkholderiales	Alcaligenaceae	Achromobacter	Achromobacter xylosoxidans	518	WP_033467831.1	MKERDTNASRPDGEPPVQWRRHSSHWGVFDAAHTGDRLKVRPFAGDPDPNRLIENLPDAIRHGVRVPEPMVRLGWLRDGPGPDTRRGSDDYVPMSWDEILDRLARELRRVVDHHGTAGVFGGSYGWSSAGRFHHAQSQLHRFLNVALGGYVRSVHSYSSGAAQVVLPHVVGGFDEVTLCNVSWEQITRHTDVVLAFGGMALKNSRVAAGGVSRHIERQAMAQAAGRGCRFYTIGPQRDDLPTEAAATWLPVVPGTDVALMLGIAHTLVAAGLHDRDFVVDFCDGWPVFEDYLLGRADGLAKNAAWAAALCGIDAAAITELALGLAGKRVLVTVAHSLQRADHGEQPVWMGLVLAALLGQVGLEGGGYSYALGSISKYGRRKNAVSIAALPQGANHEKRF…
Betaproteobacteria	Burkholderiales	Alcaligenaceae	Achromobacter	Achromobacter xylosoxidans	518	WP_033468914.1	MKERDTNAARPDGEPPVQWRRHSSHWGVFDAAHTGDRLKVRPFAGDPDPNRLIENLPDAIRHGVRVPEPMVRLGWLRDGPGPDTRRGSDDYVPMSWDEILDRLARELRRVVDHHGTAGVFGGSYGWSSAGRFHHAQSQLHRFLNVALGGYVRSVHSYSSGAAQVVLPHVVGGFDEVTLCNVSWEQITRHTDVVLAFGGMALKNSRVAAGGVSRHIERQAMAQAAGRGCRFYTIGPQRDDLPTEAAATWLPVVPGTDVALMLGIAHTLVAAGLHDRDFVVDFCDGWPVFEDYLLGRADGLAKNAAWAAALCGIDAAAITELALGLAGKRVLVTVAHSLQRADHGEQPVWMGLVLAALLGQVGLEGGGYSYALGSISKYGRRKNAVSIAALPQGANHEKRF…
Betaproteobacteria	Burkholderiales	Alcaligenaceae	Achromobacter	Achromobacter xylosoxidans	518	WP_033472457.1	MKERDTNAARPDGEPPVQWRRHSSHWGVFDAAHTGDRLKVRPFAGDPDPNRLIENLPDAIRHGVRVPEPMVRLGWLRDGPGPDTRRGSDDYVPMSWDEILDRLARELRRVVDHHGTAGVFGGSYGWSSAGRFHHAQSQLHRFLNVALGGYVRSVHSYSSGAAQVVLPHVVGGFDEVTLSNVSWEQITRHTDVVLAFGGMALKNSRVAAGGVSRHIERQAMAQAAGRGCRFYTIGPQRDDLPTEAAATWLPVVPGTDVALMLGIAHTLVAAGLHDRDFVVDFCDGWPVFEDYLLGRADGLAKNAAWAAALCGIDAAAITELALGLAGKRVLVTVAHSLQRADHGEQPVWMGLVLAALLGQVGLEGGGYSYALGSISKYGRRKNAVSIAALPQGANHEKRF…
Betaproteobacteria	Burkholderiales	Alcaligenaceae	Achromobacter	Achromobacter xylosoxidans	518	WP_043171003.1	MKERDTNAARPDGEPPVQWRRHSSHWGVFDAAHTGDRLKVRPFAGDPDPNRLIENLPDAIRHGVRVPEPMVRLGWLRDGPGPDTRRGSDDYVPMSWDEILDRLARELRRVVDHHGTAGVFGGSYGWSSAGRFHHAQSQLHRFLNVALGGYVRSVHSYSSGAAQVVLPHVVGGFDEVTLCNVSWEQITRHTDVVLAFGGMALKNSRVAAGGVSRHIERQAMAQAAGRGCRFYTIGPQRDDLPTEAAATWLPVVPGTDVALMLGIAHTLVAAGLHDRDFVVDFCDGWPVFEDYLLGRADGLAKNAAWAAALCGIDAAAITELALGLAGKRVLVTVAHSLQRADHGEQPVWMGLVLAALLGQVGLEGGGYSYALGSISKYGRRKNAVSIAALPQGANHEKRF…
Betaproteobacteria	Burkholderiales	Alcaligenaceae	Bordetella	Bordetella bronchiseptica	518	WP_004568158.1	MSSASDSAPSASRPGDPEHPHSAHWGAFYAAFDGQAVRVRPHPDDPDPSPLIDNFTNALRHPVRVTTPMVRRGWLERGPGADQARGADEFVAVSWDEALDLVARELARVRDAHGPQAVFGGSYGWSSAGRFHHAQSQVHRFLNTALGGYVRSVNNYSAGASAVILPHVLGPLDDVARRNVTWQQIVEHTDVVLAFGGMALRNTQVASGGVSRHTERGAMRAAARRGCRFVCISPLRDDLPEEAAASWLPARPGTDAALMLALLHVLVDEGLHDRAFVARYCAGWETFEDYLMGRADGQPKNPAWAAALTGLAEADIAALARMLPSRRVLVVVSHSLQRAEHGEQPVWLGAVLAAALGQVGLPGGGYNYALGTLAHYGKRNNAVPIAALPQGRNGVDAYI…
Betaproteobacteria	Burkholderiales	Alcaligenaceae	Bordetella	Bordetella bronchiseptica	518	WP_015041257.1	MSSASDSAPSASRPGDPEHPHSAHWGAFYAAFDGQAVRVRPHPDDPDPSPLIDNFTNALRHPVRVTTPMVRRGWLERGPGADQARGADEFVAVSWDEALDLVARELARVRDAHGPQAVFGGSYGWSSAGRFHHAQSQVHRFLNTALGGYVRSVNNYSAGASAVILPHVLGPLDDVARRNVTWQQIVEHTDVVLAFGGMALRNTQVASGGVSRHTERGAMRAAARRGCRFVCISPLRDDLPEEAAASWLPARPGTDAALMLALLHVLVDEGLHDRAFVARYCAGWETFEDYLMGRADGQPKNPAWAAALTGLAEADIAALARMLPSRRVLVVVSHSLQRAEHGEQPVWLGAVLAAALGQVGLPGGGYNYALGTLAHYGKRNNAVPIAALPQGRNGVDAYI…
Betaproteobacteria	Burkholderiales	Alcaligenaceae	Bordetella	Bordetella bronchiseptica	518	WP_015064227.1	MSSASDSAPPASRPGDAERPHSAHWGAFYAAFDGQAVRVRPHPDDPDPSPLIDNFTNALRHPVRVTTPMVRRGWLERGPGADPARGADEFVAVSWDEALDLVARELARVRDAHGPQAVFGGSYGWSSAGRFHHAQSQVHRFLNTALGGYVRSVNNYSAGASAVILPHVLGPLDDVARRNVTWQQIVEHTEVVLAFGGMALRNTQVASGGVSRHTERGAMRAAARRGCRFVCISPLRDDLPEEAAASWLPARPGTDAALMLALLHVLVDEGLHDRAFVARYCAGWETFEDYLMGRADGQPKDPAWAAALTGLAEADIAALARMLPSRRVLVVVSHSLQRAEHGEQPVWLGAVLAAALGQVGLPGGGYNYALGTLAHYGKRNNAVPIAALPQGRNGVDAYI…
Betaproteobacteria	Burkholderiales	Alcaligenaceae	Bordetella	Bordetella bronchiseptica	518	WP_033451975.1	MSSASDSAPSASRPGDPEHSHSAHWGAFYAAFDGQAVRVRPHPDDPDPSPLIDNFTNALRHPVRVTAPMVRRGWLERGPGADQARGADEFVAVSWDEALDLVARELARVRDAHGPQAVFGGSYGWSSAGRFHHAQSQVHRFLNTALGGYVRSVNNYSAGASAVILPHVLGPLDDVARRNVTWQQIVEHTDVVLAFGGMALRNTQVASGGVSRHIERGAMRAAARRGCRFVCISPLRDDLPEEAAASWLPARPGTDAALMLALLHVLVDEGLHDRAFVARYCAGWETFEDYLMGRADGQPKNPAWAAALTGLAEADIAALARMLPSRRVLVVVSHSLQRAEHGEQPVWLGAVLAAALGQVGLPGGGYNYALGTLAHYGKRNNAVPIAALPQGRNGVDAYI…
Betaproteobacteria	Burkholderiales	Alcaligenaceae	Bordetella	Bordetella bronchiseptica	518	WP_033458838.1	MSSASDSAPSASRPGDPEHPHSAHWGAFYAAFDGQAVRVRPHPDDPDPSPLIDNFTNALRHPVRVTAPMVRRGWLERGPGADQARGADEFVAVSWDEALDLVARELARVRDAHGPQAVFGGSYGWSSAGRFHHAQSQVHRFLNTALGGYVRSVNNYSAGASAVILPHVLGPLDDVARRNVTWQQIVEHTDVVLAFGGMALRNTQVASGGVSRHTERGAMRAAARRGCRFVCISPLRDDLPEEAAASWLPARPGTDAALMLALLHVLVDEGLHDRAFVARYCAGWETFEDYLMGRADGQPKNPAWAAALTGLAEADIAALARMLPSRRVLVVVSHSLQRAEHGEQPVWLGAVLAAALGQVGLPGGGYNYALGTLAHYGKRNNAVPIAALPQGRNGVDAYI…
Betaproteobacteria	Burkholderiales	Alcaligenaceae	Bordetella	Bordetella bronchiseptica	518	WP_033462124.1	MSSASDSAPPASRPGDAERPHSAHWGAFYAAFDGQAVRVRPHPDDPDPSPLIDNFTNALRHPVRVTTPMVRRGWLERGPGADPARGADEFVAVSWDEALDLVARELARVRDAHGPQAVFGGSYGWSSAGRFHHAQSQVHRFLNTALGGYVRSVNNYSAGASAVILPHVLGPLDDVARRNVTWQQIVEHTEVVLAFGGMALRNTQVASGGVSSHTERGAMRAAARRGCRFVCISPLRGDLPQEAAARWLPARPGTDAALMLALLHVLVDEGLHDRAFVARYCAGWETFEDYLMGRADGQPKDPAWAAALTGVAEADIAALARMLPSRRVLVVVSHSLQRAEHGEQPVWLGAVLAAALGQVGLPGGGYNYALGTLAHYGKRNNAVPIAALPQGRNGVDAYI…
Betaproteobacteria	Burkholderiales	Alcaligenaceae	Bordetella	Bordetella bronchiseptica	518	WP_033469589.1	MSSASDSAPSASRPGDPEHPHSAHWGAFYAAFDGQAVRVRPHPDDPDPSPLIDNFTNALRHPVRVTAPMVRRGWLERGPGADQARGADEFVAVSWDEALDLVARELARVRDAHGPQAVFGGSYGWSSAGRFHHAQSQVHRFLNTALGGYVRSVNNYSAGASAVILPHVLGPLDDVARRNVTWQQIVEHTDVVLAFGGMALRNTQVASGGVSRHIERGAMRAAARRGCRFVCISPLRDDLPEEAAASWLPARPGTDAALMLALLHVLVDEGLHDRAFVARYCAGWETFEDYLMGRADGQPKNPAWAAALTGLAEADIAALARMLPSRRVLVVVSHSLQRAEHGEQPVWLGAVLAAALGQVGLPGGGYNYALGTLAHYGKRNNAVPIAALPQGRNGVDAYI…
Betaproteobacteria	Burkholderiales	Alcaligenaceae	Bordetella	Bordetella bronchiseptica	518	WP_033475168.1	MSSASDSAPSASRPGDPEHPHSAHWGAFYAAFDGQAVRVRPHPDDPDPSPLIDNFTNALRHPVRVTTPMVRRGWLERGPGADQARGADEFVAVSWDEALDLVARELERVRDAHGPQAVFGGSYGWSSAGRFHHAQSQVHRFLNTALGGYVRSVNNYSAGASAVILPHVLGPLDDVARRNVTWQQIVEHTDVVLAFGGMALRNTQVASGGVSRHTERGAMRAAARRGCRFVCISPLRDDLPEEAAASWLPARPGTDAALMLALLHVLVDEGLHDRAFVARYCAGWETFEDYLMGRADGQPKNPAWAAALTGLAEADIAALARMLPSRRVLVVVSHSLQRAEHGEQPVWLGAVLAAALGQVGLPGGGYNYALGTLAHYGKRNNAVPIAALPQGRNGVDAYI…
Betaproteobacteria	Burkholderiales	Alcaligenaceae	Bordetella	Bordetella bronchiseptica	518	WP_043172224.1	MSSASDSAPSASRPGDPEHPHSAHWGAFYAAFDGQAVRVRPHPDDPDPSPLIDNFTNALRHPVRVTAPMVRRGWLERGPGADQARGADEFVAVSWDEALDLVARELARVRDAHGPQAVFGGSYGWSSAGRFHHAQSQVHRFLNTALGGYVRSVNNYSAGASAVILPHVLGPLDDVARRNVTWQQIVEHTDVVLAFGGMALRNTQVASGGVSRHTERGAMRAAARRGCRFVCISPLRDDLPEEAAASWLPARPGTDAALMLALLHVLVDEGLHDRAFVARYCAGWETFEDYLMGRADGQPKNPAWAAALTGLAEADIAALARMLPSRRVLVVVSHSLQRAEHGEQPVWLGAVLAAALGQVGLPGGGYNYALGTLAHYGKRNNAVPIAALPQGRNGVDAYI…
Betaproteobacteria	Burkholderiales	Alcaligenaceae	Bordetella	Bordetella bronchiseptica	518	WP_068925495.1	MSSASDSAPPASRPGDAERPHSAHWGAFYAAFDGQAVRVRPHPDDPDPSPPIDNFTNALRHPVRVTTPMVRRGWLERGPGADPARGADEFVAVSWDEALDLVARELARVRDAHGPQAVFGGSYGWSSAGRFHHAQSQVHRFLNTALGGYVRSVNNYSAGASAVILPHVLGPLDDVARRNVTWQQIVEHTEVVLAFGGMALRNTQVASGGVSSHTERGAMRAAARRGCRFVCISPLRGDLPQEAAARWLPARPGTDAALMLALLHVLVDEGLHDRAFVARYCAGWETFEDYLMGRADGQPKDPAWAAALTGLAEADIAALARMLPSRRVLVVVSHSLQRAEHGEQPVWLGAVLAAALGQVGLPGGGYNYALGTLAHYGKRNNAVPIAALPQGRNGVDAYI…
Betaproteobacteria	Burkholderiales	Alcaligenaceae	Bordetella	Bordetella bronchiseptica	518	WP_117320477.1	MSSASDSAPPASRPGDAERPHSAHWGAFYAAFDGQAVRVRPHPDDPDPSPLIDNFTNALRHPVRVTTPMVRRGWLERGPGADPARGADEFVAVSWDEALDLVARELARVRDAHGPQAVFGGSYGWSSAGRFHHAQSQVHRFLNTALGGYVRSVNNYSAGASAVILPHVLGPLDDVARRNVTWQQIVEHTEVVLAFGGMALRNTQVASGGVSRHTERGAMRAAARRGCRFVCISPLRDDLPEEAAASWLPARPGTDAALMLALLHVLVDEGLHDRAFVARYCAGWETFEDYLMGRADGQPKDPAWAAALTGLAEADIAALARMLPSRRVLVVVSHSLQRAEHGEQPVWLGAVLAAALGQVGLPGGGYNYALGTLAHYGKRNNAVPIAALPQGRNGVDAYI…
Betaproteobacteria	Burkholderiales	Alcaligenaceae	Bordetella	Bordetella bronchiseptica	518	WP_125327704.1	MSSASDSAPSASRSGDPEHPHSAHWGAFYAAFDGQAVRVRPHPDDPDPSPLIDNFTNALRHPVRVTTPMVRRGWLERGPGADQARGADEFVAVSWDEALDLVARELARVRDAHGPQAVFGGSYGWSSAGRFHHAQSQVHRFLNTALGGYVRSVNNYSAGASAVILPHVLGPLDDVARRNVTWQQIVEHTDVVLAFGGMALRNTQVASGGVSRHTERGAMRAAARRGCRFVCISPLRDDLPEEAAASWLPARPGTDAALMLALLHVLVDEGLHDRAFVARYCAGWETFEDYLMGRADGQPKNPAWAAALTGLAEADIAALARMLPSRRVLVVVSHSLQRAEHGEQPVWLGAVLAAALGQVGLPGGGYNYALGTLAHYGKRNNAVPIAALPQGRNGVDAYI…
Betaproteobacteria	Burkholderiales	Alcaligenaceae	Bordetella	Bordetella bronchiseptica	519	WP_115613924.1	MSSASDSAPSASRPGDPEHPHSAHWGAFYAAFDGQAVRVRPHPDDPDPSPLIDNFTNALRHPVRVTAPMVRRGWLERGPGADQARGADEFVAVSWDEALDLVARELARVRGAHGPQAVFGGSYGWSSAGRFHHAQSQVHRFLNTALGGYVRSVNNYSAGASAVILPHVLGPLDDVARRNVTWQQIVEHTDVVLAFGGMALRNTQVASGGVSRHTERGAMRAAARRGCRFVCISPLRDDLPEEAAASWLPARPGTDAALMLALLHVLVDEGLHDRAFVARYCAGWETFEDYLMGRADGQPKNPAWAAALTGLAEADIAALARMLPSRRVLVVVSHSLQRAEHGEQPVWLGAVLAAALGQVGLPGGGYNYALGTLAHYGKRNNAVPIAALPQGRNGVDAYI…
Betaproteobacteria	Burkholderiales	Alcaligenaceae	Achromobacter	Achromobacter insuavis	520	WP_151278805.1	MKERDTNAARPDGEPPVQWRRHSSHWGVFDAAHTGDRLKVRPFAGDPDPNRLIENLPDAIRHGVRVPEPMVRLGWLRDGPGPDTRRGSDDYVPMSWDEILDRLARKLRRVVDHHGTAGVFGGSYGWSSAGRFHHAQSQLHRFLNVALGGYVRSVHSYSSGAAQVVLPHVVGGFDEVTLCNVSWEQITRHTDVVLAFGGMALKNSRVAAGGVSRHIERQAMAQAAGRGCRFYTIGPQRDDLPTEAAATWLPVVPGTDVALMLGIAHTLVAAGLHDRDFVVDFCDGWPVFEDYLLGRADGLAKNAAWAAALCGIDAAAITELALGLAGKRVLVTVAHSLQRADHGEQPVWMGLVLAALLGQVGLEGGGYSYALGSISKYGRRKNAVSIAALPQGANHEKRF…
Betaproteobacteria	Burkholderiales	Alcaligenaceae	Achromobacter	Achromobacter xylosoxidans	520	WP_010929955.1	MKERDTNAARPDGEPPVQWRRHSSHWGVFDAAHTGDRLKVRPFAGDPDPNRLIENLPDAIRHGVRVPEPMVRLGWLRDGPGPDTRRGSDDYVPMSWDEILDRLARKLRRVVDHHGTAGVFGGSYGWSSAGRFHHAQSQLHRFLNVALGGYVRSVHSYSSGAAQVVLPHVVGGFDEVTLCNVSWEQITRHTDVVLAFGGMALKNSRVAAGGVSRHIERQAMAQAAGRGCRFYTIGPQRDDLPTEAAATWLPVVPGTDVALMLGIAHTLVAAGLHDRDFVVDFCDGWPVFEDYLLGRADGLAKNAAWAAALCGIDAAAITELALGLAGKRVLVTVAHSLQRADHGEQPVWMGLVLAALLGQVGLEGGGYSYALGSISKYGRRKNAVSIAALPQGANHEKRF…
Betaproteobacteria	Burkholderiales	Alcaligenaceae	Achromobacter	Achromobacter xylosoxidans	520	WP_014906049.1	MKERDTNAARPDGEPPVQWRRHSSHWGVFDAAHTGDRLKVRPFAGDPDPNRLIENLPDAIRHGVRVPEPMARLGWLRDGPGPDTRRGSDDYVPMSWDEILDRLARKLRRVVDHHGTAGVFGGSYGWSSAGRFHHAQSQLHRFLNVALGGYVRSVHSYSSGAAQVVLPHVVGGFDEVTLCNVSWEQITRHTDVVLAFGGMALKNSRVAAGGVSRHIERQAMAQAAGRGCRFYTIGPQRDDLPTEAAATWLPVVPGTDVALMLGIAHTLVAAGLHDRDFVVDFCDGWPVFEDYLLGRADGLAKNAAWAAALCGIDAAAITELALGLAGKRVLVTVAHSLQRADHGEQPVWMGLVLAALLGQVGLEGGGYSYALGSISKYGRRKNAVSIAALPQGANHEKRF…
Betaproteobacteria	Burkholderiales	Alcaligenaceae	Achromobacter	Achromobacter xylosoxidans	520	WP_057048187.1	MKERDTNAARPDGEPPVQWRRHSSHWGVFDAAHTGDRLKVRPFAGDPDPNRLIENLPDAIRHGVRVPEPMVRLGWLRDGPGPDTRRGSDDYVPMSWDEILDRLARKLHRVVDHHGTAGVFGGSYGWSSAGRFHHAQSQLHRFLNVALGGYVRSVHSYSSGAAQVVLPHVVGGFDEVTLCNVSWEQITRHTDVVLAFGGMALKNSRVAAGGVSRHIERQAMAQAAGRGCRFYTIGPQRDDLPTEAAATWLPVVPGTDVALMLGIAHTLVAAGLHDRDFVVDFCDGWPVFEDYLLGRADGLAKNAAWAAALCGIDAAAITELALGLAGKRVLVTVAHSLQRADHGEQPVWMGLVLAALLGQVGLEGGGYSYALGSISKYGRRKNAVSIAALPQGANHEKRF…
Betaproteobacteria	Burkholderiales	Alcaligenaceae	Achromobacter	Achromobacter xylosoxidans	520	WP_019249701.1	MKERDTNAARPDGEPPVQWRRHSSHWGVFDAAHTGDRLKVRPFAGDPDPNRLIENLPDAIRHGVRVPEPMVRLGWLRDGPGPDTRRGSDDYVPMSWDEILDRLARKLRRVVDHHGTAGVFGGSYGWSSAGRFHHAQSQLHRFLNVALGGYVRSVHSYSSGAAQVVLPHVVGGFDEVTLCNVSWEQITRHTDVVLAFGGMALKNSRVAAGGVSRHIERQAMAQAAGRGCRFYTIGPQRDDLPTEAAATWLPVVPGTDVALMLGIAHTLVAAGLHDRDFVVDFCDGWPVFEDYLLGRADGLAKNAAWAAALCGIDAAAITELALGLAGKRVLVTVAHSLQRADHGEQPVWMGLVLAALLGQVGLEGGGYSYALGSISKYGRRKNAVSIAALPQGANHEKRF…
Betaproteobacteria	Burkholderiales	Alcaligenaceae	Achromobacter	Achromobacter xylosoxidans	520	WP_019247838.1	MKERDTNAARPDGEPPVQWRRHSSHWGVFDAAHTGDRLKVRPFAGDPDPNRLIENLPDAIRHGVRVPEPMVRLGWLRDGPGPDTRRGSDDYVPMSWDEILDRLARKLRRVVDHHGTAGVFGGSYGWSSAGRFHHAQSQLHRFLNVALGGYVRSVHSYSSGAAQVVLPHVVGGFDEVTLCNVSWEQITRHTDVVLAFGGMALKNSRVAAGGVSRHIERQAMAQAAGRGCRFYTIGPQRDDLPTEAAATWLPVVPGTDVALMLGIAHTLVAAGLHDRDFVVDFCDGWPVFEDYLLGRADGLAKNAAWAAALCGIDAAAITELALGLAGKRVLVTVAHSLQRADHGEQPVWMGLVLAALLGQVGLEGGGYSYALGSISKYGRRKNAVSIAALPQGANHEKRF…
Gammaproteobacteria	Enterobacterales	Enterobacteriaceae	Cronobacter	Cronobacter sakazakii	545	WP_024130402.1	MKLTRRDFIKTAGAATGTMAISSVIPMPAWAENQNGGAILTAARWGAVYVEVKDGKVVSSKGALPKTIPNSLQQTAPDQVHTNVRVKYPMVRKSYLENPGKADGKRGSDPFVRVSWEQALKLIHEQHSRIRSSYGPSSIFAGSYGWRSSGVLHKAQTLLQRYMSMAGGYAGHTGDYSTGAAQVIMPYVVGSVEVYEQQTTWPMVLEHSQVVVLWGMNPLNTLKIAWSSTDEQGLEYFNLLKKSGKTVIAIDPMRSETIEFFGDNATWIAPHMGTDVAMMLGIAHTLVKKERHDKAFLEKYTTGYPQFEEYLLGKSDNVEKTAEWASGVCGVPAEQIEKLAEIFASNQTMLMAGWGIQRQQYGEQKHWMLVTLAAMLGQIGTEGGGFGFSYHYSNGGNPT…
Gammaproteobacteria	Enterobacterales	Enterobacteriaceae	Cronobacter	Cronobacter sakazakii	545	WP_047457451.1	MKLTRRDFIKTAGAATGTMAISSVIPMPAWAENQNGGAILTAARWGAVYVEVKDGKVVSSKGALPKTIPNSLQQTAPDQVHTNVRVKYPMVRKSYLENPGKADGKRGSDPFVRVSWEQALKLIHEQHSRIRSSYGPSSIFAGSYGWRSSGVLHKAQTLLQRYMSMAGGYAGHTGDYSTGAAQVIMPYVVGSVEVYEQQTTWPMVLEHSQVVVLWGMNPLNTLKIAWSSTDEQGLEYFNLLKKSGKTVIAIDPMRSETIEFFGDNATWIAPHMGTDVAMMLGIAHTLVKKERHDKAFLEKYTTGYPQFEEYLLGKSDNVEKTAEWASGVCGVPAEQIEKLAEIFASNQTMLMAGWGIQRQQYGEQKHWMLVTLAAMLGQIGTEGGGFGFSYHYSNGGNPT…
Gammaproteobacteria	Enterobacterales	Enterobacteriaceae	Cronobacter	Cronobacter sakazakii	545	WP_110494330.1	MKLTRRDFIKTAGAATGTMAISSVIPMPAWAENQNGGAILTAARWGAVYVEVKDGKVVSSKGALPKTIPNSLQQTAPDQVHTSARVKYPMVRKSYLENPGKADGKRGSDPFVRVSWEQALKLIHEQHSRIRSSYGPSSIFAGSYGWRSSGVLHKAQTLLQRYMSMAGGYAGHTGDYSTGAAQVIMPYVVGSVEVYEQQTTWPMVLEHSQVVVLWGMNPLNTLKIAWSSTDEQGLEYFNLLKKSGKTVIAIDPMRSETIEFFGDNATWIAPHMGTDVAMMLGIAHTLVKKERHDKAFLEKYTTGYPQFEEYLLGKSDNVEKTAEWASGVCGVPAEQIEKLAEIFASNQTMLMAGWGIQRQQYGEQKHWMLVTLAAMLGQIGTEGGGFGFSYHYSNGGNPT…
Gammaproteobacteria	Enterobacterales	Enterobacteriaceae	Cronobacter	Cronobacter sakazakii	545	WP_071258212.1	MKLTRRDFIKTAGAATGTMAISSVIPMPAWAENQNGGAILTAARWGAVYVEVKDGKVVSSKGALPKTIPNSLQQTAPDQVHTNARVKYPMVRKSYLENPGKADGKRGSDPFVRVSWEQALKLIHEQHSRIRSSYGPSSIFAGSYGWRSSGVLHKAQTLLQRYMSMAGGYAGHTGDYSTGAAQVIMPYVVGSVEVYEQQTTWPMVLEHSQVVVLWGMNPLNTLKIAWSSTDEQGLEYFNLLKKSGKTVIAIDPMRSETIEFFGDNATWIAPHMGTDVAMMLGIAHTLVKKERHDKAFLEKYTTGYPQFEEYLLGKSDNVEKTAEWASGVCGVPAEQIEKLAEIFASNQTMLMAGWGIQRQQYGEQKHWMLVTLAAMLGQIGTEGGGFGFSYHYSNGGNPT…
Gammaproteobacteria	Enterobacterales	Enterobacteriaceae	Cronobacter	Cronobacter sakazakii	545	WP_115626619.1	MKLTRRDFIKTAGAATGTMAISSVIPMPAWAENQNGGAILTAARWGAVYVEVKDGKVVSSKGALPKTIPNSLQQTAPDQVHTNVRVKYPMVRKSYLENPGKADGKRGSDPFVRVSWEQALKLIHEQHSRIRSSYGPSSIFAGSYGWRSSGVLHKAQTLLQRYMSMAGGYAGHTGDYSTGAAQVIMPYVVGSVEVYEQQTTWPMVLEHSQVVVLWGMNPLNTLKIAWSSTDEQGLEYFNLLKKSGKTVIAIDPMRSETIEFFGDNATWIAPHMGTDVAMMLGIAHTLVKKERHDKAFLEKYTTGYPQFEEYLLGKSDNVEKTAEWASGVCGVPAEQIEKLAEIFASNQTMLMAGWGIQRQQYGEQKHWMLVTLAAMLGQIGTEGGGFGFSYHYSNGGNPT…
Gammaproteobacteria	Enterobacterales	Enterobacteriaceae	Cronobacter	Cronobacter sakazakii	545	WP_115181708.1	MKLTRRDFIKTAGAATGTMAISSVIPMPAWAENQNGGAILTAARWGAVYVEVKDGKVVSSKGALPKTIPNSLQQTAPDQVHTNARVKYPMVRKSYLENPGKADGKRGSDPFVRVSWEQALKLIHEQHSRIRSSYGPSSIFAGSYGWRSSGVLHKAQTLLQRYMSMAGGYAGHTGDYSTGAAQVIMPYVVGSVEVYEQQTTWPMVLEHSQVVVLWGMNPLNTLKIAWSSTDEQGLEYFNLLKKSGKTVIAIDPMRSETIEFFGDNATWIAPHMGTDVAMMLGIAHTLVKKERHDKAFLEKYTTGYPQFEEYLLGKSDNVEKTAEWASGVCGVPAEQIEKLAEIFASNQTMLMAGWGIQRQQYGEQKHWMLVTLAAMLGQIGTEGGGFGFSYHYSNGGNPT…
Gammaproteobacteria	Enterobacterales	Enterobacteriaceae	Cronobacter	Cronobacter sakazakii	545	WP_049011757.1	MKLTRRDFIKTAGAATGTMAISSVIPMPAWAENQNGGAILTAARWGAVYVEVKDGKVVSSKGALPKTIPNSLQQTAPDQVHTNARVKYPMVRKSYLENPGKADGKRGSDPFVRVSWEQALKLIHEQHSRIRSSYGPSSIFAGSYGWRSSGVLHKAQTLLQRYMSMAGGYAGHTGDYSTGAAQVIMPYVVGSVEVYEQQTTWPMVLEHSQVVVLWGMNPLNTLKIAWSSTDEQGLEYFNLLKKSGKTVIAIDPMRSETIEFFGDNATWIAPHMGTDVAMMLGIAHTLVKKERHDKAFLEKYTTGYPQFEEYLLGKSDNVEKTAEWASGVCGVPAEQIEKLAEIFASNQTMLMAGWGIQRQQYGEQKHWMLVTLAAMLGQIGTEGGGFGFSYHYSNGGNPT…
Gammaproteobacteria	Enterobacterales	Enterobacteriaceae	Cronobacter	Cronobacter sakazakii	545	WP_130028433.1	MKLTRRDFIKTAGAATGTMAISSVIPMPAWAENQNGGAILTAARWGAVYVEVKDGKVVSSKGALPKTIPNSLQQTAPDQVHTSARVKYPMVRKSYLENPGKADGKRGSDPFVRVSWEQALKLIHEQHSRIRSSYGPSSIFAGSYGWRSSGVLHKAQTLLQRYMSMAGGYAGHTGDYSTGAAQVIMPYVVGSVEVYEQQTTWPMVLEHSQVVVLWGMNPLNTLKIAWSSTDEQGLEYFNLLKKSGKTVIAIDPMRSETIEFFGDNATWIAPHMGTDVAMMLGIAHTLVKKERHDKAFLEKYTTGYPQFEEYLLGKSDNVEKTAEWASGVCGVPAEQIEKLAEIFASNQTMLMAGWGIQRQQYGEQKHWMLVTLAAMLGQIGTEGGGFGFSYHYSNGGNPT…
Gammaproteobacteria	Enterobacterales	Enterobacteriaceae	Cronobacter	Cronobacter sakazakii	545	WP_114647414.1	MKLTRRDFIKTAGAATGTMAISSVIPMPAWAENQNGGAILTAARWGAVYVEVKDGKVVSSKGALPKTIPNSLQQTAPDQVHTNARVKYPMVRKSYLENPGKADGKRGSDPFVRVSWEQALKLIHEQHSRIRSSYGPSSIFAGSYGWRSSGVLHKAQTLLQRYMSMAGGYAGHTGDYSTGAAQVIMPYVVGSVEVYEQQTTWPMVLEHSLVVVLWGMNPLNTLKIAWSSTDEQGLEYFNLLKKSGKTVIAIDPMRSETIEFFGDNATWIAPHMGTDVAMMLGIAHTLVKKERHDKAFLEKYTTGYPQFEEYLLGKSDNVEKTAEWASGVCGVPAEQIEKLAEIFASNQTMLMAGWGIQRQQYGEQKHWMLVTLAAMLGQIGTEGGGFGFSYHYSNGGNPT…
Gammaproteobacteria	Enterobacterales	Enterobacteriaceae	Cronobacter	Cronobacter sakazakii	545	WP_112002361.1	MKLTRRDFIKTAGAATGTMAISSVIPMPAWAENQNGGAILTAARWGAVYVEVKDGKVVSSKGALPKTIPNSLQQTAPDQVHTNARVKYPMVRKSYLENPGKVDGKRGSDPFVRVSWEQALKLIHEQHSRIRSSYGPSSIFAGSYGWRSSGVLHKAQTLLQRYMSMAGGYAGHTGDYSTGAAQVIMPYVVGSVEVYEQQTTWPMVLEHSQVVVLWGMNPLNTLKIAWSSTDEQGLEYFNLLKKSGKTVIAIDPMRSETIEFFGDNATWIAPHMGTDVAMMLGIAHTLVKKERHDKAFLEKYTTGYPQFEEYLLGKSDNVEKTAEWASGVCGVPAEQIEKLAEIFASNQTMLMAGWGIQRQQYGEQKHWMLVTLAAMLGQIGTEGGGFGFSYHYSNGGNPT…
Gammaproteobacteria	Enterobacterales	Enterobacteriaceae	Escherichia	Escherichia coli	545	WP_071259255.1	MINAPSHYSVLTAAHWGPVRVDTDGETVLASRGALPTSHLNSLQTVVRDQVHSPTRVRFPMVRKGFLASPEKPQGVRGQDEFVRVSWDEALDLIHTQHKRIRETYGPSSIFAGSYGWRSNGVLHKASTLLQRYMALAGGYTGHLGDYSTGAAQAIMPYVVGGNEVYQQQTSWPVVLEHSDVVVLWSANPLNTLKIAWNASDEQGIAYFAALRNSGKRLICIDPMRSESAAFFGDKMEWIAPHMGTDVALMLGIAHTLVKNGWHDDAFLARCTTGYETFADYLLGVSDGVAKTAEWAADICGISAAKIHELAELFHKNTTMLMSGWGMQRQQFGEQKHWMLVTLAAMLGQIGTPGGGFGLSYHFANGGNPTRRAAVLASMQGSLPGGTDAVDKIPVARIV…
Gammaproteobacteria	Enterobacterales	Enterobacteriaceae	Escherichia	Escherichia coli	545	WP_115614322.1	MINAPSHYSVLTAAHWGPVRVDTDGETILASRGALPTSHLNSLQTVVRDQVHSPTRVRFPMVRKGFLASPEKPQGVRGQDEFVRVSWDEALDLIHTQHKRIRETYGPSSIFAGSYGWRSNGVLHKASTLLQRYMALAGGYTGHLGDYSTGAAQAIMPYVVGGNEVYQQQTSWPVVLEHSDVVVLWSANPLNTLKIAWNASDEQGIAYFAALRNSGKRLICIDPMRSESAAFFGDKMEWIAPHMGTDVALMLGIAHTLVKNGWHDDAFLARCTTGYETFADYLLGVSDGVAKTAEWAADICGISAAKIHELAELFHKNTTMLMSGWGMQRQQFGEQKHWMLVTLAAMLGQIGTPGGGFGLSYHFANGGNPTRRAAVLASMQGSLPGGTDAVDKIPVARIV…
Gammaproteobacteria	Enterobacterales	Enterobacteriaceae	Escherichia	Escherichia coli	545	WP_024131049.1	MINAPSHYSVLTAAHWGPVRVDTDGETILASRGALPTSHLNSLQTVVRDQVHSPTRVRFPMVRKGFLASPEKPQGVRGQDEFVRVSWDEALDLIHTQHKRIRETYGPSSIFAGSYGWRSNGVLHKASTLLQRYMALAGGYTGHLGDYSTGAAQAIMPYVVGGNEVYQQQTSWPVVLEHSDVVVLWSANPLNTLKIAWNASDEQGIAYFAALRNSGKRLICIDPMRSESAAFFGDKMEWIAPHMGTDVALMLGIAHTLVKNGWHDDAFLARCTTGYETFADYLLGVSDGVAKTAEWAADICGVSAAKIHELAELFHKNTTMLMSGWGMQRQQFGEQKHWMLVTLAAMLGQIGTPGGGFGLSYHFANGGNPTRRAAVLASMQGSLPGGTDAVDKIPVARIV…
Gammaproteobacteria	Enterobacterales	Enterobacteriaceae	Escherichia	Escherichia coli	545	WP_112001419.1	MINAPSHYSVLTAAHWGPVRVDTDGETVLASRGALPTSHLNSLQTVVRDQVHSPTRVRFPMVRKGFLASPEKPQGVRGQDEFVRVSWDEALDLIHTQHKRIRETYGPSSIFAGSYGWRSNGVLHKASTLLQRYMALAGGYTGHLGDYSTGAAQAIMPYVVGGNEVYQQQTSWPVVLEHSDVVVLWSANPLNTLKIAWNASDEQGIAYFAALRNSGKRLICIDPMRSESAAFFGDKMEWIAPHMGTDVALMLGIAHTLVKNGWHDDAFLARCTTGYETFADYLLGVSDGVAKTAEWAADICGVSAAKIHELAELFHKNTTMLMSGWGMQRQQFGEQKHWMLVTLAAMLGQIGTPGGGFGLSYHFANGGNPTRRAAVLASMQGSLPGGTDAVDKIPVARIV…
Gammaproteobacteria	Enterobacterales	Enterobacteriaceae	Escherichia	Escherichia coli	545	WP_134768949.1	MINAPSHYSVLTAAHWGPVRVDTDGETILASRGALPTSHLNSLQTVVRDQVHSPTRVRFPMVRKGFLASPEKPQGVRGQDEFVRVSWDEALDLIHTQHKRIRETYGPSSIFAGSYGWRSNGVLHKASTLLQRYMALAGGYTGHLGDYSTGAAQAIMPYVVGGNEVYQQQTSWPVVLEHSDVVVLWSANPLNTLKIAWNASDEQGIAYFAALRNSGKRLICIDPMRSESAAFFGDKMEWIAPHMGTDVALMLGIAHTLVKNGWHDDAFLARCTTGYETFADYLLGVSDGVAKTAEWAADICGVSAAKIHELAELFHKNTTMLMSGWGMQRQQFGEQKHWMLVTLAAMLGQIGTPGGGFGLSYHFANGGNPTRRAAVLASMQGSLPGGTDAVDKIPVARIV…
Gammaproteobacteria	Enterobacterales	Enterobacteriaceae	Escherichia	Escherichia coli	545	WP_115180993.1	MINAPSHYSVLTAAHWGPVRVDTDGETILASRGALPTSHLNSLQTVVRDQVHSPTRVRFPMVRKGFLASPEKPQGVRGQDEFVRVSWDEALDLIHTQHKRIRETYGPSSIFAGSYGWRSNGVLHKASTLLQRYMALAGGYTGHLGDYSTGAAQAIMPYVVGGNEVYQQQTSWPVVLEHSDVVVLWSANPLNTLKIAWNASDEQGIAYFAALRNSGKRLICIDPMRSESAAFFGDKMEWIAPHMGTDVALMLGIAHTLVKNGWHDDAFLARCTTGYETFADYLLGVSDGVAKTAEWAADICGVSAAKIHELAELFHKNTTMLMSGWGMQRQQFGEQKHWMLVTLAAMLGQIGTPGGGFGLSYHFANGGNPTRRAAVLASMQGSLPGGTDAVDKIPVARIV…
Gammaproteobacteria	Enterobacterales	Enterobacteriaceae	Escherichia	Escherichia coli	545	WP_130028267.1	MINAPSHYSVLTAAHWGPVRVDTDGETVLASRGALPTSHLNSLQTVVRDQVHSPTRVRFPMVRKGFLASPEKPQGVRGQDEFVRVSWDEALDLIHTQHKRIRETYGPSSIFAGSYGWRSNGVLHKASTLLQRYMALAGGYTGHLGDYSTGAAQAIMPYVVGGNEVYQQQTSWPVVLEHSDVVVLWSANPLNTLKIAWNASDEQGIAYFAALRNSGKRLICIDPMRSESAAFFADKMEWIAPHMGTDVALMLGIAHTLVKNGWHDDAFLARCTTGYETFADYLLGVSDGVAKTAEWAADICGVSAAKIHELAELFHKNTTMLMSGWGMQRQQFGEQKHWMLVTLAAMLGQIGTPGGGFGLSYHFANGGNPTRRSAVLASMQGSLPGGTDAVDKIPVARIV…
Gammaproteobacteria	Enterobacterales	Enterobacteriaceae	Escherichia	Escherichia coli	545	WP_104868048.1	MINAPSHYSVLTAAHWGPVRVDTDGETVLASRGALPTSHLNSLQTVVRDQVHSPTRVRFPMVRKGFLASPEKPQGVRGQDEFVRVSWDEALDLIHTQHKRIRETYGPSSIFAGSYGWRSNGVLHKASTLLQRYMALAGGYTGHLGDYSTGAAQAIMPYVVGGNEVYQQQTSWPVVLEHSDVVVLWSANPLNTLKIAWNASDEQGIAYFAALRNSGKRLICIDPMRSESAAFFGDKMEWIAPHMGTDVALMLGIAHTLVKNGWHDDAFLARCTTGYETFADYLLGVSDGVAKTTEWAADICGVSAAKIHELAELFHKNTTMLMSGWGMQRQQFGEQKHWMLVTLAAMLGQIGTPGGGFGLSYHFANGGNPTRRAAVLASMQGSLPGGTDAVDKIPVARIV…
Gammaproteobacteria	Enterobacterales	Enterobacteriaceae	Escherichia	Escherichia coli	545	WP_115626028.1	MINAPSHYSVLTAAHWGPVRVDTDGETILASRGALPTSHLNSLQTVVRDQVHSPTRVRFPMVRKGFLASPEKPQGVRGQDEFVRVSWDEALDLIHTQHKRIRETYGPSSIFAGSYGWRSNGVLHKASTLLQRYMALAGGYTGHLGDYSTGAAQAIMPYVVGGNEVYQQQTSWPVVLEHSDVVVLWSANPLNTLKIAWNASDEQGIAYFAALRNSGKRLICIDPMRSESAAFFGDKMEWIAPHMGTDVALMLGIAHTLVKNGWHDDAFLARCTTGYETFADYLLGVSDGVAKTAEWAADICGVSAAKIYELAELFHKNTTMLMSGWGMQRQQFGEQKHWMLVTLAAMLGQIGTPGGGFGLSYHFANGGNPTRRAAVLASMQGSLPGGTDAVDKIPVARIV…
Gammaproteobacteria	Enterobacterales	Enterobacteriaceae	Escherichia	Escherichia coli	545	WP_049008915.1	MINAPSHYSVLTAAHWGPVRVDTDGETILASRGALPTSHLNSLQTVVRDQVHSPTRVRFPMVRKGFLASPEKPQGVRGQDEFVRVSWDEALDLIHTQHKRIRETYGPSSIFAGSYGWRSNGVLHKASTLLQRYMALAGGYTGHLGDYSTGAAQAIMPYVVGGNEVYQQQTSWPVVLEHSDVVVLWSANPLNTLKIAWNASDEQGIAYFAALRNSGKRLICIDPMRSESAAFFADKMEWIAPHMGTDVALMLGIAHTLVKNGWHDDAFLARCTTGYETFADYLLGVSDGVAKTAEWAADICGVSAAKIHELAELFHKNTTMLMSGWGMQRQQFGEQKHWMLVTLAAMLGQIGTPGGGFGLSYHFANGGNPTRRAAVLASMQGSLPGGTDAVDKIPVARIV…
Gammaproteobacteria	Enterobacterales	Enterobacteriaceae	Escherichia	Escherichia coli	545	WP_101744178.1	MINAPSHYSVLTAAHWGPVRVDTDGETILASRGALPTSHLNSLQTVVRDQVHSPTRVRFPMVRKGFLASPEKPQGVRGQDEFVRVSWDEALDLIHTQHKRIRETYGPSSIFAGSYGWRSNGVLHKASTLLQRYMALAGGYTGHLGDYSTGAAQAIMPYVVGGNEVYQQQTSWPVVLEHSDVVVLWSANPLNTLKIAWNASDEQGIAYFAALRNSGKRLICIDPMRSESAAFFGDKMEWIAPHMGTDVALMLGIAHTLVKNGWHDDAFLARCTTGYETFADYLLGVSDGVAKTAEWAADICGVSAAKIHELAELFHKNTTMLMSGWGMQRQQFGEQKHWMLVTLAAMLGQIGTPGGGFGLSYHFANGGNPTRRAAVLASMQGSLPGGTDAVDKIPVARIV…
Gammaproteobacteria	Enterobacterales	Enterobacteriaceae	Cronobacter	Cronobacter sakazakii	546	WP_128317228.1	MKLTRRDFIKTAGAATGTMAISSVIPMPAWAEGQNGGAILTAARWGAVYVEVKDGKVVSSKGALPKTVPNSLQQTAPDQVHTNIRVKYPMVRKSYLENPGKADGKRGNDPFVRVSWEQALKLIHEQHSRIRSSYGPASIFAGSYGWRSSGVLHKAQTLLQRYMSMAGGYAGHTGDYSTGAAQVIMPYVVGSVEVYEQQTTWPMVLEHSQVVVLWGMNPLNTLKIAWSSTDEQGIEYFNLLKKSGKSVIAIDPMRSETIEFFGENATWIAPHMGTDVAMMLGIAHTLVKKNLHDKAFLEKYTTGYPQFEEYLLGKSDKVEKTAEWASGVCGVPAEQLEKLAEIFSSNKTMLMAGWGIQRQQYGEQKHWMLVTLAAMLGQIGTEGGGFGFSYHYSNGGNPT…
Gammaproteobacteria	Enterobacterales	Enterobacteriaceae	Cronobacter	Cronobacter sakazakii	546	WP_003835728.1	MKLTRRDFIKTAGAATGTMAISSVIPMPAWAEGQNGGAILTAARWGAVYVEVKDGKVVSSKGALPKTVPNSLQQTAPDQVHTNIRVKYPMVRKSYLENPGKADGKRGNDPFVRVSWEQALKLIHEQHSRIRSSYGPSSIFAGSYGWRSSGVLHKAQTLLQRYMSMAGGYAGHTGDYSTGAAQVIMPYVVGSVEVYEQQTTWPMVLEHSQVVVLWGMNPLNTLKIAWSSTDEQGIEYFNLLKKSGKSVIAIDPMRSETIEFFGDNATWIAPHMGTDVAMMLGIAHTLVKKNLHDKAFLEKYTTGYPQFEEYLLGKSDKIEKTAEWASGVCGVPAEQLEKLAEIFSSNKTMLMAGWGIQRQQYGEQKHWMLVTLAAMLGQIGTEGGGFGFSYHYSNGGNPT…
Gammaproteobacteria	Enterobacterales	Enterobacteriaceae	Cronobacter	Cronobacter sakazakii	546	WP_071684894.1	MKLTRRDFIKTTGAATGTMAISSVIPMPAWAEGQNGGAILTAARWGAVFVEVKDGKVVSSKGALPKTVPNSLQQTAPDQVHTNIRVKYPMVRKSYLENPGKADGKRGNDPFVRVSWEQALKLIHEQHSRIRSSYGPSSIFAGSYGWRSSGVLHKAQTLLQRYMSMAGGYAGHTGDYSTGAAQVIMPYVVGSVEVYEQQTTWPMVLEHSQVVVLWGMNPLNTLKIAWSSTDEQGIEYFNLLKKSGKSVIAIDPMRSETIEFFGDNATWIAPHMGTDVAMMLGIAHTLVKKNLHDKAFLEKYTTGYPQFEEYLLGKSDKIEKTAEWASGVCGVPAEQLEKLAEIFSSNKTMLMAGWGIQRQQYGEQKHWMLVTLAAMLGQIGTEGGGFGFSYHYSNGGNPT…
Gammaproteobacteria	Enterobacterales	Enterobacteriaceae	Cronobacter	Cronobacter sakazakii	546	WP_058842532.1	MKLTRRDFIKTAGAATGTMAISSVIPMPAWAEGQNGGAILTAARWGAVYVEVKDGKVVSSKGALPKTVPNSLQQTAPDQVHTNIRVKYPMVRKSYLENPGKADGKRGNDPFVRVSWEQALKLIHEQHSRIRSSYGPSSIFAGSYGWRSSGVLHKAQTLLQRYMSMAGGYAGHTGDYSTGAAQVIMPYVVGSVEVYEQQTTWPMVLEHSQVVVLWGMNPLNTLKIAWSSTDEQGIEYFNLLKKSGKSVIAIDPMRSETIEFFGDNATWIAPHMGTDVAMMLGIAHTLVKKNLHDKAFLEKYTTGYPQFEEYLLGKSDKIEKTAEWASGVCGVPAEQLEKLAEIFSSNKTMLMAGWGIQRQQYGEQKHWMLVTLAAMLGQIGTEGGGFGFSYHYSNGGNPT…
Gammaproteobacteria	Enterobacterales	Enterobacteriaceae	Cronobacter	Cronobacter sakazakii	546	WP_071667412.1	MKLTRRDFIKTAGAATGTMAISSVIPMPAWAEGQNGGAILTAARWGAVYVEVKDGKVVSSKGALPKTVPNSLQQTAPDQVHTNIRVKYPMVRKSYLENPGKADGKRGNDPFVRVSWEQALKLINEQHSRIRSSYGPSSIFAGSYGWRSSGVLHKAQTLLQRYMSMAGGYAGHTGDYSTGAAQVIMPYVVGSVEVYEQQTTWPMVLEHSQVVVLWGMNPLNTLKIAWSSTDEQGIEYFNLLKKSGKSVIAIDPMRSETIEFFGDNATWIAPHMGTDVAMMLGIAHTLVKKNLHDKAFLEKYTTGYPQFEEYLLGKSDKIEKTAEWASGVCGVPAEQLEKLAEIFSSNKTMLMAGWGIQRQQYGEQKHWMLVTLAAMLGQIGTEGGGFGFSYHYSNGGNPT…
Gammaproteobacteria	Enterobacterales	Enterobacteriaceae	Cronobacter	Cronobacter sakazakii	546	WP_121571512.1	MKLTRRDFIKTAGAATGTMAISSVIPMPAWAEGQNGGAILTAARWGAVYVEVKDGKVVSSKGALPKTVPNSLQQTAPDQVHTNIRVKYPMVRKSYLENPGKADGKRGNDPFVRVSWEQALKLIHEQHSRIRSSYGPSSIFAGSYGWRSSGVLHKAQTLLQRYMSMAGGYAGHTGDYSTGAAQVIMPYVVGSVEVYEQQTTWPMVLEHSQVVVLWGMNPLNTLKIAWSSTDEQGIEYFNLLKKSGKSVIAIDPMRSETIEFFGDNATWIAPHMGTDVAMMLGIAHTLVKKNLHDKAFLEKYTTGYPQFEEYLLGKSDKIEKTAEWASGVCGVPAEQLEKLAEIFSSNKTMLMAGWGIQRQQYGEQKHWMLVTLAAMLGQIGTEGGGFGFSYHYSNGGNPT…
Gammaproteobacteria	Enterobacterales	Enterobacteriaceae	Cronobacter	Cronobacter sakazakii	546	WP_148373793.1	MKLTRRDFIKTAGAATGTMAISSVIPMPAWAEGQNGGAILTAARWGAVYVEVKDGKVVSSKGALPKTVPNSLQQTAPDQVHTNIRVKYPMVRKSYLENPGKADGKRGNDPFVRVSWEQALKLIHEQHSRIRSSYGPSSIFAGSYGWRSSGVLHKAQTLLQRYMSMAGGYAGHTGDYSTGAAQVIMPYVVGSVEVYEQQTTWPMVLEHSQVVVLWGMNPLNTLKIAWSSTDEQGIEYFNLLKKSGKSVIAIDPMRSETIEFFGDNATWIAPHMGTDVAMMLGIAHTLVKKNLHDKAFLEKYTTGYPQFEEYLLGKSDKIEKTAEWASGVCGVPAEQLEKLAEIFSSNKTMLMAGWGIQRQQYGEQKHWMLVTLAAMLGQIGTEGGGFGFSYHYSNGGNPT…
Gammaproteobacteria	Enterobacterales	Enterobacteriaceae	Cronobacter	Cronobacter sakazakii	546	WP_086503796.1	MKLTRRDFIKTAGAATGTMAISSVIPMPAWAEGQNGGAILTAARWGAVYVEVKDGKVVSSKGALPKTVPNSLQQTAPDQVHTNIRVKYPMVRKSYLENPGKADGKRGNDPFVRVSWEQALKLINEQHSRIRSSYGPSSIFAGSYGWRSSGVLHKAQTLLQRYMSMAGGYAGHTGDYSTGAAQVIMPYVVGSVEVYEQQTTWPMVLEHSQVVVLWGMNPLNTLKIAWSSTDEQGIEYFNLLKKSGKSVIAIDPMRSETIEFFGDNATWIAPHMGTDVAMMLGIAHTLVKKNLHDKAFLEKYTTGYPQFEEYLLGKSDKIEKTAEWASGVCGVPAEQLEKLAEIFSSNKTMLMAGWGIQRQQYGEQKHWMLVTLAAMLGQIGTEGGGFGFSYHYSNGGNPT…
Gammaproteobacteria	Enterobacterales	Enterobacteriaceae	Cronobacter	Cronobacter sakazakii	546	WP_087879047.1	MKLTRRDFIKTAGAATGTMAISSVIPMPAWAEGQNGGAILTAARWGAVYVEVKDGKVVSSKGALPKTVPNSLQQTAPDQVHTNIRVKYPMVRKSYLENPGKADGKRGNDPFVRVSWEQALKLIHEQHSRIRSSYGPSSIFAGSYGWRSSGVLHKAQTLLQRYMSMAGGYAGHTGDYSTGAAQVIMPYVVGSVEVYEQQTTWPMVLEHSQVVVLWGMNPLNTLKIAWSSTDEQGIEYFNLLKKSGKSVIAIDPMRSETIEFFGDNATWIAPHMGTDVAMMLGIAHTLVKKNLHDKAFLEKYTTGYPQFEEYLLGKSDKIEKTAEWASGVCGVPAEQLEKLAEIFSSNKTMLMAGWGIQRQQYGEQKHWMLVTLAAMLGQIGTEGGGFGFSYHYSNGGNPT…
Gammaproteobacteria	Enterobacterales	Enterobacteriaceae	Cronobacter	Cronobacter turicensis	546	WP_103768706.1	MKLTRRDFIKTAGAATGTMAISSVIPMPAWAEGQNGGAILTAARWGAVYVEVKDGKVVSSKGALPKTVPNSLQQTAPDQVHTNIRVKYPMVRKSYLENPGKADGKRGNDPFVRVSWEQALKLIHEQHSRIRGSYGPASIFAGSYGWRSSGVLHKAQTLLQRYMSMAGGYAGHTGDYSTGAAQVIMPYVVGSVEVYEQQTTWPMVLEHSQVVVLWGMNPLNTLKIAWSSTDEQGIEYFNLLKKSGKSVIAIDPMRSETIEFFGENATWIAPHMGTDVAMMLGIAHTLVKKNLHDKAFLEKYTTGYPQFEEYLLGKNDKIEKTAEWASGVCGVPAEQLEKLAEIFSSNKTMLMAGWGIQRQQYGEQKHWMLVTLAAMLGQIGTEGGGFGFSYHYSNGGNPT…
Gammaproteobacteria	Enterobacterales	Enterobacteriaceae	Cronobacter	Cronobacter turicensis	546	WP_106875514.1	MKLTRRDFIKTAGAATGTMAISSVIPMPAWAEGQNGGAILTAARWGAVFVEVKDGKVVSSKGALPKTVPNSLQQTAPDQVHTNIRVKYPMVRKSYLENPGKADGKRGNDPFVRVSWEQALKLIHEQHSRIRSSYGPSSIFAGSYGWRSSGVLHKAQTLLQRYMSMAGGYAGHTGDYSTGAAQVIMPYVVGSVEVYEQQTTWPMVLEHSQVVVLWGMNPLNTLKIAWSSTDEQGIEYFNLLKKSGKSVIAIDPMRSETIEFFGDNATWIAPHMGTDVAMMLGIAHTLVKKNLHDKAFLEKYTTGYPQFEEYLLGKSDKIEKTAEWASGVCGVPAEQLEKLAEIFSSNKTMLMAGWGIQRQQYGEQKHWMLVTLAAMLGQIGTEGGGFGFSYHYSNGGNPT…
Gammaproteobacteria	Enterobacterales	Enterobacteriaceae	Cronobacter	Cronobacter turicensis	546	WP_149911169.1	MKLTRRDFIKTAGAATGTMAISSVIPMPAWAEGQNGGAILTAARWGAVYVEVKDGKVVSSKGALPKTVPNSLQQTAPDQVHTNIRVKYPMVRKSYLENPGKADGKRGNDPFVRVSWEQALKLINEQHSRIRSSYGPSSIFAGSYGWRSSGVLHKAQTLLQRYMSMAGGYAGHTGDYSTGAAQVIMPYVVGSVEVYEQQTTWPMVLEHSQVVVLWGMNPLNTLKIAWSSTDEQGIEYFNLLKKSGKSVIAIDPMRSETIEFFGDNATWIAPHMGTDVAMMLGIAHTLVKKNLHDKAFLEKYTTGYPQFEEYLLGKSDKIEKTAEWASGVCGVPAEQLEKLAEIFSSNKTMLMAGWGIQRQQYGEQKHWMLVTLAAMLGQIGTEGGGFGFSYHYSNGGNPT…
Gammaproteobacteria	Enterobacterales	Enterobacteriaceae	Cronobacter	Cronobacter turicensis	546	WP_086529095.1	MKLTRRDFIKTAGAATGTMAISSVIPMPAWAEGQNGGAILTAARWGAVYVEVKDGKVVSSKGALPKTVPNSLQQTAPDQVHTNIRVKYPMVRKSYLENPGKADGKRGNDPFVRVSWEQALKLIHEQHSRIRSSYGPSSIFAGSYGWRSSGVLHKAQTLLQRYMSMAGGYAGHTGDYSTGAAQVIMPYVVGSVEVYEQQTTWPMVLEHSQVVVLWGMNPLNTLKIAWSSTDEQGIEYFNLLKKSGKSVIAIDPMRSETIEFFGDNATWIAPHMGTDVAMMLGIAHTLVKKNLHDKAFLEKYTTGYPQFEEYLLGKSDKIEKTAEWASGVCGVPAEQLEKLAEIFSSNKTMLMAGWGIQRQQYGEQKHWMLVTLAAMLGQIGTEGGGFGFSYHYSNGGNPT…
Gammaproteobacteria	Enterobacterales	Enterobacteriaceae	Cronobacter	Cronobacter universalis	546	WP_127674419.1	MKLTRRDFIKTAGAATGTMAISSVIPMPAWAEGQNGGVILTAARWGAVYVEVKDGKVVSSKGALPKTVPNSLQQTAPDQVHTNIRVKYPMVRKSYLENPGKADGKRGNDPFVRVSWEQALKLIHEQHSRIRSSYGPSSIFAGSYGWRSSGVLHKAQTLLQRYMSMAGGYAGHTGDYSTGAAQVIMPYVVGSVEVYEQQTTWPMVLEHSQVVVLWGMNPLNTLKIAWSSTDEQGIEYFNLLKKSGKSVIAIDPMRSETIEFFGDNATWIAPHMGTDVAMMLGIAHTLVKKNLHDKAFLEKYTTGYPQFEEYLLGKSDKIEKTAEWASGVCGVPAEQLEKLAEIFSSNKTMLMAGWGIQRQQYGEQKHWMLVTLAAMLGQIGTEGGGFGFSYHYSNGGNPT…
Gammaproteobacteria	Enterobacterales	Enterobacteriaceae	Edaphovirga	Edaphovirga cremea	546	WP_110248880.1	MKLTRRDFIKTAGAATGTMAISSVIPMPAWAEGQNGGAILTAARWGAVYVEVKDGKVVSSKGALPKTVPNSLQQTAPDQVHTNIRVKYPMVRKSYLENPGKTDGKRGNDPFVRVSWEQALKLIHEQHSRIRSSYGPSSIFAGSYGWRSSGVLHKAQTLLQRYMSMAGGYAGHTGDYSTGAAQVIMPYVVGSVEVYEQQTTWPMVLEHSQVVVLWGMNPLNTLKIAWSSTDEQGIEYFNLLKKSGKSVIAIDPMRSETIEFFGDNATWIAPHMGTDVAMMLGIAHTLVKKNLHDKAFLEKYTTGYPQFEEYLLGKSDKIEKTAEWASGVCGVPAEQLEKLAEIFSSNKTMLMAGWGIQRQQYGEQKHWMLVTLAAMLGQIGTEGGGFGFSYHYSNGGNPT…
Gammaproteobacteria	Enterobacterales	Enterobacteriaceae	Edaphovirga	Edaphovirga cremea	546	WP_060855567.1	MKLTRRDFIKTAGAATGTMAISSVIPMPAWAEGQNGGAILTAARWGAVYVEVKDGKVVSSKGALPKTVPNSLQQTAPDQVHTNIRVKYPMVRKSYLENPGKADGKRGNDPFVRVSWEQALKLIHEQHSRIRSSYGPSSIFAGSYGWRSSGVLHKAQTLLQRYMSMAGGYAGHTGDYSTGAAQVIMPYVVGSVEVYEQQTTWPMVLEHSQVVVLWGMNPLNTLKIAWSSTDEQGIEYFNLLKKSGKSVIAIDPMRSETIEFFGDNATWIAPHMGTDVAMMLGIAHTLVKKNLHDKAFLEKYTTGYPQFEEYLLGKSDKIEKTAEWASGVCGVPAEQLEKLAEIFSSNKTMLMAGWGIQRQQYGEQKHWMLVTLAAMLGQIGTEGGGFGFSYHYSNGGNPT…
Gammaproteobacteria	Enterobacterales	Enterobacteriaceae	Enterobacillus	Enterobacillus tribolii	546	WP_151218689.1	MKLTRRDFIKTAGAATGTMAISSVIPMPAWAEGQNGGAILTAARWGAVYVEVKDGKVVSSKGALPKTVPNSLQQTAPDQVHTNIRVKYPMVRKSYLENPGKADGKRGNDPFVRVSWEQALKLIHEQHSRIRSSYGPSSIFAGSYGWRSSGVLHKAQTLLQRYMSMAGGYAGHTGDYSTGAAQVIMPYVVGSVEVYEQQTTWPMVLEHSQVVVLWGMNPLNTLKIAWSSTDEQGIEYFNLLKKSGKSVIAIDPMRSETIEFFGDNATWIAPHMGTDVAMMLGIAHTLVKKNLHDKAFLEKYTTGYPQFEDYLLGKSDKIEKTAEWASGVCGVPAEQLEKLAEIFSSNKTMLMAGWGIQRQQYGEQKHWMLVTLAAMLGQIGTEGGGFGFSYHYSNGGNPT…
Gammaproteobacteria	Enterobacterales	Enterobacteriaceae	Enterobacter	Enterobacter asburiae	546	WP_121581472.1	MKLTRRDFIKTAGAATGTMAISSVIPMPAWAEGQNGGAILTAARWGAVYVEVKDGKVVSSKGALPKTVPNSLQQTAPDQVHTNIRVKYPMVRKSYLENPGKADGKRGNDPFVRVSWEQALKLIHEQHSRIRSSYGPSSIFAGSYGWRSSGVLHKAQTLLQRYMSMAGGYAGHTGDYSTGAAQVIMPYVVGSVEVYEQQTTWPMVLEHSQVVVLWGMNPLNTLKIAWSSTDEQGIEYFNLLKKSGKSVIAIDPMRSETIEFFGDNATWIAPHMGTDVAMMLRIAHTLVKKNLHDKAFLEKYTTGYPQFEEYLLGKSDKIEKTAEWASGVCGVPAEQLEKLAEIFSSNKTMLMAGWGIQRQQYGEQKHWMLVTLAAMLGQIGTEGGGFGFSYHYSNGGNPT…
Gammaproteobacteria	Enterobacterales	Enterobacteriaceae	Enterobacter	Enterobacter asburiae	546	WP_109018283.1	MKLTRRDFIKTAGAATGTMAISSVIPMPAWAEGQNGGAILTAARWGAVYVEVKDGKVVSSKGALPKTVPNSLQQTAPDQVHTNIRVKYPMVRKSYLENPGNADGKRGSDPFVRVSWEQALKLIHEQHSRIRSSYGPASIFAGSYGWRSSGVLHKAQTLLQRYMSMAGGYAGHTGDYSTGAAQVIMPYVVGSVEVYEQQTTWPMVLEHSQVVVLWGMNPLNTLKIAWSSTDEQGIEYFNLLKKSGKSVIAIDPMRSETIEFFGDNATWIAPHMGTDVAMMLGIAHTLVKKNLHDKAFLEKYTTGYPQFEEYLLGKSDKIEKTAEWASGVCGVPAEQLEKLAEIFSSNKTMLMAGWGIQRQQYGEQKHWMLVTLAAMLGQIGTEGGGFGFSYHYSNGGNPT…
Gammaproteobacteria	Enterobacterales	Enterobacteriaceae	Enterobacter	Enterobacter asburiae	546	WP_141894945.1	MKLTRRDFIKTAGAATGTMAISSVIPMPAWAEGQNGGAILTAARWGAVYVEVKDGKVVSSKGALPKTVPNSLQQTAPDQVHTNIRVKYPMVRKSYLENPGNADGKRGSDPFVRVSWEQALKLIHEQHSRIRSSYGPASIFAGSYGWRSSGVLHKAQTLLQRYMSMAGGYAGHTGDYSTGAAQVIMPYVVGSVEVYEQQTTWPMVLEHSQVVVLWGMNPLNTLKIAWSSTDEQGIEYFNLLKKSGKSVIAIDPMRSETIEFFGDNATWIAPHMGTDVAMMLGIAHTLVKKNLHDKAFLEKYTTGYPQFEEYLLGKSDKIEKTAEWASGVCGVPAEQLEKLAEIFSSNQTMLMAGWGIQRQQYGEQKHWMLVTLAAMLGQIGTEGGGFGFSYHYSNGGNPT…
Gammaproteobacteria	Enterobacterales	Enterobacteriaceae	Enterobacter	Enterobacter asburiae	546	WP_114682096.1	MKLTRRDFIKTAGAATGTMAISSVIPMPAWAEGQNGGAILTAARWGAVYVEVKDGKVVSSKGALPKTVPNSLQQTAPDQVHTNIRVKYPMVRKSYLENPGKADGKRGSDPFVRVSWEQALKLIHEQHSRIRSSYGPASIFAGSYGWRSSGVLHKAQTLLQRYMSMAGGYAGHTGDYSTGAAQVIMPYVVGSVEVYEQQTTWPMVLEHSQVVVLWGMNPLNTLKIAWSSTDEQGIEYFNLLKKSGKSVIAIDPMRSETIEFFGDNATWIAPHMGTDVAMMLGIAHTLVKKNLHDKAFLEKYTTGYPQFEEYLLGKSDKIEKTAEWASGVCGVPAEQLEKLAEIFSSNKTMLMAGWGIQRQQYGEQKHWMLVTLAAMLGQIGTEGGGFGFSYHYSNGGNPT…
Gammaproteobacteria	Enterobacterales	Enterobacteriaceae	Enterobacter	Enterobacter asburiae	546	WP_053389933.1	MKLTRRDFIKTAGAATGTMAISSVIPMPAWAEGQNGGAILTAARWGAVYVEVKDGKVVSSKGALPKTVPNSLQQTAPDQVHTNIRVKYPMVRKSYLENPGNADGKRGSDPFVRVSWEQALKLIHEQHSRIRSSYGPASIFAGSYGWRSSGVLHKAQTLLQRYMSMAGGYAGHTGDYSTGAAQVIMPYVVGSVEVYEQQTTWPMVLEHSQVVVLWGMNPLNTLKIAWSSTDEQGIEYFNLLKKSGKSVIAIDPMRSETIEFFGDNATWIAPHMGTDVAMMLGIAHTLVKKNLHDKAFLEKYTTGYPQFEEYLLGKSDKIEKTAEWASGVCGVPAEQLEKLAEIFSSNQTMLMAGWGIQRQQYDEQKHWMLVTLAAMLGQIGTEGGGFGFSYHYSNGGNPT…
Gammaproteobacteria	Enterobacterales	Enterobacteriaceae	Enterobacter	Enterobacter asburiae	546	WP_135912426.1	MKLTRRDFIKTAGAATGTMAISSVIPMPAWAEGQNGGAILTAARWGAVYVEVKDGKVVSSKGALPKTVPNSLQQTAPDQVHTNIRVKYPMVRKSYLENPGKADGKRGSDPFVRVSWEQALKLIHEQHSRIRSSYGPAAVFAGSYGWRSSGVLHKAQTLLQRYMSMAGGYAGHTGDYSTGAAQVIMPYVVGSVEVYEQQTTWPMVLEHSQVVVLWGMNPLNTLKIAWSSTDEQGIEYFNLLKKSGKSVIAIDPMRSETIEFFGDNATWIAPNMGTDVAMMLGIAHTLVKKNLHDKAFLEKYTTGYPQFEEYLLGKSDSIEKTAAWASGVCGVPAEQLEKLADIFSSNKTMLMAGWGIQRQQYGEQKHWMLVTLAAMLGQIGTEGGGFGFSYHYSNGGNPT…
Gammaproteobacteria	Enterobacterales	Enterobacteriaceae	Escherichia	Escherichia coli	546	WP_115601323.1	MANSPAHYSVLTAAHWGPILVDTDGETVFSSRGALPTYHPNSLQTVVRDQVHSKTRVRFPMVRKGFLASPENPQGVRGQDEFVRVSWDDALNLIHTQHKRIRDSYGPASIFAGSYGWRSNGVLHKAATLLQRYMALAGGYTGHLGDYSTGAAQAIMPYVVGGNEVYQQQTSWPMVLEHSDVVVLWSANPLNTLKIAWNASDEQGIAYFEALRDSGKRLICIDPMRSESVAFFGDKMEWIAPHMGTDVALMLGIAHTLVENDWHDEDFLARCTTGYDSFADYLLGESDGIAKTAEWAAEICGIPAAKIRELAAIFHQNTTMLMAGWGMQRQQYGEQKHWMIVTLAAMLGQIGTPGGGFGLSYHFANGGNPTRRAAVLASMQGSLKGGTDAVDKIPVARIV…
Gammaproteobacteria	Enterobacterales	Enterobacteriaceae	Escherichia	Escherichia coli	546	WP_101742801.1	MANSPAHYPVLTAAHWGPILVDTDGETVFSSRGALPTSHPNSLQTVVRDQVHSKTRVRFPMVRKGFLASPENPQGVRGQDEFVRVSWDDALNLIHTQHKRIRDSYGPASIFAGSYGWRSNGVLHKAATLLQRYMALAGGYTGHLGDYSTGAAQAIMPYVVGGNEVYQQQTSWPMVLEHSDVVVLWSANPLNTLKIAWNASDEQGIAYFEALRDSGKRLICIDPMRSESVAFFGDKMEWIAPHMGTDVALMLGIAHTLVENDWHDEDFLARCTTGYDSFADYLLGESDGIAKTAEWAAEICGIPAAKIRELAAIFHQNTTMLMAGWGMQRQQYGEQKHWMIVTLAAMLGQIGTPGGGFGLSYHFANGGNPTRRAAVLASMQGSLKGGTDAVDKIPVARIV…
Gammaproteobacteria	Enterobacterales	Enterobacteriaceae	Escherichia	Escherichia coli	546	WP_106107703.1	MANSTAHYSVLTAAHWGPILVDTDGETVFSSRGALPTSHPNSLQTVVRDQVHSKTRVRFPMVRKGFLASPENPQGVRGQDEFVRVSWDDALNLIHTQHKRIRDSYGPASIFAGSYGWRSNGVLHKAATLLQRYMALAGGYTGHLGDYSTGAAQAIMPYVVGGNEVYQQQTSWPVVLENSEVVVLWSANPLNTLKIAWNASDEQGLAYFEALRDSGKRLICIDPMRSESVEFFGEKMEWIAPHMGTDVALMLGIAHTLVENGWHDEDFLARCTTGYDRFANYLLGKSDDVVKTAEWAAEICGIPATKIRELAAIFHQNTTMLMAGWGMQRQQYGEQKHWMIVTLAAMLGQIGTPGGGFGLSYHFANGGNPTRRAAVLASMQGSVKGGTDAVDKIPVARIV…
Gammaproteobacteria	Enterobacterales	Enterobacteriaceae	Escherichia	Escherichia coli	546	WP_086504662.1	MANSPAHYSVLTAAHWGPILVDTDGETVFSSRGALPTSHPNSLQTVVRDQVHSKTRVRFPMVRKGFLASPENPQGVRGQDEFVRVSWDDALNLIHTQHKRIRDSYGPASIFAGSYGWRSNGVLHKAATLLQRYMALAGGYTGHLGDYSTGAAQAIMPYVVGGNEVYQQQTSWPVVLENSEVVVLWSANPLNTLKIAWNASDEQGLAYFEALRDSGKRLICIDPMRSESVEFFGEKMEWIAPHMGTDVALMLGIAHTLVENGWHDEDFLARCTTGYDRFANYLLGKSDDVVKTAEWAAKICGIPATKIRELAAIFHQNTTMLMAGWGMQRQQYGEQKHWMIVTLAAMLGQIGTPGGGFGLSYHFANGGNPTRRAAVLASMQGSVKGGTDAVDKIPVARIV…
Gammaproteobacteria	Enterobacterales	Enterobacteriaceae	Escherichia	Escherichia coli	546	WP_110248775.1	MANSPAHYSVLTAAHWGPILVDTDGETVFSSCGALPTSHPNSLQTVVCDQVHSKTRVRFPMVRKGFLASPENPQGVRGQDEFVRVSWDDALNLIHTQHKRIRDSYGPASIFAGSYGWRSNGVLHKAATLLQRYMALAGGYTGHLGDYSTGAAQAIMPYVVGGNEVYQQQTSWPVVLENSEVVVLWSANPLNTLKIAWNASDEQGLAYFEALRDSGKRLICIDPMRSESVEFFGEKMEWIAPHMGTDVALMLGIAHTLVENGWHDEDFLARCTTGYDRFANYLLGKSDDVVKTAEWAAKICGIPATKIRELAAIFHQNTTMLMAGWGMQRQQYGEQKHWMIVTLAAMLGQIGTPGGGFGLSYHFANGGNPTRRAAVLASMQGSVRGGTDAVDKIPVARIV…
Gammaproteobacteria	Enterobacterales	Enterobacteriaceae	Escherichia	Escherichia coli	546	WP_087879309.1	MANSTAHYSVLTAAHWGPILVDTDGETVFSSRGALPTSHPNSLQTVVRDQVHSKTRVRFPMVRKGFLASPENPQGVRGQDEFVRVSWDDALNLIHTQHKRIRDSYGPASIFAGSYGWRSNGVLHKAATLLQRYMALAGGYTGHLGDYSTGAAQAIMPYVVGGNEVYQQQTSWPVVLENSEVVVLWSANPLNTLKIAWNASDEQGLAYFEALRDSGKRLICIDPMRSESVEFFGEKMEWIAPHMGTDVALMLGIAHTLVENGWHDEDFLARCTTGYDRFANYLLGKSDDVVKTAEWAAEICGIPATKIRELAAIFHQNTTMLMAGWGMQRQQYGEQKHWMIVTLAAMLGQIGTPGGGFGLSYHFANGGNPTRRAAVLASMQGSVKGGTDAVDKIPVARIV…
Gammaproteobacteria	Enterobacterales	Enterobacteriaceae	Escherichia	Escherichia coli	546	WP_151216933.1	MANSPAHYSVLTAAHWGPVLVETDGETVFSSRGALPTSHPNSLQTVVHDQVHSKTRVRFPMVRKGFLASPEDPQGVRGQDEFVRISWDEALNLIHTQHKRIRDSYGPASIFAGSYGWRSNGVLHKAATLLQRYMALAGGYTGHLGDYSTGAAQAIMPYVVGGNEVYQQQTSWPVVLENSEVVVLWSANPLNTLKIAWNASDEQGLTYFEALRDSGKRLICIDPMRSESVEFFGDKMEWVAPHMGTDVALMLGIAHTLVENDWHDVDFLARCTTGYDLFSDYLLGKSDDVAKTAEWAAKICGVPAAKIRELAAIFHQNTTMLMAGWGMQRQQYGEQKHWMIVTLAAMLGQIGTPGGGFGLSYHFANGGNPTRRAAVLASMQGSVKGGTDAVDKIPVARIV…
Gammaproteobacteria	Enterobacterales	Enterobacteriaceae	Escherichia	Escherichia coli	546	WP_057101824.1	MANSPAHYSVLTAAHWGPILVDTDGETVFSSRGALPTSHPNSLQTVVRDQVHSKTRVRFPMVRKGFLASPENPQGVRGQDEFVRVSWDDALNLIHTQHKRIRDSYGPASIFAGSYGWRSNGVLHKAATLLQRYMALAGGYTGHLGDYSTGAAQAIMPYVVGGNEVYQQQTSWPVVLENSEVVVLWSANPLNTLKIAWNASDEQGLAYFEALRDSGKRLICIDPMRSESVEFFGEKMEWIAPHMGTDVALMLGIAHTLVENGWHDEDFLARCTTGYDRFANYLLGKSDDVVKTAEWAAEICGIPATKIRELAAIFHQNTTMLMAGWGMQRQQYGEQKHWMIVTLAAMLGQIGTPGGGFGLSYHFANGGNPTRRAAVLASMQGSVKGGTDAVDKIPVARIV…
Gammaproteobacteria	Enterobacterales	Enterobacteriaceae	Escherichia	Escherichia coli	546	WP_121540533.1	MANSPAHYSVLTAAHWGPILVDTDGETVFSSRGALPTSHPNSLQTVVRDQVHSKTRVRFPMVRKGFLASPENPQGVRGQDEFVRVSWDDALNLIHTQHKRIRDSYGPASIFAGSYGWRSNGVLHKAATLLQRYMALAGGYTGHLGDYSTGAAQAIMPYVVGGNEVYQQQTSWPVVLENSEVVVLWSANPLNTLKIAWNASDEQGLAYFEALRDSGKRLICIDPMRSESVEFFGEKMEWIAPHMGTDVALMLGIAHTLVENGWHDEDFLARCTTGYDRFANYLLGKSDDVVKTAEWAAEICGIPATKIRELAAIFHQNTTMLMAGWGMQRQQYGEQKHWMIVTLAAMLGQIGTPGGGFGLSYHFANGGNPTRRAAVLASMQGSVKGGTDAVDKIPVARIV…
Gammaproteobacteria	Enterobacterales	Enterobacteriaceae	Escherichia	Escherichia coli	546	WP_044713971.1	MANSPAHYSVLTAAHWGPILVDTDGETVFSSRGALPTSHPNSLQTVVRDQVHSKTRVRFPMVRKGFLASPENPQGVRGQDEFVRVSWDDALNLIHTQHKRIRDSYGPASIFAGSYGWRSNGVLHKAATLLQRYMALAGGYTGHLGDYSTGAAQAIMPYVVGGNEVYQQQTSWPVVLENSEVVVLWSANPLNTLKIAWNASDEQGLAYFEALRDSGKRLICIDPMRSESVDFFGDKMEWIAPHMGTDVALMLGIAHTLVENGWHDEDFLARCTTGYDRFANYLLGKSDDVVKTAEWAAEICGIPATKIRELAAIFHQNTTMLMAGWGMQRQQYGEQKHWMIVTLAAMLGQIGTPGGGFGLSYHFANGGNPTRRAAVLASMQGSVKGGTDAVDKIPVARIV…
Gammaproteobacteria	Enterobacterales	Enterobacteriaceae	Escherichia	Escherichia coli	546	WP_046670995.1	MANSPAHYSVLTAAHWGPILVDTDGETVFSSRGALPTSHPNSLQTVVRDQVHSKTRVRFPMVRKGFLASPENPQGVRGQDEFVRVSWDDALNLIHTQHKRIRDSYGPASIFAGSYGWRSNGVLHKAATLLQRYMALAGGYTGHLGDYSTGAAQAIMPYVVGGNEVYQQQTSWPVVLENSEVVVLWSANPLNTLKIAWNASDEQGLAYFEALRDSGKRLICIDPMRSESVDFFGDKMEWIAPHMGTDVALMLGIAHTLVENGWHDEDFLARCTTGYDRFANYLLGKSDDVVKTAEWAAEICGIPATKIRELAAIFHQNTTMLMAGWGMQRQQYGEQKHWMIVTLAAMLGQIGTPGGGFGLSYHFANGGNPTRRAAVLASMQGSVKGGTDAVDKIPVARIV…
Gammaproteobacteria	Enterobacterales	Enterobacteriaceae	Escherichia	Escherichia coli	546	WP_057067484.1	MANSPAHYSVLTAAHWGPILVDTDGETVFSSRGALPTAHPNSLQTVVRDQVHSKTRVRFPMVRKGFLASPENPQGVRGQDEFVRVSWDDALNLIHTQHKRIRDSYGPASIFAGSYGWRSNGVLHKAATLLQRYMALAGGYTGHLGDYSTGAAQAIMPYVVGGNEVYQQQTSWPVVLENSEVVVLWSANPLNTLKIAWNASDEQGLAYFEALRDSGKRLICIDPMRSESVDFFGDKMEWIAPHMGTDVALMLGIAHTLVENGWHDEDFLARCTTGYDRFADYLLGKSDDVAKTAKWAAEICGIPAAKIRELAAIFHQNTTMLMAGWGMQRQQYGEQKHWMIVTLAAMLGQIGTPGGGFGLSYHFANGGNPTRRAAVLASMQGSVKGGTDAVDKIPVARIV…
Gammaproteobacteria	Enterobacterales	Enterobacteriaceae	Escherichia	Escherichia coli	546	WP_057063655.1	MANSPAHYSVLTAAHWGPILVDTDGETVFSSRGALPTSHPNSLQTVVRDQVHSKTRVRFPMVRKGFLASPENPQGVRGQDEFVRVSWDDALNLIHTQHKRIRDSYGPASIFAGSYGWRSNGVLHKAATLLQRYMALAGGYTGHLGDYSTGAAQAIMPYVVGGNEVYQQQTSWPVVLENSEVVVLWSANPLNTLKIAWNASDEQGLAYFEALRDSGKRLICIDPMRSESVEFFGEKMEWIAPHMGTDVALMLGIAHTLVENGWHDEDFLARCTTGYDRFANYLLGKSDDVVKTAEWAAEICGIPATKIRELAVIFHQNTTMLMAGWGMQRQQYGEQKHWMIVTLAAMLGQIGTPGGGFGLSYHFANGGNPTRRAAVLASMQGSVKGGTDAVDKIPVARIV…
Gammaproteobacteria	Enterobacterales	Enterobacteriaceae	Escherichia	Escherichia coli	546	WP_148374171.1	MANSPAHYSVLTAAHWGPILVDTDGETVFSSRGALPTSHPNSLQTVVRDQVHSKTRVRFPMVRKGFLASPENPQGVRGQDEFVRVSWDDALNLIHTQHKRIRDSYGPASIFAGSYGWRSNGVLHKAATLLQRYMALAGGYTGHLGDYSTGAAQAIMPYVVGGNEVYQQQTSWPVVLENSEVVVLWSANPLNTLKIAWNASDEQGLAYFEALRDSGKRLICIDPMRSESVEFFGEKMEWIAPHMGTDVALMLGIAHTLVENGWHDEDFLARCTTGYDRFANYLLGKSDDVVKTAEWAAEICGIPATKIRELAAIFHQDTTMLMAGWGMQRQQYGEQKHWMIVTLAAMLGQIGTPGGGFGLSYHFANGGNPTRRAAVLASMQGSVKGGTDAVDKIPVARIV…
Gammaproteobacteria	Enterobacterales	Enterobacteriaceae	Escherichia	Escherichia coli	546	WP_086550578.1	MANSPAHYSVLTAAHWGPILVDTDGETVFSSRGALPTSHPNSLQTVVRDQVHSKTRVRFPMVRKGFLASPENPQGVRGQDEFVRVSWDDALNLIHTQHKRIRDSYGPASIFAGSYGWRSNGVLHKAATLLQRYMALAGGYTGHLGDYSTGAAQAIMPYVVGGNEVYQQQTSWPVVLENSEVVVLWSANPLNTLKIAWNASDEQGLAYFEALRDSGKRLICIDPMRSESVEFFGEKMEWIAPHMGTDVALMLGIAHTLVENGWHDADFLARCTTGYDRFADYLLGKSDDVVKTAEWAAEICGISATKIRELAAMFHQNTTMLMAGWGMQRQQYGEQKHWMIVTLAAMLGQIGTPGGGFGLSYHFANGGNPTRRAAVLASMQGSVKGGTDAVDKIPVARIV…
Gammaproteobacteria	Enterobacterales	Enterobacteriaceae	Escherichia	Escherichia coli	546	WP_151223982.1	MANSPAHYSVLTAAHWGPVLVETDGETVFSSRGALPTSHPNSLQTVVHDQVHSKTRVRFPMVRKGFLASPEDPQGVRGQDEFVRISWDEALNLIHTQHKRIRDSYGPASIFAGSYGWRSNGVLHKAATLLQRYMALAGGYTGHLGDYSTGAAQAIMPYVVGGNEVYQQQTSWPVVLENSEVVVLWSANPLNTLKIAWNASDEQGLTYFEALRDSGKRLICIDPMRSESVEFFGDKMEWIAPHMGTDVALMLGIAHTLVENDWHDVDFLARCTTGYDLFSDYLLGKSDDVAKTAEWAAKICGVPAAKIRELAAIFHQNTTMLMAGWGMQRQQYGEQKHWMIVTLAAMLGQIGTPGGGFGLSYHFANGGNPTRRAAVLASMQGSVKGGTDAVDKIPVARIV…
Gammaproteobacteria	Enterobacterales	Enterobacteriaceae	Escherichia	Escherichia coli	546	WP_071697734.1	MANSTAHYSVLTAAHWGPILVDTDGETVFSSRGALPTSHPNSLQTVVRDQVHSKTRVRFPMVRKGFLASPENPQGVRGQDEFVRVSWDDALNLIHTQHKRIRDSYGPASIFAGSYGWRSNGVLHKAATLLQRYMALAGGYTGHLGDYSTGAAQAIMPYVVGGNEVYQQQTSWPVVLENSEVVVLWSANPLNTLKIAWNASDEQGLAYFEALRDSGKRLICIDPMRSESVEFFGEKMEWIAPHMGTDVALMLGIAHTLVENGWHDEDFLARCTTGYDRFANYLLGKSDDVVKTAEWAAEICGIPATKIRELAAIFHQNTTMLMAGWGMQRQQYGEQKHWMIVTLAAMLGQIGTPGGGFGLSYHFANGGNPTRRAAVLASMQGSVKGGTDAVDKIPVARIV…
Gammaproteobacteria	Enterobacterales	Enterobacteriaceae	Escherichia	Escherichia coli	546	WP_119174650.1	MANSPAHYSVLTAAHWGPILVDTDGETVFSSCGALPTSHPNSLQTVVRDQVHSKTRVRFPMVRKGFLASPENPQGVRGQDEFVRVSWDDALNLIHTQHKRIRDSYGPASIFAGSYGWRSNGVLHKAATLLQRYMALAGGYTGHLGDYSTGAAQAIMPYVVGGNEVYQQQTSWPVVLENSEVVVLWSANPLNTLKIAWNASDEQGLAYFEALRDSGKRLICIDPMRSESVEFFGEKMEWIAPHMGTDVALMLGIAHTLVENGWHDEDFLARCTTGYDRFANYLLGKSDDVVKTAEWAAEICGIPATKIRELAAIFHQNTTMLMAGWGMQRQQYGEQKHWMIVTLAAMLGQIGTPGGGFGLSYHFANGGNPTRRAAVLASMQGSVKGGTDAVDKIPVARIV…
Gammaproteobacteria	Enterobacterales	Enterobacteriaceae	Escherichia	Escherichia coli	546	WP_125362776.1	MANSPAHYSVLTAAHWGPILVDTDGETVFSSRGALPTTHPNSLQTVVRDQVHSKTRVRFPMVRKGFLASPENPQGVRGQDEFVRVSWDDALNLIHTQHKRIRDSYGPASIFAGSYGWRSNGVLHKAATLLQRYMALAGGYTGHLGDYSTGAAQAIMPYVVGGNEVYQQQTSWPVVLENSEVVVLWSANPLNTLKIAWNASDEQGLAYFEALRDSGKRLICIDPMRSESVDFFGDKMEWIAPHMGTDVALMLGIAHTLVENGWHDEDFLSRCTTGYDRFADYLLGKSDDVAKTAKWAAEICGIPAAKIRELAAIFHQNTTMLMAGWGMQRQQYGEQKHWMIVTLAAMLGQIGTPGGGFGLSYHFANGGNPTRRAAVLASMQGSVKGGTDAVDKIPVARIV…
Gammaproteobacteria	Enterobacterales	Enterobacteriaceae	Escherichia	Escherichia coli	546	WP_049002072.1	MANSPAHYSVLTAAHWGPILVDTDGETVFSSRGALPTSHPNSLQTVVRDQVHSKTRVRFPMVRKGFLASPENPQGVRGQDEFVRVSWDDALNFIHTQHKRIRDSYGPASIFAGSYGWRSNGVLHKAATLLQRYMALAGGYTGHLGDYSTGAAQAIMPYVVGGNEVYQQQTSWPVVLENSEVVVLWSANPLNTLKIAWNASDEQGLAYFEALRDSGKRLICIDPMRSESVEFFGEKMEWIAPHMGTDVALMLGIAHTLVENGWHDEDFLARCTTGYDRFANYLLGKSDDVVKTAEWAAEICGIPATKIRELAAIFHQNTTMLMAGWGMQRQQYGEQKHWMIVTLAAMLGQIGTPGGGFGLSYHFANGGNPTRRAAVLASMQGSVKGGTDAVDKIPVARIV…
Gammaproteobacteria	Enterobacterales	Enterobacteriaceae	Escherichia	Escherichia coli	546	WP_136397239.1	MANSPAHYSVLTAAHWGPILVDTDGETVFSSRGALPTSHPNSLQTVVRDQVHSKTRVRFPMVRKGFLASPENPQGVRGQDEFVRVSWDDALNLIHTQHKRIRDSYGPASIFAGSYGWRSNGVLHKAATLLQRYMALAGGYTGHLGDYSTGAAQAIMPYVVGGNEVYQQQTSWPVVLENSEVVVLWSANPLNTLKIAWNASDEQGLAYFEALRDSGKRLICIDPMRSESVEFFGEKMEWIAPHMGTDVALMLGIAHTLVENGWHDEDFLARCTTGYDRFANYLLGKSDDVVKTAEWAAEICGIPATKIRELAAIFHQNTTMLMAGWGMQRQQYGEQKHWMIVTLAAMLGQIGTPGGGFGLSYHFANGGNPTRRAAVLASMQGSVKGGTDAVDKIPVARIV…
Gammaproteobacteria	Enterobacterales	Enterobacteriaceae	Escherichia	Escherichia coli	546	WP_071687016.1	MANSPAHYSVLTAAHWGPILVDTDGETVFSSRGALPTSHPNSLQTVVRDQVHSKTRVRFPMVRKGFLASPENPQGVRGQDEFVRVSWDDALNLIHTQHKRIRDSYGPASIFAGSYGWRSNGVLHKAATLLQRYMALAGGYTGHLGDYSTGAAQAIMPYVVGGNEVYQQQTSWPVVLENSEVVVLWSANPLNTLKIAWNASDEQGLAYFEALRDSGKRLICIDPMRSESVEFFGEKMEWIAPHMGTDVALMLGIAHTLVENGWHDEDFLARCTTGYDRFANYLLGKSDDVVKTAEWAAEICGIPATKIRELAAIFHQNTTMLMAGWGMQRQQYGEQKHWMIVTLAAMLGQIGTPGGGFGLSYHFANGGNPTRRAAVLASMQGSVKGGTDAVDKIPVARIV…
Gammaproteobacteria	Enterobacterales	Enterobacteriaceae	Escherichia	Escherichia coli	546	WP_086529760.1	MANSPAHYSVLTAAHWGPILVDTDGETVFSSRGALPTSHPNSLQTVVRDLVHSKTRVRFPMVRKGFLASPENPQGVRGQDEFVRVSWDDALNLIHTQHKRIRDSYGPASIFAGSYGWRSNGVLHKAATLLQRYMALAGGYTGHLGDYSTGAAQAIMPYVVGGNEVYQQQTSWPVVLENSEVVVLWSANPLNTLKIAWNASDEQGLAYFEALRDSGKRLICIDPMRSESVEFFGEKMEWIAPHMGTDVALMLGIAHTLVENGWHDEDFLARCTTGYDRFANYLLGKSDDVVKTAEWAAEICGIPATKIRELAAIFHQNTTMLMAGWGMQRQQYGEQKHWMIVTLAAMLGQIGTPGGGFGLSYHFANGGNPTRRAAVLASMQGSVKGGTDAVDKIPVARIV…
Gammaproteobacteria	Enterobacterales	Enterobacteriaceae	Escherichia	Escherichia coli	546	WP_032950487.1	MANSPAHYSVLTAAHWGPILVDTDGETVFSSCGALPTSHPNSLQTVVCDQVHSKTRVRFPMVRKGFLASPENPQGVRGQDEFVRVSWDDALNLIHTQHKRIRDSYGPASIFAGSYGWRSNGVLHKAATLLQRYMALAGGYTGHLGDYSTGAAQAIMPYVVGGNEVYQQQTSWPVVLENSEVVVLWSANPLNTLKIAWNASDEQGLAYFEALRDSGKRLICIDPMRSESVEFFGEKMEWIAPHMGTDVALMLGIAHTLVENGWHDEDFLARCTTGYDRFANYLLGKSDDVVKTAEWAAEICGIPATKIRELAAIFHQNTTMLMAGWGMQRQQYGEQKHWMIVTLAAMLGQIGTPGGGFGLSYHFANGGNPTRRAAVLASMQGSVKGGTDAVDKIPVARIV…
Gammaproteobacteria	Enterobacterales	Enterobacteriaceae	Escherichia	Escherichia coli	546	WP_115489335.1	MANSPAHYSVLTAAHWGPILVDTDGETVFSSRGALPTSHPNSLQTVVRDQVHSKTRVRFPMVRKGFLASPENPQGVRGQDEFVRVSWDDALNLIHTQHKRIRDSYGPASIFAGSYGWRSNGVLHKAATLLQRYMALAGGYTGHLGDYSTGAAQAIMPYVVGGNEVYQQQTSWPVVLENSEVVVLWSANPLNTLKIAWNASDEQGLAYFEALRDSGKRLICIDPMRSESVEFFGEKMEWIAPHMGTDVALMLGIAHTLVENGWHDEDFLARCTTGYDRFANYLLGKSDDVVKTAEWAAKICGIPATKIRELAAIFHQNTTMLMAGWGMQRQQYGEQKHWMIVTLAAMLGQIGTPGGGFGLSYHFANGGNPTRRAAVLASMQGSVKGGTDAVDKIPVARIV…
Gammaproteobacteria	Enterobacterales	Enterobacteriaceae	Escherichia	Escherichia coli	546	WP_109017917.1	MANSPAHYSVLTAAHWGPILVETDGETVFSSRGVLPTAHPNSLQTVVRDQVHSKTRVRFPMVRKGFLASPEDPQGVRGQDEFVRVSWDDALNLIHTQHKRIRDSYGPASIFAGSYGWRSNGVLHKAATLLQRYMALAGGYTGHLGDYSTGAAQAIMPYVVGGNEVYQQQTSWPVVLENSEVVVLWSANPLNTLKIAWNASDEQGLAYFEALRGSGKRLICIDPMRSESVDFFGEKMEWIAPHMGTDVALMLGIAHTLVENGWHDADFLARCTTGYDRFADYLLGKSDDVAKTAEWAAEICGVPAAKIRELAAIFHQNTTMLMAGWGMQRQQYGEQKHWMIVTLAAMLGQIGTPGGGFGLSYHFANGGNPTRRAAVLASMQGSVKNGTDAVDKIPVARIV…
Gammaproteobacteria	Enterobacterales	Enterobacteriaceae	Escherichia	Escherichia coli	546	WP_096878581.1	MANSPAHYSVLTAAHWGPILVDTDGETVFSSRGALPTSHPNSLQTVVRDQVHSKTRVRFPMVRKGFLASPENPQGVRGQDEFVRVSWDDALNLIHTQHKRIRDSNGPASIFAGSYGWRSNGVLHKAATLLQRYMALAGGYTGHLGDYSTGAAQAIMPYVVGGNEVYQQQTSWPVVLENSEVVVLWSANPLNTLKIAWNASDEQGLAYFEALRDSGKRLICIDPMRSESVEFFGEKMEWIAPHMGTDVALMLGIAHTLMENGWHDEDFLARCTTGYDRFANYLLGKSDDVVKTAEWAAEICGIPATKIRELAAIFHQNTTMLMAGWGMQRQQYGEQKHWMIVTLAAMLGQIGTPGGGFGLSYHFANGGNPTRRAAVLASMQGSVKGGTDAVDKIPVARIV…
Gammaproteobacteria	Enterobacterales	Enterobacteriaceae	Escherichia	Escherichia coli	546	WP_128298894.1	MANSPAHYSVLTAAHWGPILVDTDGETVFSSRGALPTSHPNSLQTVVRDQVHSKTRVRFPMVRKGFLASPENPQGVRGQDEFVRVSWDDALNLIHTQHKRIRDSYGPASIFAGSYGWRSNGVLHKAATLLQRYMALAGGYTGHLGDYSTGAAQAIMPYVVGGNEVYQQQTSWPVVLENSEVVVLWSANPLNTLKIAWNASDEQGIAYFEALRDSGKRLICIDPMRSESVDFFGDKMEWIAPHMGTDVALMLGIAHTLVENGWHDEDFLARCTTGYDRFANYLLGKSDDVVKTAEWAAKICGIPATKIRELAAIFHQNTTMLMAGWGMQRQQYGEQKHWMIVTLAAMLGQIGTPGGGFGLSYHFGNGGNPTRRAAVLASMQGSVKGGTDAVDKIPVARIV…
Gammaproteobacteria	Enterobacterales	Enterobacteriaceae	Escherichia	Escherichia coli	546	WP_106902577.1	MANSPAHYSVLTAAHWGPILVDTDGETVFSSRGALPTSHPNSLQTVVRDQVHSKTRVRFPMVRKGFLASPENPQGVRGQDEFVRVSWDDALNLIHTQHKRIRDSYGPASIFAGSYGWRSNGVLHKAATLLQRYMALAGGYTGHLGDYSTWAAQAIMPYVVGGNEVYQQQTSWPVVLENSEVVVLWSANPLNTLKIAWNASDEQGLAYFEALRDSGKRLICIDPMRSESVEFFGEKMEWIAPHMGTDVALMLGIAHTLVENGWHDEDFLARCTTGYDRFANYLLGKSDDVVKTAEWAAEICGIPAIKIRELAAIFHQNTTMLMAGWGMQRQQYGEQKHWMIVTLAAMLGQIGTPGGGFGLSYHFANGGNPTRRAAVLASMQGSVKGGTDAVDKIPVARIV…
Gammaproteobacteria	Enterobacterales	Enterobacteriaceae	Escherichia	Escherichia coli	546	WP_141875770.1	MANSPAHYSVLTAAHWGPILVETDGETVFSSRGALPTAHPNSLQTVVSDQVHSKTRVRFPMVRKGFLASPEDPQGVRGQDKFVRVSWDDALNLIHTQHKRIRDSYGPASIFAGSYGWRSNGVLHKAATLLQRYMALAGGYTGHLGDYSTGAAQAIMPYVVGGNEVYQQQTSWPVVLENSEVVVLWSANPLNTLKIAWNASDEQGLAYFEALRGSGKRLICIDPMRSESVDFFGEKMEWIAPHMGTDVALMLGIAHTLVENGWHDADFLTRCTTGYDRFADYLLGKSDDVAKTAEWAAEICGVPAAKIRELAAIFHQNTTMLMAGWGMQRQQYGEQKHWMIVTLAAMLGQIGTPGGGFGLSYHFANGGNPTRRAAVLASMQGSVKNGTDAVDKIPVARIV…
Gammaproteobacteria	Enterobacterales	Enterobacteriaceae	Escherichia	Escherichia coli	546	WP_115454476.1	MANSPAHYSVLTAAHWGPILVDTDGETVFSSRGALPTSHPNSLQTVVRDQVHSKTRVRFPMVRKGFLASPENPQGVRGQDEFVRVSWDDALNLIHTQHKRIRDSNGPASIFAGSYGWRSNGVLHKAATLLQRYMALAGGYTGHLGDYSTGAAQAIMPYVVGGNEVYQQQTSWPVVLENSEVVVLWSANPLNTLKIAWNASDEQGLAYFEALRDSGKRLICIDPMRSESVEFFGEKMEWIAPHMGTDVALMLGIAHTLVENGWHDEDFLARCTTGYDRFANYLLGKSDDVVKTAEWAAEICGIPATKIRELAAIFHQNTTMLMAGWGMQRQQYGEQKHWMIVTLAAMLGQIGTPGGGFGLSYHFANGGNPTRRAAVLASMQGSVKGGTDAVDKIPVARIV…
Gammaproteobacteria	Enterobacterales	Enterobacteriaceae	Escherichia	Escherichia coli	546	WP_121581766.1	MANSPAHYSVLTAAHWGPILVDTDGETVFSSRGALPTSHPNSLQTVVRDLVHSKTRVRFPMVRKGFLASPENPQGVRGQDEFVRVSWDDALNLIHTQHKRIRDSYGPASIFAGSYGWRSNGVLHKAATLLQRYMALAGGYTGHLGDYSTVAAQAIMPYVVGGNEVYQQQTSWPVVLENSEVVVLWSANPLNTLKIAWNASDEQGLAYFEALRDSGKRLICIDPMRSESVEFFGEKMEWIAPHMGTDVALMLGIAHTLVENGWHDEDFLARCTTGYDRFANYLLGKSDDVVKTAEWAAEICGIPATKIRELAAIFHQNTTMLMAGWGMQRQQYGEQKHWMIVTLAAMLGQIGTPGGGFGLSYHFANGGNPTRRAAVLASMQGSVKGGTDAVDKIPVARIV…
Gammaproteobacteria	Enterobacterales	Enterobacteriaceae	Escherichia	Escherichia coli	546	WP_065554384.1	MANSPAHYSVLTAAHWGPILVETDGETVFSSRGALPTAHPNSLQTVVRDQVHSKTRVRFPMVRKGFLASPEDPQGVRGQDEFVRVSWDDALNLIHTQHKRIRDSYGPASIFAGSYGWRSNGVLHKAATLLQRYMALAGGYTGHLGDYSTGAAQAIMPYVVGGNKVYQQQTSWPVVLENSEVVVLWSANPLNTLKIAWNASDEQGLAYFEALRGSGKRLICIDPMRSESVDFFGEKMEWIAPHMGTDVALMLGIAHTLVENGWHDADFLARCTTGYDRFADYLLGKSDDVAKTAEWAAGICGVPAAKIRELAAIFHQNTTMLMAGWGMQRQQYGEQKHWMIVTLAAMLGQIGTPGGGFGLSYHFANGGNPTRRAAVLASMQGSVKNGTDAVDKIPVARIV…
Gammaproteobacteria	Enterobacterales	Enterobacteriaceae	Escherichia	Escherichia coli	546	WP_043018677.1	MANSPAHYSVLTAAHWGPVLVETDGETVFSSRGALPGTHPNSLQTVVRDQVHSKTRVRFPMVRKGFLASPDNPQGVRGQDEFVRVSWDDALNLIHTQHKRIRDSYGPASIFAGSYGWRSNGVLHKAATLLQRYMALAGGYTGHLGDYSTGAAQAIMPYVVGGNEVYQQQTSWPVVLEHSEVVVLWSANPLNTLKIAWNASDEQGIAYFAALRDSGKRLICIDPMRSESVDFFGDKMEWIAPHMGTDVALMLGIAHTLVENGWHDEDFLARCTTGYARFADYLLGKSDDVAKTAEWAADICGIPAAKIRELAAIFHQNTTMLMAGWGMQRQQYGEQKHWMIVTLAAMLGQIGTPGGGFGLSYHFANGGNPTRRSAVLASMQGSIKGGTDAVDKIPVARIV…
Gammaproteobacteria	Enterobacterales	Enterobacteriaceae	Escherichia	Escherichia coli	546	WP_103769482.1	MANSPAHYSVLTAAHWGPILVETDGETVFSSRGALPTAHPNSLQTVVRDQVHSKTRVRFPMVRRGFLASPESPQGVRGQDEFVRVSWDDALTLIHTQHKRIRDSFGPASIFAGSYGWRSNGVLHKASTLLQRYMALAGGYTGHLGDYSTGAAQAIMPYVVGGNEVYQQQTSWPMVLEHSDVVVLWSANPLNTLKIAWNASDEQGLAYFEALRDSGKRLICIDPMRSESVDFFGNKMEWIAPHMGTDVALMLGIAYTLVENGWHDEEFLARCTTGYDRFADYLLGKSDNVAKTAEWAADICGIPAAKIRELAAIFHQNTTMLMAGWGMQRQQYGEQKHWMIVTLAAMLGQIGTPGGGFGLSYHFANGGNPTRRAAVLASMQGSVKGGTDAVDKIPVARIV…
Gammaproteobacteria	Enterobacterales	Enterobacteriaceae	Escherichia	Escherichia coli	546	WP_100193735.1	MANSPAHYSVLTAAHWGPVLVETDGETVFSSRGALPGTHPNSLQTVVRDQVHSKTRVRFPMVRKGFLASPDNPQGVRGQDEFVRVSWDDALNLIHTQHKRIRDSYGPASIFAGSYGWRSNGVLHKAATLLQRYMALAGGYTGHLGDYSTGAAQAIMPYVVGGNEVYQQQTSWPVVLEHSEVVVLWSANPLNTLKIAWNASDEQGIAYFAALRDSGKRLICIDPMRSESVDFFGDKMEWIAPHMGTDVALMLGIAHTLVENGWHDEDFLARCTTGYARFADYLLGKSDDVAKTAEWAADICGIPAAKIRELAAIFHQNTTMLMAGWGMQRQQYGEQKHWMIVTLAAMLGQIGTPGGGFGLSYHFANGGNPTRRSAVLASMQGSIKGGTDAVDKIPVARIV…
Gammaproteobacteria	Enterobacterales	Enterobacteriaceae	Escherichia	Escherichia coli	546	WP_071667605.1	MANSPAHYSVLTAAHWGPILVDTDGETVFSSCGALPTSHPNSLQTVVRDQVHSKTRVRFPMVRKGFLASPENPQGVRGQDEFVRVSWDDALNLIHTQHKRIRDSYGPASIFAGSYGWRSNGVLHKAATLLQRYMALAGGYTGHLGDYSTGAAQAIMPYVVGGNEVYQQQTSWPVVLENSEVVVLWSANPLNTLKIAWNASDEQGLAYFEALRDSGKRLICIDPMRSESVEFFGEKMEWIAPHMGTDVALMLGIAHTLVENGWHDEDFLARCTTGYDRFANYLLGKSDDVVKTAEWAAKICGIPATKIRELAAIFHQNTTMLMAGWGMQRQQYGEQKHWMIVTLAAMLGQIGTPGGGFGLSYHFANGGNPTRRAAVLASMQGSVKGGTDAVDKIPVARIV…
Gammaproteobacteria	Enterobacterales	Enterobacteriaceae	Escherichia	Escherichia coli	546	WP_114681515.1	MANSPAHYSVLTAAHWGPILVETDGETVFSSRGALPTAHPNSLQTVVRDQVHSKTRVRFPMVRKGFLASPDNPQGVRGQDEFVRVSWDDALNLIHTQHKRIRDRNGPASIFAGSYGWRSNGVLHKAATLLQRYMALAGGYTGHLGDYSTGAAQAIMPYVVGGNEVYQQQTSWPVVLENSEVVVLWSANPLNTLKIAWNASDEQGLAYFEALRDSGKRLICIDPMRSESVDFFGDKMEWIAPHMGTDVALMLGIAHTLVENGWHDADFLARCTTGYDRFADYLLGKSDGVAKTAEWAAGICGIPAVKIRELAAIFHQNTTMLMAGWGMQRQQYGEQKHWMIVTLAAMLGQIGTPGGGFGLSYHFANGGNPTRRAAVLASMQGSVKNGTDAVDKIPVARIV…
Gammaproteobacteria	Enterobacterales	Enterobacteriaceae	Escherichia	Escherichia coli	546	WP_135911246.1	MANSPAHYSVLTAAHWGPILVETDGDTVFSSRGALPTSQPNSLQTVVRDQVHSKTRVRFPMVRKGFLASPEAPQGVRGQDEFVRVSWDEALNLIHTQHKRIRDSYGPSSIFAGSYGWRSNGVLHKAATLLQRYMALAGGYTGHLGDYSTGAAQAIMPYVVGGNEVYQQQTSWPVVLEHSDVVVLWSANPLNTLKIAWNASDEQGLAYFEALRNSGKRLICIDPMRSESVDFFGDKMEWVAPHMGTDVALMLGIAHTLVENGWHDEAFLARCTTGYERFADYLVGKSDDVAKTAEWAAEICGVPAAKIRELAEIFHQNTTMLMAGWGMQRQQYGEQKHWMIVTLAAMLGQIGTPGGGFGLSYHFANGGNPTRRAAVLASMQGSVKGGTDAVDKIPVARIV…
Gammaproteobacteria	Enterobacterales	Enterobacteriaceae	Escherichia	Escherichia coli	546	WP_153880316.1	MANSPAHYSVLTAAHWGPILVETDGDTVFSSRGALPTSQPNSLQTVVRDQVHSKTRVRFPMVRKGFLASPEAPLGVRGQDEFVRVSWDEALNLIHTQHKRIRDSYGPSSIFAGSYGWRSNGVLHKAATLLQRYMALAGGYTGHLGDYSTGAAQAIMPYVVGGNEVYQQQTSWPVVLEHSDVVVLWSANPLNTLKIAWNASDEQGLAYFEALRNSGKRLICIDPMRSESVDFFGDKMEWVAPHMGTDVALMLGIAHTLVENGWHDEAFLARCTTGYERFADYLVGKSDDVAKTAEWAAEICGVPAAKIRELAEIFHQNTTMLMAGWGMQRQQYGEQKHWMIVTLAAMLGQIGTPGGGFGLSYHFANGGNPTRRAAVLASMQGSVKGGTDAVDKIPVARIV…
Gammaproteobacteria	Enterobacterales	Enterobacteriaceae	Buttiauxella	Buttiauxella agrestis	548	WP_141238748.1	MKKNNDYDMADQSQEPGMNLTRRRFLAGASALMATPLLAGLWPRSALAEAISQAMPQFIALRQAESGILTGAHWGAFEAIVRDGKMVDVRPIKDDPYPNELITMAPYQVHAENRIKYPMVRKSWLEGGAKNGKPELRGRDEWVRVSWDKALHLVAGEISRLQKEHGPSSIYAGSYGWKSIGMFHNPRTLLQRMMNLAGGFVGYSGDYSTGAAQVIMPHVVGSVEVYEQQTAWPNVIDNSELVVMIGCNPMITLKNSWNLPDHVGQTGFEALKKKGTRMICIDPVRSDSARELGAEWIAPRSYTDCALMAGVAHTLLAENLHNPDFLKTYTVGFDKFEAYLNGEEDGVVKDANWAADISGVDAETIKQLARDMAKHRTMIMGGWGIQRQHHGEQAHWMMV…
Gammaproteobacteria	Enterobacterales	Enterobacteriaceae	Buttiauxella	Buttiauxella brennerae	548	WP_080940488.1	MKKNNDYDMADQSQEPGMNLTRRRFLAGASALMAAPLLAGLWPRSALAEAISQAMPQFIALRQAESGILTGAHWGAFEAIVRDGKMVDVRPIKDDPYPNELITMAPYQVHAENRIKYPMVRKSWLEGGAKNSKPELRGRDEWVRVSWDKALHLVAGEISRLQKEHGPSSIYAGSYGWKSVGMFHNPRTLLQRMMNLAGGFVGYSGDYSTGAAQVIMPHVVGSVEVYEQQTAWPNVIDNSELVVMIGCNPMITLKNSWNLPDHVGQTGFEALKKKGTRMICIDPVRSDSARELGAEWIAPRSYTDCALMAGVAHTLLSENLHNPDFLKTYTVGFDKFEAYLNGKEDGVVKDANWAADISGVDAETIKQLARDMAKHRTMIMGGWGIQRQHHGEQAHWMMV…
Gammaproteobacteria	Enterobacterales	Enterobacteriaceae	Buttiauxella	Buttiauxella ferragutiae	548	WP_080758829.1	MKKNNDYDMADQSQEPGMNLTRRRFLAGASALMAVPLLAGLWPRSALAEAISQAMPQFIALRQAESGILTGAHWGAFEAIVRDGKMVDVRPIKDDPYPNELITMAPYQVHAENRIKYPMVRKSWLEGGAKNGKPELRGRDEWVRVSWDKALHLVAGEISRLQKEHGPSSIYAGSYGWKSVGMFHNPRTLLQRMMNLAGGFVGYSGDYSTGAAQVIMPHVVGSVEVYEQQTAWPNVIDNSELVVMIGCNPMITLKNSWNLPDHVGQTGFEALKKKGTRMICIDPVRSDSARELGAEWIAPRSYTDCALMAGVAHTLLAENLHNPDFLKTYTVGFDKFEAYLNGKEDGVVKDADWAADISGVDAETIKQLARDMAKHRTMIMGGWGIQRQHHGEQAHWMMV…
Gammaproteobacteria	Enterobacterales	Enterobacteriaceae	Buttiauxella	Buttiauxella gaviniae	548	WP_075208345.1	MKKNNDYDMADQSQEPGMNLTRRRFLAGASALMATPLLAGLWPRSALAEAISQAMPQFIALRQAESGILTGAHWGAFEAIVRDGKMVDVRPIKDDPYPNELITMAPYQVHAENRIKYPMVRKSWLEGGAKNGKPELRGRDEWVRVSWDKALHLVAGEISRLQKEHGPSSIYAGSYGWKSVGMFHNPRTLLQRMMNLAGGFVGYSGDYSTGAAQVIMPHVVGSVEVYEQQTAWPNVIDNSELVVMIGCNPMITLKNSWNLPDHVGQTGFEALKKKGTRMICIDPVRSDSARELGAEWIAPRSYTDCALMAGVAHTLLAENLHNPDFLKTYTVGFDKFEAYLNGKEDGVVKDANWAADISGVDAETIKQLARDMAKHRTMIMGGWGIQRQHHGEQAHWMMV…
Gammaproteobacteria	Enterobacterales	Enterobacteriaceae	Buttiauxella	Buttiauxella gaviniae	548	WP_080958584.1	MKKNNDYDMADQSQEPGMNLTRRRFLAGASALMAAPLLAGLWPRSALAEAISQAMPQFIALRQAESGILTGAHWGAFEAIVRDGKMVDVRPIKDDPYPNELITMAPYQVHAENRIKYPMVRKSWLEGGAKNGKPELRGRDEWVRVSWDKALHLVAGEISRLQKEHGPSSIYAGSYGWKSVGMFHNPRTLLQRMMNLAGGFVGYSGDYSTGAAQVIMPHVVGSVEVYEQQTAWPNVIDNSELVVMIGCNPMITLKNSWNLPDHAGQTGFEALKKKGTRMICIDPVRSDSARELGAEWIAPRSYTDCALMAGVAHTLLAENLHNPDFLKTYTVGFDKFEAYLNGKEDGVVKDANWAADISGVDAETIKQLARDMAKHRTMIMGGWGIQRQHHGEQAHWMMV…
Gammaproteobacteria	Enterobacterales	Enterobacteriaceae	Buttiauxella	Buttiauxella izardii	548	WP_074167339.1	MKKNNDYDMADQSQEPGMNLTRRRFLAGASALMAAPLLAGLWPRSALAEAISQAMPQFIALRQAESGILTGAHWGAFEAIVRDGKMVDVRPIKDDPYPNELITMAPYQVHAENRIKYPMVRKSWLEGGAKNSKPELRGRDEWVRVSWDKALHLVAGEISRLQKEHGPSSIYAGSYGWKSVGMFHNPRTLLQRMMNLAGGFVGYSGDYSTGAAQVIMPHVVGSVEVYEQQTAWPNVIDNSELVVMIGCNPMITLKNSWNLPDHVGQTGFEALKKKGTRMICIDPVRSDSARELGAEWIAPRSYTDCALMAGVAHTLLAENLHNPDFLKTYTVGFDKFEAYLNGKEDGVVKDADWAADISGVDAETIKQLARDMAKHRTMIMGGWGIQRQHHGEQAHWMMV…
Gammaproteobacteria	Enterobacterales	Enterobacteriaceae	Buttiauxella	Buttiauxella izardii	548	WP_074165804.1	MKKNNDYDMADQSQESGMNLTRRRFLAGASALMAAPLLAGLWPRSALAEAISQAMPQFIALRQAESGILTGAHWGAFEAIVRDGKMVDVRPIKDDPYPNELITMAPYQVHAENRIKYPMVRKSWLEGGAKNSKPELRGRDEWVRVSWDKALHLVAGEISRLQKEHGPSSIYAGSYGWKSVGMFHNPRTLLQRMMNLAGGFVGYSGDYSTGAAQVIMPHVVGSVEVYEQQTAWPNVIDNSELVVMIGCNPMITLKNSWNLPDHVGQTGFEALKKKGTRMICIDPVRSDSARELGAEWIAPRSYTDCALMAGVAHTLLAENLHNPDFLKTYTVGFDKFEAYLNGKEDGVVKDANWAADISGVDAETIKQLARDMAKHRTMIMGGWGIQRQHHGEQAHWMMV…
Gammaproteobacteria	Enterobacterales	Enterobacteriaceae	Buttiauxella	Buttiauxella noackiae	548	WP_080961895.1	MKKNNDYDMADQSQESGMNLTRRRFLAGASALMAAPLLAGLWPRSALAEAISQAMPQFIALRQAESGILTGAHWGAFEAIVRDGKMVDVRPIKDDPYPNELITMAPYQVHAENRIKYPMVRKSWLEGGAKNGKPELRGRDEWVRVSWDKALHLVAGEISRLQKEHGPSSIYAGSYGWKSVGMFHNPRTLLQRMMNLAGGFVGYSGDYSTGAAQVIMPHVVGSVEVYEQQTAWPNVIDNSELVVMIGCNPMITLKNSWNLPDHVGQTGFEALKKKGTRMICIDPVRSDSARELGAEWIAPRSYTDCALMAGVAHTLLAENLHNPDFLKTYTVGFDKFEAYLNGKEDGVVKDANWAADISGVDAETIKQLARDMAKHRTMIMGGWGIQRQHHGEQAHWMMV…
Gammaproteobacteria	Enterobacterales	Enterobacteriaceae	Buttiauxella	Buttiauxella noackiae	548	WP_126028207.1	MKKNNDYDMADQSQEPGMSLTRRRFLAGASALMAAPLLAGLWPRSALAEAISQAMPQFIALRQAESGILTGAHWGAFEAIVRDGKMVDVRPIKDDPYPNELITMAPYQVHAENRIKYPMVRKSWLEGGAKNGKPELRGRDEWVRVSWDKALHLVAGEISRLQKEHGPSSIYAGSYGWKSVGMFHNPRTLLQRMMNLAGGFVGYSGDYSTGAAQVIMPHVVGSVEVYEQQTAWPNVIDNSELVVMIGCNPMITLKNSWNLPDHVGQTGFEALKKKGTRMICIDPVRSDSARELGAEWIAPRSYTDCALMAGVAHTLLAENLHNPDFLKTYTVGFDKFEAYLNGKEDGVVKDADWAADISGVDAETIKQLARDMAKHRTMIMGGWGIQRQHHGEQAHWMMV…
Gammaproteobacteria	Enterobacterales	Enterobacteriaceae	Buttiauxella	Buttiauxella sp. 3AFRM03	548	WP_072382417.1	MKKNNDYDMADQSQEPGMNLTRRRFLAGASALMAAPLLAGLWPRSALAEAISQAMPQFIALRQAESGILTGAHWGAFEAIVRDGKMVDVRPIKDDPYPNELITMAPYQVHAENRIKYPMVRKSWLEGGAKNGKPELRGRDEWVRVSWDKALHLVAGEISRLQKEHGPSSIYAGSYGWKSVGMFHNPRTLLQRMMNLAGGFVGYSGDYSTGAAQVIMPHVVGSVEVYEQQTAWPNVIDNSELVVMIGCNPMITLKNSWNLPDHVGQTGFEALKKKGTRMICIDPVRSDSARELGAEWIAPRSYTDCALMAGVAHTLLAENLHNPDFLKTYTVGFDKFEAYLNGKEDGVVKDANWAADISGVDAETIKQLARDMAKHRTMIMGGWGIQRQHHGEQAHWMMV…
Gammaproteobacteria	Enterobacterales	Enterobacteriaceae	Buttiauxella	Buttiauxella sp. B2	548	WP_072201290.1	MKKNNDYDMADQSQEPGMNLTRRRFLAGASALMAAPLLAGLWPRSALAEAISQAMPQFIALRQAENGILTGAHWGAFEAIVRDGKMVDVRPIKDDPYPNELITMAPYQVHAENRIKYPMVRKSWLEGGAKNGKPELRGRDEWVRVSWDKALHLVAGEISRLQKEHGPSSIYAGSYGWKSVGMFHNPRTLLQRMMNLAGGFVGYSGDYSTGAAQVIMPHVVGSVEVYEQQTAWPNVIDNSELVVMIGCNPMITLKNSWNLPDHVGQTGFEALKKKGTRMICIDPVRSDSARELGAEWIAPRSYTDCALMAGVAHTLLAENLHNPDFLKTYTVGFDKFEAYLNGKEDGVVKDADWAADISGVDAETIKQLARDMAKHRTMIMGGWGIQRQHHGEQAHWMMV…
Gammaproteobacteria	Enterobacterales	Enterobacteriaceae	Buttiauxella	Buttiauxella sp. BIGb0552	548	WP_126337506.1	MKKNNDYDMADQSQEPGMNLTRRRFLAGASALMAAPLLAGLWPRSALAEAISQAMPQFIALRQAESGILTGAHWGAFEAIVRDGKMVDVRPIKDDPYPNELITMAPYQVHAENRIKYPMVRKSWLEGGAKNSKPELRGRDEWVRVSWDKALHLVAGEISRLQKEHGPSSIYAGSYGWKSVGMFHNPRTLLQRMMNLAGGFVGYSGDYSTGAAQVIMPHVVGSVEVYEQQTAWPNVIDNSELVVMIGCNPMITLKNSWNLPDHVGQTGFEALKKKGTRMICIDPVRSDSARELGAEWIAPRSYTDCALMAGVAHTLLAENLHNPDFLKTYTVGFDKFEAYLNGKEDGVVKDANWAADISGVDAETIKQLARDMAKHRTMIMGGWGIQRQHHGEQAHWMMV…
Gammaproteobacteria	Enterobacterales	Enterobacteriaceae	Buttiauxella	Buttiauxella sp. JUb87	548	WP_082223011.1	MKKNNDYDMADQSQEPGMNLTRRRFLAGASALMAAPLLAGLWPRSALAEAISQAMPQFIALRQAESGILTGAHWGAFEAIVRDGKMVDVRPIKDDPYPNELITMAPYQVHAENRIKYPMVRKSWLEGGAKNGKPELRGRDEWVRVSWDKALHLVAGEISRLQKEHGPSSIYAGSYGWKSVGMFHNPRTLLQRMMNLAGGFVGYSGDYSTGAAQVIMPHVVGSVEVYEQQTAWPNVIDNSELVVMIGCNPMITLKNSWNLPDHVGQTGFEALKKKGTRMICIDPVRSDSARELGAEWIAPRSYTDCALMAGVAHTLLTENLHNPDFLKTYTVGFDKFEAYLNGKEDGVVKDADWAADISGVDAETIKQLARDMAKHRTMIMGGWGIQRQHHGEQAHWMMV…
Gammaproteobacteria	Enterobacterales	Enterobacteriaceae	Buttiauxella	Buttiauxella warmboldiae	548	WP_080957472.1	MKKNNDYDMADQSQESGMNLTRRHFLAGASALMAAPLLAGLWPRSALAEAISQAMPQFIALRQAESGILTGAHWGAFEAIVRDGKMVDVRPIKDDPYPNELITMAPYQVHAENRIKYPMVRKSWLEGGAKNGKPELRGRDEWVRVSWDKALHLVAGEISRLQKEHGPSSIYAGSYGWKSVGMFHNPRTLLQRMMNLAGGFVGYSGDYSTGAAQVIMPHVVGSVEVYEQQTAWPNVIDNSELVVMIGCNPMITLKNSWNLPDHVGQTGFEALKKKGTRMICIDPVRSDSARELGAEWIAPRSYTDCALMAGVAHTLLAENLHNPDFLKTYTVGFDKFEAYLNGKEDGVVKDADWAADISGVDAETIKQLARDMAKHRTMIMGGWGIQRQHHGEQAHWMMV…
Gammaproteobacteria	Enterobacterales	Enterobacteriaceae	Cedecea	Cedecea davisae	548	WP_074160584.1	MKKNNDYDMADQSQEPGMNLTRRRFLAGASALMAAPLLAGLWPRSALAEAISQAMPQFIALRQAESGILTGAHWGAFEAIVRDGKMVDVRPIKDDPYPNELITMAPYQVHAENRIKYPMVRKSWLEGGAKNGKPELRGRDEWVRVSWDKALHLVAGEISRLQKEHGPSSIYAGSYGWKSVGMFHNPRTLLQRMMNLAGGFVGYSGDYSTGAAQVIMPHVVGSVEVYEQQTAWPNVIDNSELVVMIGCNPMITLKNSWNLPDHVGQTGFEALKKKGTRMICIDPVRSDSARELGAEWIAPRSYTDCALMAGVAHTLLAENLHNPDFLKTYTVGFDKFEAYLNGKEDGVVKDADWAADISGVDAETIKQLARDMAKHRTMIMGGWGIQRQHHGEQAHWMMV…
Gammaproteobacteria	Enterobacterales	Enterobacteriaceae	Cedecea	Cedecea lapagei	548	WP_087858642.1	MKKNNDYDMAYQSQEPGMNLTRRRFLAGASALMAAPLLAGLWPRSALAEAISQAMPQFIALRQAESGILTGAHWGAFEAIVRDGKMVDVRPIKDDPYPNELITMAPYQVHAENRIKYPMVRKSWLEGGAKNGKPELRGRDEWVRVSWDKALHLVAGEISRLQKEHGPSSIYAGSYGWKSVGMFHNPRTLLQRMMNLAGGFVGYSGDYSTGAAQVIMPHVVGSVEVYEQQTAWPNVIDNSELVVMIGCNPMITLKNSWNLPDHVGQTGFEALKKKGTRMICIDPVRSDSARELGAEWIAPRSYTDCALMAGVAHTLLAENLHNPDFLKTYTVGFDKFEAYLNGKEDGVVKDANWAADISGVDAETIKQLARDMAKHRTMIMGGWGIQRQHHGEQAHWMMV…
Gammaproteobacteria	Enterobacterales	Enterobacteriaceae	Cedecea	Cedecea lapagei	548	WP_116348990.1	MKKNNDYDMADQSQEPGMNLTRRRFLAGASALMAAPLLAGLWPRSALAEAISQAMPQFIALRQAESGILTGAHWGAFEAIVRDGKMVDVRPIKDDPYPNELITMAPYQVHAENRIKYPMVRKSWLEGGAKNGKPELRGRDEWVRVSWDKALHLVAGEISRLQKEHGPSSIYAGSYGWKSVGMFHNPRTLLQRMMNLAGGFVGYSGDYSTGAAQVIMPHVVGSVEVYEQQTAWPNVIDNSELVVMIGCNPMITLKNSWNLPDHVGQTGFEALKKKGTRMICIDPVRSDSARELGAEWIAPRSYTDCALMAGVAHTLLAENLHNPDFLKTYTVGFDKFEAYLNGKEDGVVKDADWAADISGVDAETIKQLARDMAKHRTMIMGGWGIQRQHHGEQAHWMMV…
Gammaproteobacteria	Enterobacterales	Enterobacteriaceae	Cedecea	Cedecea lapagei	548	WP_154105439.1	MKKNNDYDMADQSQESGMNLTRRHFLAGASALMAAPLLAGLWPRSALAEAISQAMPQFIALRQAESGILTGAHWGAFEAIVRDGKMVDVRPIKDDPYPNELITMAPYQVHAENRIKYPMVRKSWLEGGAKNGKPELRGRDEWVRVSWDKALHLVAGEISRLQKEHGPSSIYAGSYGWKSVGMFHNPRTLLQRMMNLAGGFVGYSGDYSTGAAQVIMPHVVGSVEVYEQQTAWPNVIDNSELVVMIGCNPMITLKNSWNLPDHVGQTGFEALKKKGTRMICIDPVRSDSARELGAEWIAPRSYTDCALMAGVAHTLLAENLHNPDFLKTYTVGFDKFEAYLNGKEDGVVKDANWAADISGVDAETIKQLARDMAKHRTMIMGGWGIQRQHHGEQAHWMMV…
Gammaproteobacteria	Enterobacterales	Enterobacteriaceae	Cedecea	Cedecea neteri	548	WP_116300040.1	MKKNNDYDMADQSQEPGMNLTRRRFLAGASALMAAPLLAGLWPRSALAEAISQAMPQFIALRQAESGILTGAHWGAFEAIVRDGKMVDVRPIKDDPYPNELITMAPYQVHAENRIKYPMVRKSWLEGGAKNSKPELRGRDEWVRVSWDKALHLVAGEISRLQKEHGPSSIYAGSYGWKSVGMFHNPRTLLQRMMNLAGGFVGYSGDYSTGAAQVIMPHVVGSVEVYEQQTAWPNVIDNSELVVMIGCNPMITLKNSWNLPDHVGQTGFEALKKKGTRMICIDPVRSDSARELGAEWIAPRSYTDCALMAGVAHTLLAENLHNPDFLKTYTVGFDKFEAYLNGKEDGVVKDANWAADISGVDAETIKQLARDMAKHRTMIMGGWGIQRQHHGEQAHWMMV…
Gammaproteobacteria	Enterobacterales	Enterobacteriaceae	Cedecea	Cedecea neteri	548	WP_080957908.1	MKKNNDCDMADQSQEPGMNLTRRRFLAGASALMAAPLLAGLWPRSALAEAISQAMPQFIALRQAESGILTGAHWGAFEAIVRDGKMVDVRPIKDDPYPNELITMAPYQVHAENRIKYPMVRKSWLEGGAKNGKPELRGRDEWVRVSWDKALHLVAGEISRLQKEHGPSSIYAGSYGWKSVGMFHNPRTLLQRMMNLAGGFVGYSGDYSTGAAQVIMPHVVGSVEVYEQQTAWPNVIDNSELVVMIGCNPMITLKNSWNLPDHVGQTGFEALKKKGTRMICIDPVRSDSARELGAEWIAPRSYTDCALMAGVAHTLLAENLHNPDFLKTYTVGFDKFEAYLNGKEDGVVKDANWAADISGVDAETIKQLARDMAKHRTMIMGGWGIQRQHHGEQAHWMMV…
Gammaproteobacteria	Enterobacterales	Enterobacteriaceae	Cedecea	Cedecea neteri	548	WP_072255088.1	MKKNNDCDMADQSQEPGMNLTRRRFLAGASALMAAPLLAGLWPRSALAEAISQAMPQFIALRQAESGILTGAHWGAFEAIVRDGKMVDVRPIKDDPYPNELITMAPYQVHAENRIKYPMVRKSWLEGGAKNSKPELRGRDEWVRVSWDKALHLVAGEISRLQKEHGPSSIYAGSYGWKSVGMFHNPRTLLQRMMNLAGGFVGYSGDYSTGAAQVIMPHVVGSVEVYEQQTAWPNVIDNSELVVMIGCNPMITLKNSWNLPDHVGQTGFEALKKKGTRMICIDPVRSDSARELGAEWIAPRSYTDCALMAGVAHTLLAENLHNPDFLKTYTVGFDKFEAYLNGKEDGVVKDANWAADISGVDAETIKQLARDMAKHRTMIMGGWGIQRQHHGEQAHWMMV…
Gammaproteobacteria	Enterobacterales	Enterobacteriaceae	Cedecea	Cedecea neteri	548	WP_080957169.1	MKKNNDYDMADQSQEPVMNLTRRRFLAGASALMAAPLLAGLWPRSALAEAISQAMPQFIALRQAESGILTGAHWGAFEAIVRDGKMVDVRPIKDDPYPNELITMAPYQVHAENRIKYPMVRKSWLEGGAKNGKPELRGRDEWVRVSWDKALHLVAGEISRLQKEHGPSSIYAGSYGWKSVGMFHNPRTLLQRMMNLAGGFVGYSGDYSTGAAQVIMPHVVGSVEVYEQQTAWPNVIDNSELVVMIGCNPMITLKNSWNLPDHVGQTGFEALKKKGTRMICIDPVRSDSARELGAEWIAPRSYTDCALMAGVAHTLLAENLHNPDFLKTYTVGFDKFEAYLNGKEDGVVKDANWAADISGVDAETIKQLARDMAKHRTMIMGGWGIQRQHHGEQAHWMMV…
Gammaproteobacteria	Enterobacterales	Enterobacteriaceae	Cedecea	Cedecea neteri	548	WP_108684103.1	MKKNNDCDMADQSQEPGMNLTRRRFLAGASALMAAPLLAGLWPRSALAEAISQAMPQFIALRQAESGILTGAHWGAFEAIVRDGKMVDVRPIKDDPYPNELITMAPYQVHAENRIKYPMVRKSWLEGGAKNGKPELRGRDEWVRVSWDKALHLVAGEISRLQKEHGPSSIYAGSYGWKSVGMFHNPRTLLQRMMNLAGGFVGYSGDYSTGAAQVIMPHVVGSVEVYEQQTAWPNVIDNSELVVMIGCNPMITLKNSWNLPDHVGQTGFEALKKKGTRMICIDPVRSDSARELGAEWIAPRSYTDCALMAGVAHTLLAENLHNPDFLKTYTVGFDKFEAYLNGKEDGVVKDADWAADISGVDAETIKQLARDMAKHRTMIMGGWGIQRQHHGEQAHWMMV…
Gammaproteobacteria	Enterobacterales	Enterobacteriaceae	Cedecea	Cedecea neteri	548	WP_074164541.1	MKKNNDYDMADQSQEPGMNLTRRRFLAGASALMAAPLLAGLWPRSALAEAISQAMPQFIALRQAESGILTGAHWGAFEAIVRDGKMVDVRPIKDDPYPNELITMAPYQVHAENRIKYPMVRKSWLEGGAKNGKPELRGRDEWVRVSWDKALHLVAGEISRLQKEHGPSSIYAGSYGWKSVGMFHNPRTLLQRMMNLAGGFVGYSGDYSTGAAQVIMPHVVGSVEVYEQQTAWPNVIDNSELVVMIGCNPMITLKNSWNLPDHVGQTGFEALKKKGTRMICIDPVRSDSARELGAEWIAPRSYTDCALMAGVAHTLLAENLHNPDFLKTYTVGFDKFEAYLNGKEDGVVKDANWAADISGVDAETIKQLARDMAKHRTMIMGGWGIQRQHHGEQAHWMMV…
Gammaproteobacteria	Enterobacterales	Enterobacteriaceae	Cedecea	Cedecea neteri	548	WP_077202973.1	MKKNNDYDMADQSQEPGMNLTRRRFLAGASALMAAPLLAGLWPRSALAEAISQAMPQFIALRQAESGILTGAHWGAFEAIVRDGKMVDVRPIKDDPYPNELITMAPYQVHAENRIKYPMVRKSWLEGGAKNGKPELRGRDEWVRVSWDKALHLVAGEISRLQKEHGPSSIYAGSYGWKSVGMFHNPRTLLQRMMNLAGGFVGYSGDYSTGAAQVIMPHVVGSVEVYEQQTAWPNVIDNSELVVMIGCNPMITLKNSWNLPDHVGQTGFEALKKKGTRMICIDPVRSDSARELGAEWIAPRSYTDCALMAGVAHTLLAENLHNPDFLKTYTVGFDKFEAYLNGKEDGVVKDANWAADISGVDAETIKQLARDMAKHRTMIMGGWGIQRQHHGEQAHWMMV…
Gammaproteobacteria	Enterobacterales	Enterobacteriaceae	Cedecea	Cedecea sp. NFIX57	548	WP_086557567.1	MKKNNDYDMADQSQEPGMNLTRRRFLAGASALMAAPLLAGLWPRSALAEAISQAMPQFIALRQAESGILTGAHWGAFEAIVRDGKMVDVRPIKDDPYPNELITMAPYQVHAENRIKYPMVRKSWLEGGAKNSKPELRGRDEWVRVSWDKALHLVAGEISRLQKEHGPSSIYAGSYGWKSVGMFHNPRTLLQRMMNLAGGFVGYSGDYSTGAAQVIMPHVVGSVEVYEQQTAWPNVIDNSELVVMIGCNPMITLKNSWNLPDHVGQTGFEALKKKGTRMICIDPVRSDSARELGAEWIAPRSYTDCALMAGVAHTLLAENLHNPDFLKTYTVGFDKFEAYLNGKEDGVVKDANWAADISGVDAETIKQLARDMAKHRTMIMGGWGIQRQHHGEQAHWMMV…
Gammaproteobacteria	Enterobacterales	Enterobacteriaceae	Cedecea	Cedecea sp. NFIX57	548	WP_080943394.1	MKKNNDYDMADQSQEPGMNLTRRRFLAGASALMAAPLLAGLWPRSALAEAISQAMPQFIALRQAESGILTGAHWGAFEAIVRDGKMVDVRPIKDDPYPNELITMAPYQVHAENRIKYPMVRKSWLEGGAKNGKPELRGRDEWVRVSWDKALHLVAGEISRLQKEHGPSSIYAGSYGWKSVGMFHNPRTLLQRMMNLAGGFVGYSGDYSTGAAQVIMPHVVGSVEVYEQQTAWPNVIDNSELVVMIGCNPMITLKNSWNLPDHVGQTGFEALKKKGTRMICIDPVRSDSARELGAEWIAPRSYTDCALMAGVAHTLLAENLHNPDFLKTYTVGFDKFEAYLNGKEDGVVKDANWAADISGVDAETIKQLARDMAKHRTMIMGGWGIQRQHHGEQAHWMMV…
Gammaproteobacteria	Enterobacterales	Enterobacteriaceae	Citrobacter	Citrobacter amalonaticus	548	WP_080962808.1	MKKNNDYDMADQSQEPGMNLTRRRFLAGASALMAAPLLAGLWPRSALADAISQAMPQFIALRQAESGILTGAHWGAFEAIVRDGKMVDVRPIKDDPYPNELITMAPYQVHAENRIKYPMVRKSWLEGGAKNGKPELRGRDEWVRVSWDKALHLVAGEISRLQKEHGPSSIYAGSYGWKSVGMFHNPRTLLQRMMNLAGGFVGYSGDYSTGAAQVIMPHVVGSVEVYEQQTAWPNVIDNSELVVMIGCNPMITLKNSWNLPDHVGQTGFEALKKKGTRMICIDPVRSDSARELGAEWIAPRSYTDCALMAGVAHTLLAENLHNPDFLKTYTVGFDKFEAYLNGKEDGVVKDANWAADISGVDAETIKQLARDMAKHRTMIMGGWGIQRQHHGEQAHWMMV…
Gammaproteobacteria	Enterobacterales	Enterobacteriaceae	Citrobacter	Citrobacter amalonaticus	548	WP_075206119.1	MKKNNDYDMADQSQEPGMNLTRRRFLAGASALMAAPLLAGLWPRSALAEAISQAMPQFIALRQAESGILTGAHWGAFEAIVRDGKMVDVRPIKDDPYPNELITMAPYQVHAENRIKYPMVRKSWLEGGAKNGKPELRGRDEWVRVSWDKALHLVAGEISRLQKEHGPSSIYAGSYGWKSVGMFHNPRTLLQRMMNLAGGFVGYSGDYSTGAAQVIMPHVVGSVEVYEQQTAWPNVIDNSELVVMIGCNPMITLKNSWNLPDHVGQTGFEALKKKGTRMICIDPVRSDSARELGAEWIAPRSYTDCALMAGVAHTLLAENLHNPDFLKTYTVGFDKFEAYLNGKEDGVVKDANWAADISSVDAETIKQLARDMAKHRTMIMGGWGIQRQHHGEQAHWMMV…
Gammaproteobacteria	Enterobacterales	Enterobacteriaceae	Citrobacter	Citrobacter amalonaticus	548	WP_072251398.1	MKKNNDYDMADQSQEPGMNLTRRRFLAGASALMAAPLLAGLWPRSALAEAISQAMPQFIALRQAESGILTGAHWGAFEAIVRDGKMVDVRPIKDDPYPNELITMAPYQVHAENRIKYPMVRKSWLEGGAKNGKPELRGRDEWVRVSWDKALHLVAGEISRLQKEHGPSSIYAGSYGWKSVGMFHNPRTLLQRMMNLAGGFVGYSGDYSTGAAQVIMPHVVGSVEVYEQQTAWPNVIDNSELVVMIGCNPMITLKNSWNLPDHVGQTGFEALKKKGTRMICIDPVRSDSARELGAEWIAPRSYTDCALMAGVAHTLLAENLHNPDFLKTYTVGFDKFEAYLNGKEDGVVKDANWAADISGVDAETIKQLARDMAKHRTMIMGGWGIQRQHHGEQAHWMMV…
Gammaproteobacteria	Enterobacterales	Enterobacteriaceae	Citrobacter	Citrobacter amalonaticus	548	WP_015703208.1	MKKNNDYDMADQSQEPGMNLTRRRFLAGASALMAAPLLAGLWPRSALAEAISQAMPQFIALRQAESGILTGAHWGAFEAIVRDSKMVDVRPIKDDPYPNELITMAPYQVHAENRIKYPMVRKSWLEGGAKNGKPELRGRDEWVRVSWDKALHLVAGEISRLQKEHGPSSIYAGSYGWKSVGMFHNPRTLLQRMMNLAGGFVGYSGDYSTGAAQVIMPHVVGSVEVYEQQTAWPNVIDNSELVVMIGCNPMITLKNSWNLPDHVGQTGFEALKKKGTRMICIDPVRSDSARELGAEWIAPRSYTDCALMAGVAHTLLAENLHNPDFLKTYTVGFDKFEAYLNGKEDGVVKDANWAADISGVDAETIKQLARDMAKHRTMIMGGWGIQRQHHGEQAHWMMV…
Gammaproteobacteria	Enterobacterales	Enterobacteriaceae	Citrobacter	Citrobacter amalonaticus	548	WP_155961191.1	MKKNNDYDMADQSQEPGMNLTRRRFLAGASALMAAPLLAGLWPRSALAEAISQAMPQFIALRQAENGILTGAHWGAFEAIVRDGKMVDVRPIKDDPYPNELITMAPYQVHAENRIKYPMVRKSWLEGGAKNGKPELRGRDEWVRVSWDKALHLVAGEISRLQKEHGPSSIYAGSYGWKSVGMFHNPRTLLQRMMNLAGGFVGYSGDYSTGAAQVIMPHVVGSVEVYEQQTAWPNVIDNSELVVMIGCNPMITLKNSWNLPDHVGQTGFEALKKKGTRMICIDPVRSDSARELGAEWIAPRSYTDCALMAGVAHTLLAENLRNPDFLKTYTVGFDKFEAYLNGKEDGVVKDADWAADISGVDAETIKQLARDMAKHRTMIMGGWGIQRQHHGEQAHWMMV…
Gammaproteobacteria	Enterobacterales	Enterobacteriaceae	Citrobacter	Citrobacter amalonaticus	548	WP_072259399.1	MKKNNDYDMADQSQESGMNLTRRRFLAGASALMAAPLLAGLWPRSGLAEAISQAMPQFIALRQAESGILTGAHWGAFEAIVRDGKMVDVRPIKDDPYPNELITMAPYQVHAENRIKYPMVRKSWLEGGAKNGKPELRGRDEWVRVSWDKALHLVAGEISRLQKEHGPSSIYAGSYGWKSVGMFHNPRTLLQRMMNLAGGFVGYSGDYSTGAAQVIMPHVVGSVEVYEQQTAWPNVIDNSELVVMIGCNPMITLKNSWNLPDHVGQTGFEALKKKGTRMICIDPVRSDSARELGAEWIAPRSYTDCALMAGVAHTLLAENLHNPDFLKTYTVGFDKFEAYLNGKEDGVVKDANWAADISGVDAETIKQLARDMAKHRTMIMGGWGIQRQHHGEQAHWMMV…
Gammaproteobacteria	Enterobacterales	Enterobacteriaceae	Citrobacter	Citrobacter amalonaticus	548	WP_087867664.1	MKKNNDYDMADQSQESGMNLTRRRFLAGASALMAAPLLAGLWPRSGLAEAISQAMPQFIALRQAESGILTGAHWGAFEAIVRDGKMVDVRPIKDDPYPNELITMAPYQVHAENRIKYPMVRKSWLEGGAKNGKPELRGRDEWVRVSWDKALHLVAGEISRLQKEHGPSSIYAGSYGWKSVGMFHNPRTLLQRMMNLAGGFVGYSGDYSTGAAQVIMPHVVGSVEVYEQQTAWPNVIDNSELVVMIGCNPMITLKNSWNLPDHVGQTGFEALKKKGTRMICIDPVRSDSARELGAEWIAPRSYTDCALMAGVAHTLLAENLHNPDFLKTYTVGFDKFEAYLNGKEDGVVKDANWAADISGVDAETIKQLARDMAKHRTMIMGGWGIQRQHHGEQAHWMMV…
Gammaproteobacteria	Enterobacterales	Enterobacteriaceae	Klebsiella	Klebsiella pneumoniae	548	WP_047067272.1	MPTSSATKTILTAAHWGPMLVETDGENVISSRGALDTPFANSLQTAVREQVHSKTRVRYPMVRKGFLASPQQPQGVRGQDEFVRVSWEQALDLIDAQHRRIRESYGPQSIFAGSYGWRSNGVLHKAATLLQRYMSLAGGYTGHLGDYSTGAAQAIMPYVVGGNEVYQQQTSWPLILDHSEVVVLWSANPLNTLKIAWNASDEQGIPWFDRLRQSGKRLICIDPMRSESVDFFGESMEWIAPHMGTDVALMLGIAHTLVEHGWQDDEFLARCTSGYDIFARYLSGESDGVAKTAEWAAAICGVAADKIRELAKLFHENTTMLMSGWGMQRQQFGEQKHWMLVTLAAMLGQIGTPGGGFGLSYHFANGGNPTRRAAVLASMQGSVAGGTDAVEKIPVARIV…
Gammaproteobacteria	Enterobacterales	Enterobacteriaceae	Klebsiella	Klebsiella pneumoniae	548	WP_063415754.1	MPTSSATKTILTAAHWGPMLVETDGENVISSRGALDTPFANSLQTAVREQVHSKTRVRYPMVRKGFLASPQQPQGVRGQDEFVRVSWEQALDLIDAQHRRIRESYGPQSIFAGSYGWRSNGVLHKAATLLQRYMSLAGGYTGHLGDYSTGAAQAIMPYVVGGNEVYQQQTSWPLILEHSEVVVLWSANPLNTLKIAWNASDEQGIPWFDRLRQSGKRLICIDPMRSESVDFFGESMEWIAPHMGTDVALMLGIAHTLVEHGWQDDEFLARCTSGYDIFARYLSGESDGVAKTAEWAAAICGVAADKIRELAKLFHENTTMLMSGWGMQRQQFGEQKHWMLVTLAAMLGQIGTPGGGFGLSYHFANGGNPTRRAAVLASMQGSVAGGTDAVEKIPVARIV…
Gammaproteobacteria	Enterobacterales	Enterobacteriaceae	Klebsiella	Klebsiella pneumoniae	548	WP_047740236.1	MPTSSATKTILTAAHWGPMLVETDGENVISSRGALDTPFANSLQTAVREQVHSKTRVRYPMVRKGYLASPQQPQGVRGQDEFVRVSWEQALDLIDAQHRRIRESYGPQSIFAGSYGWRSNGVLHKAATLLQRYMSLAGGYTGHLGDYSTGAAQAIMPYVVGGNEVYQQQTSWPLILEHSEVVVLWSANPLNTLKIAWNASDEQGIPWFDRLRQSGKRLICIDPMRSESVDFFGESMEWIAPHMGTDVALMLGIAHTLVEHGWQDDEFLARCTSGYDIFARYLSGESDGVAKTAEWAAAICGVAAEKIRELAKLFHENTTMLMSGWGMQRQQFGEQKHWMLVTLAAMLGQIGTPGGGFGLSYHFANGGNPTRRAAVLASMQGSVAGGVDAVEKIPVARIV…
Gammaproteobacteria	Enterobacterales	Enterobacteriaceae	Klebsiella	Klebsiella pneumoniae	548	WP_063447372.1	MPTSSATKTILTAAHWGPMLVETDGENVISSRGALDTPFANSLQTAVREQVHSKTRVRYPMVRKGYLASPQQPQGVRGQDEFVRVSWEQALDLIDAQHRRIRESYGPQSIFAGSYGWRSNGVLHKAATLLQRYMSLAGGYTGHLGDYSTGAAQAIMPYVVGGNEVYQQQTSWPLILEHSEVVVLWSANPLNTLKIAWNASDEQGIPWFDRLRQSGKRLICIDPMRSESVDFFGESMEWIAPHMGTDVALMLGIAHTLVEHGWQDDEFLARCTSGYDIFARYLSGESDGVAKTAEWAAAICGVAADKIRELAKLFHENTTMLMSGWGMQRQQFGEQKHWMLVTLAAMLGQIGTPGGGFGLSYHFANGGNPTRRAAVLASMQGSVAGGTDAVEKIPVARIV…
Gammaproteobacteria	Enterobacterales	Enterobacteriaceae	Klebsiella	Klebsiella pneumoniae	548	WP_049057894.1	MPTSSATKTILTAAHWGPMLVETDGENVISSRGALDTPFANSLQTAVREQVHSKTRVRYPMVRKGYLASPQQPQGVRGQDEFVRVSWEQALDLIDAQHRRIRESYGPQSIFAGSYGWRSNGVLHKAATLLQRYMSLAGGYTGHLGDYSTGAAQAIMPYVVGGNEVYQQQTSWPLILEHSEVVVLWSANPLNTLKIAWNASDEQGIPWFDRLRQSGKRLICIDPMRSESVDFFGESMEWIAPHMGTDVALMLGIAHTLVEHGWQDDEFLARCTSGYDIFARYLSGESDGVAKTAEWAAAICGVAADKIRELAKLFHENTTMLMSGWGMQRQQFGEQKHWMLVTLAAMLGQIGMPGGGFGLSYHFANGGNPTRRAAVLASMQGSVAGGTDAVEKIPVARIV…
Gammaproteobacteria	Enterobacterales	Enterobacteriaceae	Klebsiella	Klebsiella pneumoniae	548	WP_126033561.1	MPTSSATKTILTAAHWGPMLVETDGENVISSRGALDTPFANSLQTAVREQVHSKTRVRYPMVRKGYLASPQQPQGVRGQDEFVRVSWEQALDLIDAQHRRIRESYGPQSIFAGSYGWRSNGVLHKAATLLQRYMSLAGGYIGHLGDYSTGAAQAIMPYVVGGNEVYQQQTSWPLILEHSEVVVLWSANPLNTLKIAWNASDEQGIPWFDRLRQSGKRLICIDPMRSESVDFFGESMEWIAPHMGTDVALMLGIAHTLVEHGWQDDEFLARCTSGYDIFARYLSGESDGVAKTAEWAAAICGVAADKIRELAKLFHENTTMLMSGWGMQRQQFGEQKHWMLVTLAAMLGQIGTPGGGFGLSYHFANGGNPTRRAAVLASMQGSVAGGVDAVEKIPVARIV…
Gammaproteobacteria	Enterobacterales	Enterobacteriaceae	Klebsiella	Klebsiella pneumoniae	548	WP_126337295.1	MPTSSATKTILTAAHWGPMLVETDGENVISSRGALDTPFANSLQTAVREQVHSKTRVRYPMVRKGYLASPQQPQGVRGQDEFVRVSWEQALDLIDAQHRRIRESYGPQSIFAGSYGWRSNGVLHKAATLLQRYMSLAGGYTGHLGDYSTGAAQAIMPYVVGGNEVYQQQTSWPLILEHSEVVVLWSANPLNTLKIAWNASDEQGIPWFDRLRQSGKRLICIDPMRSESVDFFGESMEWIAPHMGTDVALMLGIAHTLVEHGWQDDEFLARCTSGYDIFARYLSGESDGVAKTAEWAAAICGVAADKIRELAKLFHENTTMLMSGWGMQRQQFGEQKHWMLVTLAAMLGQIGTPGGGFGLSYHFANGGNPTRRAAVLASMQGSVAGGVDAVEKIPVARIV…
Gammaproteobacteria	Enterobacterales	Enterobacteriaceae	Klebsiella	Klebsiella pneumoniae	548	WP_047047766.1	MPTSSATKTILTAAHWGPMLVETDGENVISSRGALDTPFANSLQTAVREQVHSKTRVRYPMVRKGFLASPQQPQGVRGQDEFVRVSWEQALDLIDAQHRRIRESYGPQSIFAGSYGWRSNGVLHKAATLLQRYMSLAGGYTGHLGDYSTGAAQAIMPYVVGGNEVYQQQTSWPLILEHSEVVVLWSANPLNTLKIAWNASDEQGIPWFDRLRQSGKRLICIDPMRSESVDFFGESMEWIAPHMGTDVALMLGIAHTLVDHGWQDDEFLARCTSGYDIFARYLSGESDGVAKTAEWAAAICGVAADKIRELAKLFHENTTMLMSGWGMQRQQFGEQKHWMLVTLAAMLGQIGTPGGGFGLSYHFANGGNPTRRAAVLASMQGSVAGGTDAVEKIPVARIV…
Gammaproteobacteria	Enterobacterales	Enterobacteriaceae	Klebsiella	Klebsiella pneumoniae	548	WP_045359246.1	MPTSSATKTILTAAHWGPMLVETDGENVISSRGALDTPFANSLQTAVREQVHSKTRVRYPMVRKGYLASPQQPQGVRGQDEFVRVSWEQALDLIDAQHRRIRESYGPQSIFAGSYGWRSNGVLHKAATLLQRYMSLAGGYTGHLGDYSTGAAQAIMPYVVGGNEVYQQQTSWPLILEHSEVVVLWSANPLNTLKIAWNASDEQGIPWFDRLRQSGKRLICIDPMRSESVDFFGESMEWIAPHMGTDVALMLGIAHTLVEHGWQDDEFLARCTSGYDIFARYLSGESDGVAKTAEWAAAICGVAADKIRELAKLFHENTTMLMSGWGMQRQQFGEQKHWMLVTLAAMLGQIGTPGGGFGLSYHFANGGNPTRRAAVLASMQGSVAGGVDAVEKIPVARIV…
Gammaproteobacteria	Enterobacterales	Enterobacteriaceae	Klebsiella	Klebsiella pneumoniae	548	WP_020077716.1	MPTSSATKTILTAAHWGPMLVETDGENVISSRGALDTPFANSLQTAVREQVHSKTRVRYPMVRKGYLASPQQPQGVRGQDEFVRVSWEQALDLIDAQHRRIRESYGPQSIFAGSYGWRSNGVLHKAATLLQRYMSLAGGYTGHLGDYSTGAAQAIMPYVVGGNEVYQQQTSWPLILEHSEVVVLWSANPLNTLKIAWNASDEQGIPWFDRLRQSGKRLICIDPMRSESVDFFGESMEWIAPHMGTDVALMLGIAHTLVEHGWQDDEFLARCTSGYDIFARYLSGESDGVAKTAEWAAAICGVAAEKIRELAKLFHENTTMLMSGWGMQRQQFGEQKHWMLVTLAAMLGQIGTPGGGFGLSYHFANGGNPTRRAAVLASMQGSVAGGVDAVEKIPVARIV…
Gammaproteobacteria	Enterobacterales	Enterobacteriaceae	Klebsiella	Klebsiella pneumoniae	548	WP_045390760.1	MPTSSATKTILTAAHWGPMLVETDGENVISSRGALDTPFANSLQTAVREQVHSKTRVRYPMVRKGYLASPQQPQGVRGQDEFVRVSWEQALDLIDAQHRRIRESYGPQSIFAGSYGWRSNGVLHKAATLLQRYMSLAGGYTGHLGDYSTGAAQAIMPYVVGGNEVYQQQTSWPLILEHSEVVVLWSANPLNTLKIAWNASDEQGIPWFDRLRKSGKRLICIDPMRSESVDFFGESMEWIAPHMGTDVALMLGIAHTLVEHGWQDDEFLARCTSGYDIFARYLSGESDGVAKTAEWAAAICGVAADKIRELAKLFHENTTMLMSGWGMQRQQFGEQKHWMLVTLAAMLGQIGTPGGGFGLSYHFANGGNPTRRAAVLASMQGSVAGGTDAVEKIPVARIV…
Gammaproteobacteria	Enterobacterales	Enterobacteriaceae	Klebsiella	Klebsiella pneumoniae	548	WP_047043026.1	MPTSSATKTILTAAHWGPMLVETDGENVISSRGALDTPFANSLQTAVREQVHSKTRVRYPMVRKGYLASPQQPQGVRGQDEFVRVSWEQALDLIDAQHRRIRESYGPQSIFAGSYGWRSNGVLHKAATLLQRYMSLAGGYTGHLGDYSTGAAQAIMPYVVGGNEVYQQQTSWPLILEHSEVVVLWSANPLNTLKIAWNASDEQGIPWFDRLRQSGKRLICIDPMRSESVDFFGESMEWIAPHMGTDVALMLGIAHTLVEHGWQDDEFLARCTSGYDIFARYLSGESDGVAKTAEWAAAICGVAADKIRELAKLFHENTTMLMSGWGMQRQQFGEQKHWMLVTLAAMLGQIGTPGGGFGLSYHFANGGNPTRRAAVLASMQGSVAGGVDAVEKIPVARIV…
Gammaproteobacteria	Enterobacterales	Enterobacteriaceae	Klebsiella	Klebsiella pneumoniae	548	WP_063421599.1	MPTSSATKTILTAAHWGPMLVETDGENVISSRGALDTPFANSLQTAVREQVHSKTRVRYPMVRKGYLASPQQPQGVRGQDEFVRVSWEQALDLIDAQHRRIRESYGPQSIFAGSYGWRSNGVLHKAATLLQRYMSLAGGYTGHLGDYSTGAAQAIMPYVVGGNEVYQQQTSWPLILEHSEVVVLWSANPLNTLKIAWNASDEQGIPWFDRLRQSGKRLICIDPMRSESVDFFGESMEWIAPHMGTDVALMLGIAHTLVEHGWQDDEFLARCTSGYDIFARYLSGESDGVAKTAEWAAAICGVAADKIRELAKLFHENTTMLMSGWGMQRQQFGEQKHWMLVTLAAMLGQIGTPGGGFGLSYHFANGGNPTRRAAVLASMQGSVAGGVDAVEKIPVARIV…
Gammaproteobacteria	Enterobacterales	Enterobacteriaceae	Klebsiella	Klebsiella pneumoniae	548	WP_047078835.1	MPTSSATKTILTAAHWGPMLVETDGENVISSRGALDTPFANSLQTAVREQVHSKTRVRYPMVRKGFLASPQQPQGVRGQDEFVRVSWEQALDLIDAQHRRIRESYGPQSIFAGSYGWRSNGVLHKAATLLQRYMSLAGGYTGHLGDYSTGAAQAIMPYVVGGNEVYQQQTSWPLILEHSEVVVLWSANPLNTLKIAWNASDEQGIPWFDRLRQSGKRLICIDPMRSESVDFFGESMEWIAPHMGTDVALMLGIAHTLVEHGWQDDEFLARCTSGYDIFARYLSGESDGVAKTAEWAAAICGVAADKIRELAKLFHENTTMLMSGWGMQRQQFGEQKHWMLVTLAAMMGQIGTPGGGFGLSYHFANGGNPTRRAAVLASMQGSVAGGTDAVEKIPVARIV…
Gammaproteobacteria	Enterobacterales	Enterobacteriaceae	Klebsiella	Klebsiella pneumoniae	548	WP_117026047.1	MPTSSATKTILTAAHWGPMLVETDGENVISSRGALDTPFANSLQTAVREQVHSKTRVRYPMVRKGYLASPQQPQGVRGQDEFVRVSWEQALDLIDAQHRRIRESYGPQSIFAGSYGWRSNGVLHKAATLLQRYMSLAGGYTGHLGDYSTGAAQAIMPYVVGGNEVYQQQTSWPLILEHSEVVVLWSANPLNTLKIAWNASDEQGIPWFDRLRQSGKRLICIDPMRSESVDFFGELMEWIAPHMGTDVALMLGIAHTLVEHGWQDDEFLARCTSGYDIFARYLSGESDGVAKTAEWAAAICGVAAEKIRELAKLFHENTTMLMSGWGMQRQQFGEQKHWMLVTLAAMLGQIGTPGGGFGLSYHFANGGNPTRRAAVLASMQGSVAGGVDAVEKIPVARIV…
Gammaproteobacteria	Enterobacterales	Enterobacteriaceae	Klebsiella	Klebsiella pneumoniae	548	WP_045375381.1	MPTSSATKTILTAAHWGPMLVETDGENVISSRGALDTPFANSLQTAVREQVHSKTRVRYPMVRKGYLASPQQPQGVRGQDEFVRVSWEQALDLIDAQHRRIRESYGPQSIFAGSYGWRSNGVLHKAATLLQRYMSLAGGYTGHLGDYSTGAAQAIMPYVVGGNEVYQQQTSWPLILEHSEVVVLWSANPLNTLKIAWNASDEQGIPWFDRLRQSGKRLICIDPMRSESVDFFGESMEWIAPHMGTDVALMLGIAHTLVEHGWQDDEFLARCTSGYDIFARYLSGESDGVAKTAEWAAAICGVAADKIRELAKLFHENTTMLMSGWGMQRQQFGEQKHWMLVTLAAMLGQIGMPGGGFGLSYHFANGGNPTRRAAVLASMQGSVAGGVDAVEKIPVARIV…
Gammaproteobacteria	Enterobacterales	Enterobacteriaceae	Klebsiella	Klebsiella pneumoniae	548	WP_116326393.1	MPTSSATKTILTAAHWGPMLVETDGENVISSRGALDTPFANSLQTAVREQVHSKTRVRYPMVRKGYLASPQQPQGVRGQDEFVRVSWEQALDLIDAQHRRIRESYGPQSIFAGSYGWRSNGVLHKAATLLQRYMSLAGGYTGHLGDYSTGAAQAIMPYVVGGNEVYQQQTSWPLILEHSEVVVLWSANPLNTLKIAWNASDEQGIPWFDRLRQSGKRLICIDPMRSESVDFFGESMEWIAPHMGTDVALMLGIAHTLVEHGWQDDEFLARCTSGYDIFARYLSGESDGVAKTAEWAAAICGVAAEKIRELAKLFHENTTMLMSGWGMQRQQFGEQKHWMLVTLAAMLGQIGTPGGGFGLSYHFANGGNPTRRAAVLASMQGSVAGGVDAVEKIPVARIV…
Gammaproteobacteria	Enterobacterales	Enterobacteriaceae	Klebsiella	Klebsiella pneumoniae	548	WP_047079866.1	MPTSSATKTILTAAHWGPMLVETDGENVISSRGALDTPFANSLQTAVREQVHSKTRVRYPMVRKGYLASPQQPQGVRGQDEFVRVSWEQALDLIDAQHRRIRESYGPQSIFAGSYGWRSNGVLHKAATLLQRYMSLAGGYTGHLGDYSTGAAQAIMPYVVGGNEVYQQQTSWPLILEHSEVVVLWSANPLNTLKIAWNASDEQGIPWFDRLRQSGKRLICIDPMRSESVDFFGESMEWIAPHMGTDVALMLGIAHTLVEHGWQDDEFLARCTSGYDIFARYLSGESDGVAKTAEWAAAICGVAAEKIRELAKLFHENTTMLMSGWGMQRQQFGEQKHWMLVTLAAMLGQIGTPGGGFGLSYHFANGGNPTRRAAVLASMQGSVAGGVDAVEKIPVARIV…
Gammaproteobacteria	Enterobacterales	Enterobacteriaceae	Klebsiella	Klebsiella pneumoniae	548	WP_047054630.1	MPTSSATKTILTAAHWGPMLVETDGENVISSRGALDTPFANSLQTAVREQVHSKTRVRYPMVRKGYLASPQQPQGVRGQDEFVRVSWEQALDLIDAQHRRIRESYGPQSIFAGSYGWRSNGVLHKAATLLQRYMSLAGGYTGHLGDYSTGAAQAIMPYVVGGNEVYQQQTSWPLILEHSEVVVLWSANPLNTLKIAWNASDEQGIPWFDRLRQSGKRLICIDPMRSESVDFFGESMEWIAPHMGTDVALMLGIAHTLVEHGWQDDEFLARCTSGYDIFARYLSGESDGVAKTAEWAAAICGVAAEKIRELAKLFHENTTMLMSGWGMQRQQFGEQKHWMLVTLAAMLGQIGTPGGGFGLSYHFANGGNPTRRAAVLASMQGSVAGGVDAVEKIPVARIV…
Gammaproteobacteria	Enterobacterales	Enterobacteriaceae	Klebsiella	Klebsiella pneumoniae	548	WP_126003104.1	MPTSSATKTILTAAHWGPMLVETDGENVISSRGALDTPFANSLQTAVREQVHSKTRVRYPMVRKGYLASPQQPQGVRGQDEFVRVSWEQALDLIDAQHRRIRESYGPQSIFAGSYGWRSNGVLHKAATLLQRYMSLAGGYTGHLGDYSTGAAQAIMPYVVGGNEVYQQQTSWPLILEHSEVVVLWSANPLNTLKIAWNASDEQGIPWFDRLRQSGKRLICIDPMRSESVDFFGESMEWIAPHMGTDVALMLGIAHTLVEHGWQDDEFLARCTSGYDIFARYLSGESDGVAKTAEWAAAICGVAAEKIRELAKLFHENTTMLMSGWGMQRQQFGEQKHWMLVTLAAMLGQIGTPGGGFGLSYHFANGGNPTRRAAVLASMQGSVAGGVDAVEKIPVARIV…
Gammaproteobacteria	Enterobacterales	Enterobacteriaceae	Klebsiella	Klebsiella pneumoniae	548	WP_045386519.1	MPTSSATKTILTAAHWGPMLVETDGENVISSRGALDTPFANSLQTAVREQVHSKTRVRYPMVRKGYLASPQQPQGVRGQDEFVRVSWEQALDLIDAQHRRIRESYGPQSIFAGSYGWRSNGVLHKAATLLQRYMSLAGGYTGHLGDYSTGAAQAIMPYVVGGNEVYQQQTSWPLILEHSEVVVLWSANPLNTLKIAWNASDEQGIPWFDRLRQSGKRLICIDPMRSESVDFFGESMEWIAPHMGTDVALMLGIAHTLVEHGWQDDEFLARCTSGYDIFARYLSGESDGVAKTAEWAAAICGVAADKIRELAKLFHENTTMLMSGWGMQRQQFGEQKHWMLVTLAAMLGQIGTPGGGFGLSYHFANGGNPTRRAAVLASMQGSVAGGVDAVEKIPVARIV…
Gammaproteobacteria	Enterobacterales	Enterobacteriaceae	Klebsiella	Klebsiella pneumoniae	548	WP_047058839.1	MSTSSATKTILTAAHWGPMLVETDGENVISSRGALDTPFANSLQTAVREQVHSKTRVRYPMVRKGYLASPQQPQGVRGQDEFVRVSWEQALDLIDAQHRRIRESYGPQSIFAGSYGWRSNGVLHKAATLLQRYMSLAGGYTGHLGDYSTGAAQAIMPYVVGGNEVYQQQTSWPLILEHSEVVVLWSANPLNTLKIAWNASDEQGIPWFDRLRQSGKRLICIDPMRSESVDFFGESMEWIAPHMGTDVALMLGIAHTLVEHGWQDDEFLARCTSGYDIFARYLSGESDGVAKTAEWAAAICGVAAEKIRELAKLFQENTTMLMSGWGMQRQQFGEQKHWMLVTLAAMLGQIGTPGGGFGLSYHFANGGNPTRRAAVLASMQGSVAGGVDAVEKIPVARIV…
Gammaproteobacteria	Enterobacterales	Enterobacteriaceae	Klebsiella	Klebsiella pneumoniae	548	WP_047052099.1	MPTSSATKTILTAAHWGPMLVETDGENVISSRGALDTPFANSLQTAVREQVHSKTRVRYPMVRKGYLASPQQPQGVRGQDEFVRVSWEQALDLIDAQHRRIRESYGPQSIFAGSYGWRSNGVLHKAATLLQRYMSLAGGYTGHLGDYSTGAAQAIMPYVVGGNEVYQQQTSWPLILEHSEVVVLWSANPLNTLKIAWNASDEQGIPWFDRLRQSGKRLICIDPMRSESVDFFGESMEWIAPHMGTDVALMLGIAHTLVEHGWQDDEFLARCTSGYDIFARYLSGESDGVAKTAEWAAAICGVAAEKIRELAKLFHENTTMLMSGWGMQRQQFGEQKHWMLVTLAAMLGQIGTPGGGFGLSYHFANGGNPTRRAAVLASMQGSVAGGVDAVEKIPVARIV…
Gammaproteobacteria	Enterobacterales	Enterobacteriaceae	Klebsiella	Klebsiella pneumoniae	548	WP_042893600.1	MPTSSATKTILTAAHWGPMLVETDGENVISSRGALDTPFANSLQTAVREQVHSKTRVRYPMVRKGYLASPQQPQGVRGQDEFVRVSWEQALDLIDAQHRRIRESYGPQSIFAGSYGWRSNGVLHKAATLLQRYMSLAGGYTGHLGDYSTGAAQAIMPYVVGGNEVYQQQTSWPLILEHSEVVVLWSANPLNTLKIAWNASDEQGIPWFDRLRQSGKRLICIDPMRSESVDFFGESMEWIAPHMGTDVALMLGIAHTLVEHGWQDDEFLARCTSGYDIFARYLSGESDGVAKTAEWAAAICGVAADKIRELAKLFHENTTMLMSGWGMQRQQFGEQKHWMLVTLAAMLGQIGTPGGGFGLSYHFANGGNPTRRAAVLASMQGSVAGGVDAVEKIPVARIV…
Gammaproteobacteria	Enterobacterales	Enterobacteriaceae	Klebsiella	Klebsiella pneumoniae	548	WP_047048291.1	MPTSSATKTILTAAHWGPMLVETDGENVISSRGALDTPFANSLQTAVREQVHSKTRVRYPMVRKGYLASPQQPQGVRGQDEFVRVSWEQALDLIDAQHRRIRESFGPQSIFAGSYGWRSNGVLHKAATLLQRYMSLAGGYTGHLGDYSTGAAQAIMPYVVGGNEVYQQQTSWPLILEHSEVVVLWSANPLNTLKIAWNASDEQGIPWFDRLRQSGKRLICIDPMRSESVDFFGESMEWIAPHMGTDVALMLGIAHTLVEHGWQDDEFLARCTSGYDIFARYLSGESDGVAKTAEWAAAICGVAADKIRELAKLFHENTTMLMSGWGMQRQQFGEQKHWMLVTLAAMLGQIGMPGGGFGLSYHFANGGNPTRRAAVLASMQGSVAGGVDAVEKIPVARIV…
Gammaproteobacteria	Enterobacterales	Enterobacteriaceae	Klebsiella	Klebsiella pneumoniae	548	WP_110915858.1	MPTSSATKTILTAAHWGPMLVETDGENVISSRGALDTPFANSLQTAVREQVHSKTRVRYPMVRKGYLASPQQPQGIRGQDEFVRVSWEQALDLIDAQHRRIRESYGPQSIFAGSYGWRSNGVLHKAATLLQRYMSLAGGYTGHLGDYSTGAAQAIMPYVVGGNEVYQQQTSWPLILEHSEVVVLWSANPLNTLKIAWNASDEQGIPWFDRLRQSGKRLICIDPMRSESVDFFGESMEWIAPHMGTDVALMLGIAHTLVEHGWQDDEFLARCTSGYDIFARYLSGESDGVAKTAEWAAAICGVAADKIRELAKLFHENTTMLMSGWGMQRQQFGEQKHWMLVTLAAMLGQIGTPGGGFGLSYHFANGGNPTRRAAVLASMQGSVAGGVDAVEKIPVARIV…
Gammaproteobacteria	Enterobacterales	Enterobacteriaceae	Klebsiella	Klebsiella pneumoniae	548	WP_049033988.1	MPTSSATKTILTAAHWGPMLVETDGENVISSRGALDTPFANSLQTAVREQVHSKTRVRYPMVRKGYLASPQQPQGVRGQDEFVRVSWEQALDLIDAQHRRIRESYGPQSIFAGSYGWRSNGVLHKAATLLQRYMSLAGGYTGHLGDYSTGAAQAIMPYVVGGNEVYQQQTSWPLILEHSEVVVLWSANPLNTLKIAWNASDEQGIPWFDRLRQSGKRLICIDPMRSESVDFFGESMEWIAPHMGTDVALMLGIAHTLVEHGWQDDEFLARCTSGYDIFARYLSGESDGVAKTAEWAAAICGVAADKIRELAKLFHENTTMLMSGWGMQRQQFGEQKHWMLVTLAAMLGQIGTPGGGFGLSYHFANGGNPTRRAAVLASMQGSVAGGVDAVEKIPVARIV…
Gammaproteobacteria	Enterobacterales	Enterobacteriaceae	Klebsiella	Klebsiella pneumoniae	548	WP_046883625.1	MPTSSATKTILTAAHWGPMLVETDGENVISSRGALDTPFANSLQTAVREQVHSKTRVRYPMVRKGYLASPQQPQGIRGQDEFVRVSWEQALDLIDAQHRRIRESYGPQSIFAGSYGWRSNGVLHKAATLLQRYMSLAGGYTGHLGDYSTGAAQAIMPYVVGGNEVYQQQTSWPLILEHSEVVVLWSANPLNTLKIAWNASDEQGIPWFDRLRQSGKRLICIDPMRSESVDFFGESMEWIAPHMGTDVALMLGIAHTLVEHGWQDDEFLARCTSGYDIFARYLSGESDGVAKTAEWAAAICGVAADKIRELAKLFHENTTMLMSGWGMQRQQFGEQKHWMLVTLAAMLGQIGTPGGGFGLSYHFANGGNPTRRAAVLASMQGSVAGGVDAVEKIPVARIV…
Gammaproteobacteria	Enterobacterales	Enterobacteriaceae	Klebsiella	Klebsiella pneumoniae	548	WP_032713096.1	MPTSSATKTILTAAHWGPMLVETDGENVISSRGALDTPFANSLQTAVREQVHSKTRVRYPMVRKGYLASPQQPQGVRGQDEFVRVSWEQALDLIDAQHRRIRESYGPQSIFAGSYGWRSNGVLHKAATLLQRYMSLAGGYTGHLGDYSTGAAQAIMPYVVGGNEVYQQQTSWPLILEHSEVVVLWSANPLNTLKIAWNASDEQGIPWFDRLRQSGKRLICIDPMRSESVDFFGESMEWIAPHMGTDVALMLGIAHTLVEHGWQDDEFLARCTSGYDIFARYLSGESDGVAKTAEWAAAICGVAADKIRELAKLFHENTTMLMSGWGMQRQQFGEQKHWMLVTLAAMLGQIGTPGGGFGLSYHFANGGNPTRRAAVLASMQGSVAGGVDAVEKIPVARIV…
Gammaproteobacteria	Enterobacterales	Enterobacteriaceae	Klebsiella	Klebsiella pneumoniae	548	WP_126027767.1	MSTSSATKTILTAAHWGPMLVETDGENVISSRGALDTPFANSLQTAVREQVHSKTRVRYPMVRKGYLASPQQPQGVRGQDEFVRVSWEQALDLIDAQHRRIRESYGPQSIFAGSYGWRSNGVLHKAATLLQRYMSLAGGYTGHLGDYSTGAAQAIMPYVVGGNEVYQQQTSWPLILEHSEVVVLWSANPLNTLKIAWNASDEQGIPWFDRLRQSGKRLICIDPMRSESVDFFGESMEWIAPHMGTDVALMLGIAHTLVEHGWQDDEFLARCTSGYDIFARYLSGESDGVAKTAEWAAAICGVAAEKIRELAKLFQENTTMLMSGWGMQRQQFGEQKHWMLVTLAAMLGQIGTPGGGFGLSYHFANGGNPTRRAAVLASMQGSVAGGVDAVEKIPVARIV…
Gammaproteobacteria	Enterobacterales	Enterobacteriaceae	Klebsiella	Klebsiella pneumoniae	548	WP_032715297.1	MPTSSATKTILTAAHWGPMLVETDGENVISSRGALDTPFANSLQTAVREQVHSKTRVRYPMVRKGYLASPQQPQGVRGQDEFVRVSWEQALDLIDAQHRRIRESYGPQSIFAGSYGWRSNGVLHKAATLLQRYMSLAGGYTGHLGDYSTGAAQAIMPYVVGGNEVYQQQTSWPLILEHSEVVVLWSANPLNTLKIAWNASDEQGIPWFDRLRQSGKRLICIDPMRSESVDFFGESMEWIAPHMGTDVALMLGIAHTLVEHGWQDDEFLARCTSGYDIFARYLSGESDGVAKTAEWAAAICGVAADKIRELAKLFHENTTMLMSGWGMQRQQFGEQKHWMLVTLAAMLGQIGTPGGGFGLSYHFANGGNPTRRAAVLASMQGSVAGGVDAVEKIPVARIV…
Gammaproteobacteria	Enterobacterales	Enterobacteriaceae	Klebsiella	Klebsiella pneumoniae	548	WP_047076067.1	MPTSSATKTILTAAHWGPMLVETDGENVISSRGALDTPFANSLQTAVREQVHSKTRVRYPMVRKGYLASPQQPQGVRGQDEFVRVSWEQALDLIDAQHRRIRESYGPQSIFAGSYGWRSNGVLHKAATLLQRYMSLAGGYTGHLGDYSTGAAQAIMPYVVGGNEVYQQQTSWPLILEHSEVVVLWSANPLNTLKIAWNASDEQGIPWFDRLRQSGKRLICIDPMRSESVDFFGESMEWIAPHMGTDVALMLGIAHTLVEHGWQDDEFLARCTSGYDIFARYLSGESDGVAKTAEWAAAICGVAAEKIRELAKLFHENTTMLMSGWGMQRQQFGEQKHWMLVTLAAMLGQIGTPGGGFGLSYHFANGGNPTRRAAVLASMQGSVAGGVDAVEKIPVARIV…
Gammaproteobacteria	Enterobacterales	Enterobacteriaceae	Klebsiella	Klebsiella pneumoniae	548	WP_063402453.1	MPTSSATKTILTAAHWGPMLVETDGENVISSRGALDTPFANSLQTAVREQVHSKTRVRYPMVRKGYLASPQQPQGVRGQDEFVRVSWEQALDLIDAQHRRIRESYGPQSIFAGSYGWRSNGVLHKAATLLQRYMSLAGGYTGHLGDYSTGAAQAIMPYVVGGNEVYQQQTSWPLILEHSEVVVLWSANPLNTLKIAWNASDEQGIPWFDRLRQSGKRLICIDPMRSESVDFFGESMEWFAPHMGTDVALMLGIAHTLVEHGWQDDEFLARCTSGYDIFARYLSGESDGVAKTAEWAAAICGVAADKIRELAKLFHENTTMLMSGWGMQRQQFGEQKHWMLVTLAAMLGQIGTPGGGFGLSYHFANGGNPTRRAAVLASMQGSVAGGVDAVEKIPVARIV…
Gammaproteobacteria	Enterobacterales	Enterobacteriaceae	Klebsiella	Klebsiella pneumoniae	548	WP_086557702.1	MPTSSATKTILTAAHWGPMLVETDGENVISSRGALDTPFANSLQTAVREQVHSKTRVRYPMVRKGYLASPQQPQGVRGQDEFVRVSWEQALDLIDAQHRRIRESYGPQSIFAGSYGWRSNGVLHKAATLLQRYMSLAGGYTGHLGDYSTGAAQAIMPYVVGGNEVYQQQTSWPLILEHSEVVVLWSANPLNTLKIAWNASDEQGIPWFDRLRQSGKRLICIDPMRSESVDFFGESMEWIAPHMGTDVALMLGIAHTLVEHGWQDDEFLARCTSGYDIFARYLSGESDGVAKTAEWAAAICGVAAYKIRELAKLFHENTTMLMSGWGMQRQQFGEQKHWMLVTLAAMLGQIGTPGGGFGLSYHFANGGNPTRRAAVLASMQGSVAGGVDAVEKIPVARIV…
Gammaproteobacteria	Enterobacterales	Enterobacteriaceae	Klebsiella	Klebsiella pneumoniae	548	WP_101705019.1	MPTSSATKTILTAAHWGPMLVETDGENVISSRGALDTPFANSLQTAVREQVHSKTRVRYPMVRKGYLASPQQPQGARGQDEFVRVSWEQALDLIDAQHRRIRESYGPQSIFAGSYGWRSNGVLHKAATLLQRYMSLAGGYTGHLGDYSTGAAQAIMPYVVGGNEVYQQQTSWPLILEHSEVVVLWSANPLNTLKIAWNASDEQGIPWFDRLRQSGKRLICIDPMRSESVDFFGESMEWIAPHMGTDVALMLGIAHTLVEHGWQDDEFLARCTSGYDIFARYLSGESDGVAKTAEWAAAICGVAADKIRELAKLFHENTTMLMSGWGMQRQQFGEQKHWMLVTLAAMLGQIGTPGGGFGLSYHFANGGNPTRRAAVLASMQGSVTGGVDAMEKIPVARIV…
Gammaproteobacteria	Enterobacterales	Enterobacteriaceae	Klebsiella	Klebsiella pneumoniae	548	WP_032709363.1	MPTSSATKTILTAAHWGPMLVETDGENVISSRGALDTPFANSLQTAVREQVHSKTRVRYPMVRKGYLASPQQPQGVRGQDEFVRVSWEQALDLIDAQHRRIRESYGPQSIFAGSYGWRSNGVLHKAATLLQRYMSLAGGYTGHLGDYSTGAAQAIMPYVVGGNEVYQQQTSWPLILEHSEVVVLWSANPLNTLKIAWNASDEQGIPWFDRLRQSGKRLICIDTMRSESVDFFGESMEWIAPHMGTDVALMLGIAHTLVEHGWQDDEFLARCTSGYDIFARYLSGESDGVAKTAEWAAAICGVAAEKIRELAKLFHENTTMLMSGWGMQRQQFGEQKHWMLVTLAAMLGQIGTPGGGFGLSYHFANGGNPTRRAAVLASMQGSVAGGVDAVEKIPVARIV…
Gammaproteobacteria	Enterobacterales	Enterobacteriaceae	Klebsiella	Klebsiella pneumoniae	548	WP_048231421.1	MPTSSATKTILTAAHWGPMLVETDGENVISSRGALDTPFANSLQTAVREQVHSKTRVRYPMVRKGYLASPQQPQGVRGQDEFVRVSWEQALDLIDAQHRRIRESYGPQSIFAGSYGWRSNGVLHKAATLLQRYMSLAGGYTGHLGDYSTGAAQAIMPYVVGGNEVYQQQTSWPLILEHSEVVVLWSANPLNTLKIAWNASDEQGIPWFDRLRQSGKRLICIDPMRSESVDFFGESMEWIAPHMGTDVALMLGIAHTLVEHGWQDDEFLARCTSGYDIFARYLSGESDGVAKTAEWAAAICGVAADKIRELAKLFHENTTMLMSGWGMQRQQFGEQKHWMLVTLAAMLGQIGTPGGGFGLSYHFANGGNPTRRAAVLASMQGSVAGGVDAVEKIPVARIV…
Gammaproteobacteria	Enterobacterales	Enterobacteriaceae	Klebsiella	Klebsiella pneumoniae	548	WP_047077353.1	MPTSSATKTILTAAHWGPMLVETDGENVISSRGALDTPFANSLQTAVREQVHSKTRVRYPMVRKGYLASPQQPQGVRGQDEFVRVSWEQALDLIDAQHRRIRESYGPQSIFAGSYGWRSNGVLHKAATLLQRYMSLAGGYTGHLGDYSTGAAQAIMPYVVGGNEVYQQQTSWPLILEHSEVVVLWSANPLNTLKIAWNASDEQGIPWFDRLRKSGKRLICIDPMRSESFDFFGESMEWIAPHMGTDVALMLGIAHTLVEHGWQDDEFLARCTSGYDIFARYLSGESDGVAKTAEWAAAICGVAADKIRELAKLFHENTTMLMSGWGMQRQQFGEQKHWMLVTLAAMLGQIGTPGGGFGLSYHFANGGNPTRRAAVLASMQGSVAGGTDAVEKIPVARIV…
Gammaproteobacteria	Enterobacterales	Enterobacteriaceae	Klebsiella	Klebsiella pneumoniae	548	WP_142689341.1	MPTSSATKTILTAAHWGPMLVETDGENVISSRGALDTPFANSLQTAVREQVHSKTRVRYPMVRKGYLASPQQPQGVRGQDEFVRVSWEQALDLIDAQHRRIRESYGPQSIFAGSYGWRSNGVLHKAATLLQRYMSLAGGYTGHLGDYSTGAAQAIMPYVVGGNEVYQQQTSWPLILEHSEVVVLWSANPLNTLKIAWNASDEQGIPWFDRLRQSGKRLICIDPMRSESVDFFGESMEWIAPHMGTDVALMLGIAHTLVEHGWQDDEFLARCTSGYDIFARYLSGESDGVAKTAEWAAAICGVAAEKIRELAKLFHENTTMLMSGWGMQRQQFGEQKHWMLVTLAAMLGQIGTPGGGFGLSYHFANGGNPTRRAAVLASMQGSVAGGVDAVEKIPVARIV…
Gammaproteobacteria	Enterobacterales	Enterobacteriaceae	Klebsiella	Klebsiella pneumoniae	548	WP_087858981.1	MPTSSATKTILTAAHWGPMLVETDGENVISSRGALDTPFANSLQTAVREQVHSKTRVRYPMVRKGFLASPQQPQGVRGQDEFVRVSWEQALDLIDAQHRRIRESFGPQSIFAGSYGWRSNGVLHKAATLLQRYMSLAGGYTGHLGDYSTGAAQAIMPYVVGGNEVYQQQTSWPLILEHSEVVVLWSANPLNTLKIAWNASDEQGVPWFDRLRQSGKRLICIDPMRSESVDFFGESMEWIAPHMGTDVALMLGIAHTLVEHGWQDDEFLARCTSGYDIFARYLSGESDGVAKTAEWAAAICGVAAGKIRELAKLFHENTTMLMSGWGMQRQQFGEQKHWMLVTLAAMLGQIGTPGGGFGLSYHFANGGNPTRRAAVLASMQGSVAGGVDAVEKIPVARIV…
Gammaproteobacteria	Enterobacterales	Enterobacteriaceae	Klebsiella	Klebsiella pneumoniae	548	WP_100279351.1	MPTSSATKTILTAAHWGPMLVETDGENVISSRGALDTPFANSLQTAVREQVHSKTRVRYPMVRKGYLASPQQPQGVRGQDEFVRVSWEQALDLIDAQHRRIRESYDPQSIFAGSYGWRSNGVLHKAATLLQRYMSLAGGYTGHLGDYSTGAAQAIMPYVVGGNEVYQQQTSWPLILEHSEVVVLWSANPLNTLKIAWNASDEQGIPWFDRLRQSGKRLICIDPMRSESVDFFGESMEWIAPHMGTDVALMLGIAHTLVEHGWQDDEFLARCTSGYDIFARYLSGESDGVAKTAEWAAAICGVAADKIRELAKLFHENTTMLMSGWGMQRQQFGEQKHWMLVTLAAMLGQIGTPGGGFGLSYHFANGGNPTRRAAVLASMQGSVAGGVDAVEKIPVARIV…
Gammaproteobacteria	Enterobacterales	Enterobacteriaceae	Klebsiella	Klebsiella pneumoniae	548	WP_142974743.1	MPTSSATKTILTAAHWGPMLVETDGENVISSRGALDTPFANSLQTAVREQVHSKTRVRYPMVRKGYLASPQQPQGVRGQDEFVRVSWEQALDLIDAQHRRIRESYGPQSIFAGSYGWRSNGVLHKAATLLQRYMSLAGGYTGHLGDYSTGAAQAIMPYVVGGNEVYQQQTSWPLILEHSEVVVLWSANPLNTLKIAWNASDEQGSPWFDRLRQSGKRLICIDPMRSESVDFFGESMEWIAPHMGTDVALMLGIAHTLVEQGWQDDEFLARCTSGYDIFARYLSGENDGVAKTAEWAAAICGVAADKIRELAKLFHENTTILMSGWGMQRQQFGEQKHWMLVTLAAMLGQIGTPGGGFGLSYHFANGGNPTRRAAVLASMQGSVAGGTDAVEKIPVARIV…
Gammaproteobacteria	Enterobacterales	Enterobacteriaceae	Klebsiella	Klebsiella pneumoniae	548	WP_049045983.1	MPTSSATKTILTAAHWGPMLVETDGENVISSRGALDTPFANSLQTAVREQVHSKTRVRYPMVRKGYLASPQQPQGVRGQDEFVRVSWEQALDLIDAQHRRIRESYGPQSIFAGSYGWRSNGVLHKAATLLQRYMSLAGGYTGHLGDYSTGAAQAIMPYVVGGNEVYQQQTSWPLILEHSEVVVLWSANPLNTLKIAWNASDEQGIPWFDRLRQSGKRLICIDPMRSESVDFFGESMEWIAPHMGTDVALMLGIAHTLVEHGWQDDEFLARCTSGYDIFARYLSGESDGVAKTAEWAAAICGVAADKIRELAKLFHENTTMLMSGWGMQRQQFGEQKHWMLVTLAAMLGQIGMPGGGFGLSYHFANGGNPTRRAAVLASMQGSVAGGTDAVEKIPVARIV…
Gammaproteobacteria	Enterobacterales	Enterobacteriaceae	Klebsiella	Klebsiella pneumoniae	548	WP_116299760.1	MPTSSATKTILTAAHWGPMLVETDGENVISSRGALDTPFANSLQTAVREQVHSKTRVRYPMVRKGYLASPQQPQGVRGQDEFVRVSWEQALDLIDAQHRRIRESYGPQSIFAGSYGWRSNGVLHKAATLLQRYMSLAGGYTGHLGDYSTGAAQAIMPYVVGGNEVYQQQTSWPLILEHSEVVVLWSANPLNTLKIAWNASDEQGIPWFDRLRQSGKRLICIDPMRSESVDFFGESMEWIAPHMGTDVALMLGIAHTLVEHGWQDDEFLARCTSGYDIFARYLSGESDGVAKTAECAAAICGVAADKIRELAKLFHENTTMLMSGWGMQRQQFGEQKHWMLVTLAAMLGQIGTPGGGFGLSYHFANGGNPTRRAAVLASMQGSVAGGVDAVEKIPVARIV…
Gammaproteobacteria	Enterobacterales	Enterobacteriaceae	Klebsiella	Klebsiella pneumoniae	548	WP_015703771.1	MPTSSATKTILTAAHWGPMLVETDGENVISSRGALDTPFANSLQTAVREQVHSKTRVRYPMVRKGYLASPQQPQGVRGQDEFVRVSWEQALDLIDAQHRRIRESYGPQSIFAGSYGWRSNGVLHKAATLLQRYMSLAGGYTGHLGDYSTGAAQAIMPYVVGGNEVYQQQTSWPLILEHSEVVVLWSANPLNTLKIAWNASDEQGIPWFDRLRQSGKRLICIDPMRSESVDFFGESMEWIAPHMGTDVALMLGIAHTLVEHGWQDDEFLARCTSGYDIFARYLSGESDGVAKTAEWAAAICGVAADKIRELAKLSHENTTMLMSGWGMQRQQFGEQKHWMLVTLAAMLGQIGTPGGGFGLSYHFANGGNPTRRAAVLASMQGSVAGGVDAVEKIPVARIV…
Gammaproteobacteria	Enterobacterales	Enterobacteriaceae	Klebsiella	Klebsiella pneumoniae	548	WP_110884091.1	MPTSSATKTILTAAHWGPMLVETDGENVISSRGALDTPFANSLQTAVREQVHSKTRVRYPMVRKGYLASPQQPQGVRGQDEFVRVSWEQALDLIDAQHRRIREIYGPQSIFAGSYGWRSNGVLHKAATLLQRYMSLAGGYTGHLGDYSTGAAQAIMPYVVGGNEVYQQQTSWPLILEHSEVVVLWSANPLNTLKIAWNASDEQGIPWFDRLRQSGKRLICIDPMRSESVDFFGESMEWIAPHMGTDVALMLGIAHTLVEQGWQDDEFLARCTSGYDIFSRYLSGENDGVAKTAEWAAAICGVAADKIRELAKLFHENTTILMSGWGMQRQQFGEQKHWMLVTLAAMLGQIGTPGGGFGLSYHFANGGNPTRRAAVLASMQGSVAGGTDAVEKIPVARIV…
Gammaproteobacteria	Enterobacterales	Enterobacteriaceae	Klebsiella	Klebsiella pneumoniae	548	WP_047466588.1	MPTSSATKTILTAAHWGPMLVETDGENVISSRGALDTPFANSLQTAVREQVHSKTRVRYPMVRKGYLASPQQPQGVRGQDEFVRVSWEQALDLIDAQHRRIRESYGPQSIFAGSYGWRSNGVLHKAATLLQRYMSLAGGYTGHLGDYSTGAAQAIMPYVVGGNEVYQQQTSWLLILEHSEVVVLWSANPLNTLKIAWNASDEQGIPWFDRLRQSGKRLICIDPMRSESVDFFGESMEWFAPHMGTDVALMLGIAHTLVEHGWQDDEFLARCTSGYDIFARYLSGESDGVAKTAEWAAAICGVAADKIRELAKLFHENTTMLMSGWGMQRQQFGEQKHWMLVTLAAMLGQIGTPGGGFGLSYHFANGGNPTRRAAVLASMQGSVAGGVDAVEKIPVARIV…
Gammaproteobacteria	Enterobacterales	Enterobacteriaceae	Klebsiella	Klebsiella pneumoniae	548	WP_047040368.1	MPTSSATKTILTAAHWGPMLVETDGENVISSRGALDTPFANSLQTAVREQVHSKTRVRYPMVRKGYLASPQQPQGVRGQDEFVRVSWEQALDLIDAQHRRIREIYGPQSIFAGSYGWRSNGVLHKAATLLQRYMSLAGGYTGHLGDYSTGAAQAIMPYVVGGNEVYQQQTSWPLILEHSEVVVLWSANPLNTLKIAWNASDEQGIPWFDRLRQSGKRLICIDPMRSESIDFFGESMEWIAPHMGTDVALMLGIAHTLVEQGWQDDEFLARCTSGYDIFSRYLSGENDGVAKTAEWAAAICGVAADKIRELAKLFHENTTILMSGWGMQRQQFGEQKHWMLVTLAAMLGQIGTPGGGFGLSYHFANGGNPTRRAAVLASMQGSVAGGTDAVEKIPVARIV…
Gammaproteobacteria	Enterobacterales	Enterobacteriaceae	Klebsiella	Klebsiella pneumoniae	548	WP_135183846.1	MPTSSATETILTAAHWGPMLVETDGENVLSSRGALETPFANSLQTAVRDQVHSKTRVRYPMVRKGFLASPDSPQGVRGQDEFVRVSWEQALDLIHAQHQRIRESYGPTSIFAGSYGWRSNGVLHKAATLLQRYMSLAGGYTGHLGDYSTGAAQAIMPYVVGGNEVYQQQTSWPMVLEHSDVVVLWSANPLNTLKIAWNASDEQGVTWFDRLRKSGKRVICIDPMRSETVDFFGEDIDWVAPHMGTDVAMMLGIASTLVENGWQDDAFLARYTSGYEIFARYLTGESDGVAKTAEWAAEICGVSAAKIRELAKLFHENTTMLMSGWGMQRQQFGEQKHWMLVTLAAMLGQIGTQGGGFGLSYHFANGGNPTRRAAVLASMQGCVADGIEAVEKIPVARIV…
Gammaproteobacteria	Enterobacterales	Enterobacteriaceae	Raoultella	Raoultella planticola	548	WP_135185041.1	MNKQHNLAVMHWGTWQVQTRDGAIDAVVPVAWDKNPSRIGQSLTDAVTGNTRIRRPAVRAGYLKNGPASREGRGKEPFVEVSWEVALDLLARELTSVKTRCGNEAIYGGSYGWASAGRFHHAQSQLHRFLKSFGGYTASTNTYSSAAGERILPHVLGPLSPLHRQHTHFSELARECQLFVAIGGLPLRNAQVNGGGANDHMLKHWLEKMQANGTRFVNISPVSNDLSAVSSAQWLAVRPGTDTALLLALCYVLITESLYDSGFVASHTVGFAPYRAYLLGERDGVAKTPRWAAEIVGISEQQIISLAREMASQRTMVNISWSIQRARQGEQAYWATVALTALLGQIGTPGGGLGFGYACTNLAGAARKAFSGPRLPAGKNAVNGAIPVARLADMLLHPG…
Gammaproteobacteria	Enterobacterales	Enterobacteriaceae	Raoultella	Raoultella planticola	548	WP_126028598.1	MPTSSATKTILTAAHWGPMLVETDGENVISSRGALDTPFANSLQTAVREQVHSKTRVRYPMVRKGYLASPQQPQGVRGQDEFVRVSWEQALDLIDAQHRRIRESYGPQSIFAGSYGWRSNGVLHKAATLLQRYMSLAGGYTGHLGDYSTGAAQAIMPYVVGGNEVYQQQTSWPLILEHSEVVVLWSANPLNTLKIAWNASDEQGIPWFDRLRQSGKRLICIDPMRSESVDFFGESMEWIAPHMGTDVALMLGIAHTLVEHGWQEDEFLARCTSGYDIFARYLSGESDGVAKTAEWAAAICGVAADKIRELAKLFHENTTMLMSGWGMQRQQFGEQKHWMLVTLAAMLGQIGTPGGGFGLSYHFANGGNPTRRAAVLASMQGSVDAVEKIPVARIVEALE…
Gammaproteobacteria	Enterobacterales	Pectobacteriaceae	Pectobacterium	Pectobacterium carotovorum	548	WP_141238441.1	MLVETDGENVISSRGALDTPFANSLQTAVREQVHSKTRVRYPMVRKGYLASPQQPQGVRGQDEFVRVSWEQALDLIDAQHRRIRESYGPQSIFAGSYGWRSNGVLHKAATLLQRYMSLAGGYTGHLGDYSTGAAQAIMPYVVGGNEVYQQQTSWPLILEHSEVVVLWSANPLNTLKIAWNASDEQGIPWFDRLRQSGKRLICIDPMRSESVDFFGESMEWIAPHMGTDVALMLGIAHTLVEHGWQDDEFLARCTSGYDIFARYLSGESDGVAKTAEWAAAICGVAADKIRELAKLFHENTTMLMSGWGMQRQQFGEQKHWMLVTLAAMLGQIGMPGGGFGLSYHFANGGNPTRRAAVLASMQGSVAGGTDAVEKIPVARIVEALENPGASYQHNGMTRR…
Gammaproteobacteria	Enterobacterales	Enterobacteriaceae	Raoultella	Raoultella terrigena	549	WP_089414823.1	MKKNDLAVMHWGTYHVTTDGGTLTSVRPVAWDRNPSAIGQSLPGAVQSETRVKNPAVRLGYLQNRSASRSGRGKEPFVEVSWDVALQLVAEELGRVKTEHGNQAIYAGSYGWSSAGRFHHAQSQLHRFFNHYGGYIASTNTYSIAAGERTLPHIIGNLDELQRHHTHWPVLAEHCELFVAIGGLPLRNAQVNGGGANDHALSHWLTTLRQNGTRFINISPVRNDLAGVADAEWLAIQPGSDTALLLAIGQVLITESLYDAPFTERYTVGFDHYAAYLLGERDGIAKTPEWAAPLTGLAAAEIRALARQMAAHKTMVNIAWSVQRARQGEQAFWATVATSALLGQIGTPGGGLGFGYASTNLAGAARRQFSGPRLPAGHNPVQETIPVARIADMLLNPGG…
Gammaproteobacteria	Enterobacterales	Enterobacteriaceae	Salmonella	Salmonella bongori	549	WP_062759179.1	MKKNDLAVMHWGTYHVTTDGDTLTSVRPVAWDRNPSAIGQSLPGAVQSETRVKNPAVRLGYLQSRSASRNGRGKEPFVEVSWDVALQLVAEELGRVKTEHGNQAIYAGSYGWSSAGRFHHAQSQLHRFFNHYGGYIASTNTYSIAAGERTLPHIIGNLDELQRHHTHWPVLAEHCELFVAIGGLPLRNAQINGGGANDHALSHWLTTLRQNGTRFINISPVRNDLAGVADAEWLAIQPGSDTALLLAIGQVLITESLYDAPFTERYTVGFDHYAAYLLGERDGIAKTPEWAAPLTGLAAAEIRALARQMVAHKTMVNIAWSVQRARQGEQAFWATVATSALLGQIGTPGGGLGFGYASTNLAGAARRQFSGPRLPAGHNPVQETIPVARIADMLLNPGG…
Gammaproteobacteria	Enterobacterales	Enterobacteriaceae	Salmonella	Salmonella bongori	549	WP_124890527.1	MKKNDLAVMHWGTYHVTTEGDTLTSVRPVAWDRNPSAIGQSLPGAVQSETRVKNPAVRLGYLQNRSASRNGRGKEPFVEVSWDVALQLVAEELGRVKTEHGNQAIYAGSYGWSSAGRFHHAQSQLHRFFNHYGGYIASTNTYSIAAGERTLPHIIGNLDELQRHHTHWPVLAEHCELFVAIGGLPLRNAQVNGGGANDHALSHWLTTLRQNGTRFINISPVRNDLAGVADAEWLAIQPGSDTALLLAIGQVLITESLYDAPFTERYTVGFDHYAAYLLGERDGIAKTPEWAAPLTGLAAAEIRALARQMAAHKTMVNIAWSVQRARQGEQAFWATVATSALLGQIGTPGGGLGFGYASTNLAGAARRQFSGPRLPAGHNPVQETIPVARIADMLLNPGG…
Gammaproteobacteria	Enterobacterales	Enterobacteriaceae	Salmonella	Salmonella bongori	549	WP_045140157.1	MKKNDLAVMHWGTYHVTTEGDTLTSVRPVAWDRNPSAIGQSLPGAVQSETRVKNPAVRLGYLQNRSASRNGRGKEPFVEVSWDVALQLVAEELERVKTEHGNQAIYAGSYGWSSAGRFHHAQSQLHRFFNHYGGYTASTNTYSIAAGERTLPHIIGNLDELQRHHTHWPVLAEHCELFVAIGGLPLRNAQVNGGGANDHALSHWLTTLRQNGTRFINISPVRNDLAGVVDAEWLAIQPGSDTALLLAIGQVLITESLYDAPFTERYTVGFDHYAAYLLGERDGIAKTPEWAAPLTGLAAAEIRALARQMAAHKTMVNIAWSVQRARQGEQAFWATVATTALLGQIGTPGGGLGFGYASTNLAGAARRQFSGPRLPAGHNPVQQTIPVARIADMLLNPGG…
Gammaproteobacteria	Enterobacterales	Enterobacteriaceae	Salmonella	Salmonella bongori	549	WP_010670744.1	MKKNDLAVMHWGTYHVTTEGDTLTSVRPVAWDRNPSAIGQSLPGAVQSETRVKNPAVRLGYLQNRSASRNGRGKEPFVEVSWDVALQLVAEELGRVKTEHGNQAIYAGSYGWSSAGRFHHAQSQLHRFFNHYGGYIASTNTYSIAAGERTLPHIIGNLDELQRHHTHWPVLAEHCELFVAIGGLPLRNAQVNGGGANDHALSHWLTTLRQNGTRFINISPVRNDLAGVADAEWLAIQPGSDTALLLAIGQVLITESLYDASFTKRYTVGFDHYAAYLLGERDGIAKTPEWAAPLTGLAAAEIRALARQMAAHKTMVNIAWSVQRARQGEQAFWATVATSALLGQIGTPGGGLGFGYASTNLAGAARRQFSGPRLPAGHNPVQETIPVARIADMLLNPGG…
Gammaproteobacteria	Enterobacterales	Enterobacteriaceae	Salmonella	Salmonella bongori	549	WP_033768549.1	MKKNDLAVMHWGTYHVTTEGDTLTSVRPVAWDRNPSAIGQSLPGAVQSETRVKNPAVRLGYLQNRSASRNGRGKEPFVEVSWDVALQLVAEELGRVKTEHGNQAIYAGSYGWSSAGRFHHAQSQLHRFFNHYGGYIASTNTYSIAAGERTLPHIIGNLDELQRHHTHWPVLAEHCELFVAIGGLPLRNAQVNGGGANDHALSHWLTTLRQNGTRFINISPVRNDLAGVADAEWLAIQPGSDTALLLAIGQVLITESLYDAPFTERYTVGFDHYAAYLLGERDGIAKTPEWAAPLTGLAAAEIRALARQMAAHKTMVNIAWSVQRARQGEQAFWATVATSALLGQIGTPGGGLGFGYASTNLAGAARRQFSGPRLPAGHNPVQETIPVARIADMLLNPGG…
Gammaproteobacteria	Enterobacterales	Enterobacteriaceae	Salmonella	Salmonella bongori	549	WP_060679062.1	MKKNDLAVMHWGTYHVTTDGDTLTSVRPVAWDRNPSAIGQSLPGAVQSETRVKNPAVRLGYLQNRSASRSGRGKEPFVEVSWDVALQLVAEELGRVKTEHGNQAIYAGSYGWSSAGRFHHAQSQLHRFFNHYGGYTASTNTYSIAAGERTLPHIIGNLDELQRHHTHWPVLAEHCELFVAIGGLPLRNAQVNGGGANDHALSHWLTTLRQNGTRFINISPVRNDLAGVADAEWLAIQPGSDTALLLAIGQVLITESLYDAPFTERYTVGFDHYAAYLLGEHDGIAKTPEWAAPLTGLAAAEIRALARQMAAHKTMVNIAWSVQRARQGEQAFWATVATSALLGQIGTPGGGLGFGYASTNLAGAARRQFSGPRLPAGHNPVQETIPVARIADMLLNPGG…
Gammaproteobacteria	Enterobacterales	Enterobacteriaceae	Salmonella	Salmonella bongori	549	WP_033773839.1	MKKNDLAVMHWGTYHVTTDGDTLTSVRPVAWDRNPSAIGQSLPGAVQSETRVKNPAVRLGYLQSRSASRNGRGKEPFVEVSWDVALQLVAEELERVKTEHGNQAIYAGSYGWSSAGRFHHAQSQLHRFFNHYGGYTASTNTYSIAAGERTLPHIIGNLDELQRHHTHWPVLAEHCELFVAIGGLPLRNAQVNGGGANDHALSHWLTTLRQNGTRFINISPVRNDLAGVADAEWLAIQPGSDTALLLAIGQVLITESLYDAPFTERYTVGFDHYAAYLLGERDGIAKTPEWAAPLTGLAAAEIRALARQMAAHKTMVNIAWSVQRARQGEQAFWATVATSALLGQIGTPGGGLGFGYASTNLAGAARRQFSGPRLPAGHNPVQETIPVARIADMLLNPGG…
Gammaproteobacteria	Enterobacterales	Enterobacteriaceae	Salmonella	Salmonella enterica	549	WP_010247392.1	MKKNDLAVMHWGTYHVTTDGDTLTSVRPVAWDRNPSAIGQSLPGAVQSETRVKNPAVRLGYLQNRSASRNGRGKEPFVEVSWDVALQLVAEELGRVKTEHGNQAIYAGSYGWSSAGRFHHAQSQLHRFLNHYGGYTASTNTYSIAAGERTLPHIIGNLDELQRHHTHWPVLAEHCELFVAIGGLPLRNAQVNGGGANDHALSHWLTTLQQNGTRFINISPVRNDLAGVADAEWLAIQPGSDTALLLAIGQVLITESLYDAPFTERYTVGFDHYAAYLLGEHDGIAKTPEWAAPLTGLAAAEIRALARQMAAHKTMVNIAWSVQRARQGEQAFWATVATSALLGQIGTPGGGLGFGYASTNLAGAARRQFSGPRLPAGHNPVQETIPVARIADMLLNPGG…
Gammaproteobacteria	Enterobacterales	Enterobacteriaceae	Salmonella	Salmonella enterica	549	WP_031594431.1	MKKNDLAVMHWGTYHVTTEGDTLTSVRPVAWDRNPSAIGQSLPGAVQSETRVKNPAVRLGYLQNRSASRSGRGKEPFVEVSWDVALQLVAEELGRVKTERGNQAIYAGSYGWSSAGRFHHAQSQLHRFFNHYGGYTASTNTYSIAAGERTLPHIIGNLDELQRHHTHWPVLAEHCELFVAIGGLPLRNAQVNGGGANDHALSHWLTTLRQNGTRFINISPVRNDLAGVADAEWLAIQPGSDTALLLAIGQVLITESLYDAPFTERYTVGFDHYAAYLLGERDGIAKTPEWAAPLTGLAAGEIRALARQMAAHKTMVNIAWSVQRARQGEQAFWATVATTALLGQIGTPGGGLGFGYASTNLAGAARRQFSGPRLPAGHNPVQQTIPVARIADMLLNPGG…
Gammaproteobacteria	Enterobacterales	Enterobacteriaceae	Salmonella	Salmonella enterica	549	WP_122459853.1	MKKNDLAVMHWGTYHVTTEGDTLTSVRPVAWDRNPSAIGQSLPGAVQSETRVKNPAVRLGYLQNRSASRNGRGKEPFVEVSWDVALQLVAEELGRVKTEHVNQAIYAGSYGWSSAGRFHHAQSQLHRFFNHYGGYIASTNTYSIAAGERTLPHIIGNLDELQRHHTHWPVLAEHCELFVAIGGLPLRNAQVNGGGANDHALSHWLTTLRQNGTRFINISPVRNDLAGVADAEWLAIQPGSDTALLLAIGQVLITESLYDAPFTERYTVGFDHYAAYLLGERDGIAKTPEWAAPLTGLAAAEIRALARQMAAHKTMVNIAWSVQRARQGEQAFWATVATSALLGQIGTPGGGLGFGYASTNLAGAARRQFSGPRLPAGHNPVQETIPVARIADMLLNPGG…
Gammaproteobacteria	Enterobacterales	Enterobacteriaceae	Salmonella	Salmonella enterica	549	WP_132498979.1	MKKNDLAVMHWGTYHVTTEGDTLTSVRPVAWDRNPSAIGQSLPGAVQSETRVKNPAVRLGYLQNRSASRNGRGKEPFVEVSWDVALQLVAEELGRVKTEHGNQAIYAGSYGWSSAGRFHHAQSQLHRFFNHYGGYIASTNTYSIAAGERTLPHIIGNLDELQRHHTHWPVLAEHCELFVAIGGLPLRNAQVNGGGANDHALSHWLTTLRQNGTRFINISPVRNDLAGVADAEWLAIQPGSDTALLLAIGQVLITESLYDAPFTERYTVGFDHYAAYLLGERDGIAKTPEWAAPLTGLAAAEIRALARQMAAHKTMVNIAWSVQRARQGEQAFWATVATTALLGQIGTPGGGLGFGYASTNLAGAARRQFSGPRLPAGHNPVQQTIPVARIADMLLNPGG…
Gammaproteobacteria	Enterobacterales	Enterobacteriaceae	Salmonella	Salmonella enterica	549	WP_033760222.1	MKKNDLAVMHWGTYHVTTDGDTLTSVRPVAWDRNPSAIGQSLPGAVQSETRVKNPAVRLGYLQNRSASRNGRGKEPFVEVSWDVALQLVAEELERVKTEHGNQAIYAGSYGWSSAGRFHHAQSQLHRFFNHYGGYTASTNTYSIAAGERTLPHIIGDLDELQRHHTHWPVLAEHCELFVAIGGLPLRNAQVNGGGANDHALSHWLTTLRQNGTRFINISPVRNDLAGVADAEWLAIQPGSDTALLLAIGQVLITESLYDASFTKRYTVGFDHYAAYLLGERDGIAKTPEWAAPLTGLAAAEIRALARQMAAHKTMVNIAWSVQRARQGEQAFWATVATSALLGQIGTPGGGLGFGYASTNLAGAARRQFSGPRLPAGHNPVQETIPVARIADMLLNPGG…
Gammaproteobacteria	Enterobacterales	Enterobacteriaceae	Salmonella	Salmonella enterica	549	WP_129063384.1	MKKNDLAVMHWGTYHVTTEGDTLTSVRPVAWDRNPSAIGQSLPGAVQSETRVKNPAVRLGYLQNRSASRNGRGKEPFVEVSWDVALQLVAEELGRVKTEHGNQAIYAGSYGWSSAGRFHHAQSQLHRFFNHYGGYTASTNTYSIAAGERTLPHIIGNLDELQRHHTHWPVLAEHCELFVAIGGLPLRNAQVNGGGANDHALSHWLTTLRQNGTRFINISPVRNDLAGVADAEWLAIQPGSDTALLLAIGQVLITESLYDAPFTERYTVGFDHYAAYLLGERDGIAKTPEWAAPLTGLAAAEIRALARQMAAHKTMVNIAWSVQRARQGEQAFWATVATSALLGQIGTPGGGLGFGYASTNLAGAARRQFSGPRLPAGHNPVQETIPVARIADMLLNPGG…
Gammaproteobacteria	Enterobacterales	Enterobacteriaceae	Salmonella	Salmonella enterica	549	WP_033780163.1	MKKNDLAVMHWGTYHVTTEGDTLTSVRPVAWDRNPSAIGQSLPGAVQSETRVKNPAVRLGYLQNRSASRNGRGKEPFVEVSWDVALQLVAEELGRVKTEHGNQAIYAGSYGWSSAGRFHHAQSQLHRFFNHYGGYIASTNTYSIAAGERTLPHIIGNLDELQRHHTHWPVLAEHCELFVAIGGLPLRNAQVNGGGANDHALSHWLTTLRQNGTRFINISPVRNDLAGVADAEWLAIQPGSDTALLLAIGQVLITESLYDAPFTERYTVGFDHYAAYLLGERDGIAKTPEWAAPLTGLAAAEIRALARQMAAHKTMVNIAWSVQRARQGEQAFWATVATTALLGQIGTPGGGLGFGYASTNLAGAARRQFSGPRLPAGHNPVQQMIPVARIADMLLNPGV…
Gammaproteobacteria	Enterobacterales	Enterobacteriaceae	Salmonella	Salmonella enterica	549	WP_033786887.1	MKKNDLAVMHWGTYHVTTDGDTLTSVRPVAWDRNPSAIGQSLPGAVQSETRVKNPAVRLGYLQNRSASRNGRGKEPFVEVSWDVALQLVAEELGRVKTEHGNQAIYAGSYGWSSAGRFHHAQSQLHRFFNHYGGYIASTNTYSIAAGERTLPHIIGNLDELQRHHTHWPVLAEHCELFVAIGGLPLRNAQVNGGGANDHALSHWLTTLRQNGTRFINISPVRNDLAGVADAAWLAIQPGSDTALLLAIGQVLITESLYDAPFTERYTVGFDHYAAYLLGERDGIAKTPEWAAPLTGLAAAEIRALARQMAAHKTMVNIAWSVQRARQGEQAFWATVATSALLGQIGTPGGGLGFGYASTNLAGAARRQFSGPRLPAGHNPVQQTIPVARIADMLLNPGG…
Gammaproteobacteria	Enterobacterales	Enterobacteriaceae	Salmonella	Salmonella enterica	549	WP_111534370.1	MKKNDLAVMHWGTYHVTTDGDTLTSVRPVAWDRNPSAIGQSLPGAVQSETRVKNPAVRLGYLQNRSASRNGRGKEPFVEVSWDVALQLVAEELERVKTEHGNQAIYAGSYGWSSAGRFHHAQSQLHRFFNHYGGYTASTNTYSIAAGERTLPHIIGNLDELQRHHTHWPVLAEHCELFVAIGGLPLRNAQVNGGGANDHALSHWLTTLRQNGTRFINISPVRNDLAGVADSKWLAIQPGSDTALLLAIGQVLITESLYDAPFTERYTVGFDHYAAYLLGERDGIAKTPEWAAPLTGLAAAEIRALARQMAAHKTMVNIAWSVQRARQGEQAFWATVATSALLGQIGTPGGGLGFGYASTNLAGAARRQFSGPRLPAGHNPVQETIPVARIADMLLNPGG…
Gammaproteobacteria	Enterobacterales	Enterobacteriaceae	Salmonella	Salmonella enterica	549	WP_022624726.1	MKKNDLAVMHWGRYHVTTDGDTLTSVRPVAWDRNPSAIGQSLPGAVQSETRVKNPAVRLGYLQNRSASRNGRGKEPFVEVSWDVALQLVAEELERVKTEHGNQAIYAGSYGWSSAGRFHHAQSQLHRFFNHYGGYTASTNTYSIAAGERTLPHIIGNLDELQRHHTHWPVLAEHCELFVAIGGLPLRNAQVNGGGANDHALSHWLTTLRQNGTRFINISPVRNDLAGVADSKWLAIQPGSDTALLLAIGQVLITESLYDASFTKRYTVGFDHYAAYLLGERDGIAKTPEWAAPLTGLAAAEIRALARQMAAHKTMVNIAWSVQRARQGEQAFWATVATTALLGQIGTPGGGLGFGYASTNLAGAARRQFSGPRLPAGHNPVQQTIPVARIADMLLNPGG…
Gammaproteobacteria	Enterobacterales	Enterobacteriaceae	Salmonella	Salmonella enterica	549	WP_154210292.1	MKKNDLAVMHWGTYHVTTEGDMLTSVRPVAWDRNPSAIGQSLPGAVQSETRVKNPAVRLGYLQNRSASRNGRGKEPFVEVSWDVALQLVAEELERVKTEHGNQAIYAGSYGWSSAGRFHHAQSQLHRFFNHYGGYIASTNTYSIAAGERTLPHIIGNLDELQRHHTHWPVLAEHCELFVAIGGLPLRNAQVNGGGANDHALSHWLTTLRQNGTRFINISPVRNDLAGVADAEWLAIQPGSDTALLLAIGQVLITESLYDAPFTERYTVGFDHYAAYLLGERDGIAKTPEWAATLTGLAAAEIRALARQMAAHKTMVNIAWSVQRARQGEQAFWATVATTALLGQIGTPGGGLGFGYASTNLAGAARRQFSGPRLPAGHNPVQETIPVARIADMLLNPGG…
Gammaproteobacteria	Enterobacterales	Enterobacteriaceae	Salmonella	Salmonella enterica	549	WP_098050178.1	MKKNDLAVMHWGTYHVTTDGDALTSVRPVAWDRNPSAIGQSLPGAVQSETRVRNPAVRLGYLNNRSASRSGRGKEPFVEVSWEVALQLVAEELARVKTGHGNEAIYAGSYGWSSAGRFHHAQSQLHRFFNHYGGYTASSNTYSIAAGERTLPHIIGNLDELQRHHTHWPVLAAHCELFVAIGGLPLRNAQVNGGGANDHALAHWLTTLRQNGTRFINISPVRNDLAGVADAEWLAIRPGSDTALLLAIGQVLIAESLHDAAFVARYTVGFETCAAYLQGEHDGLVKTPEWAAPLTGLAADQIRGLARQMAAHKTMVNIAWSVQRARQGEQAFWATVAITALLGQIGTPGGGLGFGYASTNLAGAARRQFSGPRLPAGHNAVQQTIPVARIADMLLNPGG…
Gammaproteobacteria	Enterobacterales	Hafniaceae	Hafnia	Hafnia alvei	549	WP_115765443.1	MTQKPIMHSAHWGAFHAQRSGDQLLIEPFGRDPDPSPLLQNFRHALNHPARVARPMIRRGWLENGPGPDRRRGADEYVAVSWEEASHRVAQELKRVGEAYGPAGIFGGSYGWSSAGRFHHAQSQVHRFLNTTLGGYVRSVNSYSSGAASVLLPHIVGDMNEVARRGVSWEEIACHSEVVLAFGGLALKNAQVASGGLSEHTERGFMQRAAQRGTRFISVSPLKSDLPEEAQGEWLALRPGTDAAFILGLLAVLITEGLTDEAFLARYCVGWPQMVAYIRGEEDGVVRDAPWAAAICGVSSDLIRQFARQLHGKRVLVTVAHALQRAEHGEQPVWLGLVLAAALGQPGLPGGGYTYALGALGHYGKHHNLVSFPPLPQCKNGIDRFIPVARIADMLLNPG…
Gammaproteobacteria	Enterobacterales	Hafniaceae	Hafnia	Hafnia alvei	549	WP_129062997.1	MTQKPVMHSAHWGAFHAERSGDQLLIEPFGGDPDPSPLLQNFRHSLNHPARVARPMIRRGWLENGPGPDRRRGADEYVAVSWEEASHRVAQELKRVGEAYGPAGIFGGSYGWSSAGRFHHAQSQVHRFLNTTLGGYVRSVNSYSSGAASVLLPHIVGDMNEVARRGVSWEEIAGHSEVVLAFGGLALKNAQVASGGLSEHTERGFMQRAAQRGTRFISVSPLKSDLPEEAQGEWLALRPGTDAAFILGLLAVLITEGLTDEAFLARYCVGWPQMVAYIRGEEDGVVRDAPWAAAICGVSSDLIRQFARQLHGKRVLVTVAHALQRAEHGEQPVWLGLVLAAALGQPGLPGGGYTYALGALGHYGKHHNLVSFPSLSQGKNGIDRFIPVARIADMLLNPG…
Gammaproteobacteria	Enterobacterales	Hafniaceae	Hafnia	Hafnia alvei	549	WP_089414026.1	MTQKPVMHSAHWGAFHAERSGDQLLIEPFGGDPDPSPLLQNFRHALNHPARVARPMIRRGWLENGPGPDRRRGADEYVAVSWEEASHRVAQELKRVGEAYGPAGIFGGSYGWSSAGRFHHAQSQVHRFLNTTLGGYVRSVNSYSSGAASVLLPHIVGDMNEVARRGVSWEEIAGHSEVVLAFGGLALKNAQVASGGLSEHTERGFMQRAAQRGTRFISVSPLKSDLPEEAQGEWLALRPGTDAAFILGLLAVLITEGLTDEAFLARYCVGWPQMVAYIRGEEDGVVRDAPWAAAICGVSSDLIRQFARQLHGKRVLVTVAHALQRAEHGEQPVWLGLVLAAALGQPGLPGGGYTYALGALGHYGKHHNLVSFPSLPQGKNGIDRFIPVARIADMLLNPG…
Gammaproteobacteria	Enterobacterales	Hafniaceae	Hafnia	Hafnia alvei	549	WP_010247947.1	MTQKPVMHSAHWGAFHAERSGDQLLIEPFGGDPDPSPLLQNFRHSLNHPARVARPMIRRGWLENGPGPDRRRGADEYVAVSWEEASHRVAQELKRVGEAYGPAGIFGGSYGWSSAGRFHHAQSQVHRFLNTTLGGYVRSVNSYSSGAASVLLPHIVGDMNEVARRGVSWEEIAGHSEVVLAFGGLALKNAQVASGGLSEHTERGFMQRAAQRGTRFISVSPLKSDLPEEAQGEWLALRPGTDAAFILGLLAVLITEGLTDEAFLARYCVGWPQMVAYIRGEEDGVVRDAPWAAAICGVSSDLIRQFARQLHGKRVLVTVAHALQRAEHGEQPVWLGLVLAAALGQPGLPGGGYTYALGALGHYGKHHNLVSFPSLPQGKNGIDRFIPVARIADMLLNPG…
Gammaproteobacteria	Enterobacterales	Hafniaceae	Hafnia	Hafnia alvei	549	WP_045140257.1	MTQKPVMHSAHWGAFHAERSGDQLLIEPFGGDPDPSPLLQNFRHALNHPARVARPMIRRGWLENGPGPDRRRGADEYVAVSWEEASHRVALELKRVGEAYGPAGIFGGSYGWSSAGRFHHAQSQVHRFLNTTLGGYVRSVNSYSSGAASVLLPHIVGDMNEVARRGVSWEEIAGHSEVVLAFGGLALKNAQVASGGLSEHTERGFMQRAAQRGTRFISVSPLKSDLPEEAQGEWLALRPGTDAAFILGLLAVLITEGLTDEAFLARYCVGWPQMVAYIRGEEDGVVRDAPWAAAICGVSSDLIRQFARQLHGKRVLVTVAHALQRAEHGEQPVWLGLVLAAALGQPGLPGGGYTYALGALGHYGKHHNLVSFPSLPQGKNGIDRFIPVARIADMLLNPG…
Gammaproteobacteria	Enterobacterales	Hafniaceae	Hafnia	Hafnia alvei	549	WP_031591290.1	MTQKPIMHSAHWGAFHAQRSGDQLLIEPFGRDPDPSPLLQNFRHALNHPARVARPMIRRGWLENGPGPDRRRGADEYVAVSWEEASHRVAQELKRVGEAYGPAGIFGGSYGWSSAGRFHHAQSQVHRFLNTTLGGYVRSVNSYSSGAASVLLPHIVGDMNEVARRGVSWEEIACHSEVVLAFGGLALKNAQVASGGLSEHTERGFMQRAAQRGTRFISVSPLKSDLPEEAQGEWLALRPGTDAAFILGLLAVLITEGLTDEAFLARYCVGWPQMVAYIRGEEDGVVRDAPWAAAICGVSSDLIRQFARQLHGKRVLVTVAHALQRAEHGEQPVWLGLVLAAALGQPGLPGGGYTYALGALGHYGKHHNLVSFPPLPQGKNGIDRFIPVARIADMLLNPG…
Gammaproteobacteria	Enterobacterales	Hafniaceae	Hafnia	Hafnia alvei	549	WP_022624976.1	MTQKPVMHSAHWGAFHAERSGDQLLIEPFGGDPDPSPLLQNFRHALNHPARVARPMIRRGWLENGPGPDRRRGADEYVAVSWEEASHRVAQELKRVGEAYGPAGIFGGSYGWSSAGRFHHAQSQVHRFLNTTLGGYVRSVNSYSSGAASVLLPHIVGDMNEVARRGVSWEEIAGHSEVVLAFGGLALKNAQVASGGLSEHTERGFMQRAAQRGTRFISVSPLKSDLPEEAQGEWLALRPGTDAAFILGLLAVLITEGLTDEAFLARYCVGWPQMVAYIRGEEDGVVRDAPWAAAICGVSSDLIRQFARQLHGKRVLVTVAHALQRAEHGEQPVWLGLVLAAALGQPGLPGGGYTYALGALGHYGKHHNLVSFPSLPQGKNGIDRFIPVARIADMLLNPG…
Gammaproteobacteria	Enterobacterales	Hafniaceae	Hafnia	Hafnia alvei	549	WP_010670927.1	MTQKPVMHSAHWGAFHAERSGDQLLIEPFGGDPDPSPLLQNFRHALNHPARVARPMIRRGWLENGPGPDRRRGADEYVAVSWEEASHRVAQELKRVGEAYGPAGIFGGSYGWSSAGRFHHAQSQVHRFLNTTLGGYVRSVNSYSSGAASVLLPHIVGDMNEVARRGVSWEEIAGHSEVVLAFGGLALKNAQVASGGLSEHTERGFMQRAAQRGTRFISVSPLKSDLPEEAQGEWLALRPGTDAAFILGLLAVLITEGLTDEAFLARYCVGWPQMVAYIRGEEDGVVRDAPWAAAICGVSSDLIRQFARQLHGKRVLVTVAHALQRAEHGEQPVWLGLVLAAALGQPGLPGGGYTYALGALGHYGKHHNLVSFQSLPQGKNGIDRFIPVARIADMLLNPG…
Gammaproteobacteria	Enterobacterales	Hafniaceae	Hafnia	Hafnia alvei	549	WP_111534007.1	MTQKPVMHSAHWGAFHAERSGDQLLIEPFGGDPDPSPLLQNFRHSLNHPARVARPMIRRGWLENGPGPDRRRGADEYVAVSWEEASHRVALELKRVGEAYGPAGIFGGSYGWSSAGRFHHAQSQVHRFLNTTLGGYVRSVNSYSSGAASVLLPHIVGDMNEVARRGVSWEEIAGHSEVVLAFGGLALKNAQVASGGLSEHTERGFMQRAAQRGTRFISVSPLKSDLPEEAQGEWLALRPGTDAAFILGLLAVLITEGLTDEAFLARYCVGWPQMVAYIRGEEDGVVRDAPWAAAICGVSSDLIRQFARQLHGKRVLVTVAHALQRAEHGEQPVWLGLVLAAALGQPGLPGGGYTYALGALGHYGKHHNLVSFPSLPQGKNGIDRFIPVARIADMLLNPG…
Gammaproteobacteria	Enterobacterales	Hafniaceae	Hafnia	Hafnia alvei	549	WP_154210391.1	MTQKPVMHSAHWGAFHAERSGDQLLIEPFGGDPDPSPLLQNFRHALNHPARVARPMIRRGWLENGPGPDRRRGADEYVAVSWEEASHRVAQELKRVGEAYGPAGIFGGSYGWSSAGRFHHAQSQVHRFLNTTLGGYVRSVNSYSSGAASVLLPHIVGDMNEVARRGVSWEEIAGHSEVVLAFGGLALKNAQVASGGLSEHTERGFMQRAAQRGTRFISVSPLKSDLPEEAQGEWLALRPGTDAAFILGLLAVLITEGLTDEAFLARYCVGWPQMVAYIRGEEDGVVRDAPWAAAICGVSSDLIRQFARQLHGKRVLVTVAHALQRAEHGEQPVWLGLVLAAALGQPGLPGGGYTYALGALGHYGKHHNLVSFPSLPQGKNGIDRFIPVARIADMLLNPG…
Gammaproteobacteria	Enterobacterales	Hafniaceae	Hafnia	Hafnia alvei	549	WP_124890094.1	MTQKPVMHSAHWGAFHAERSGDQLLIEPFGGDPDPSPLLQNFRHSLNHPARVARPMIRRGWLENGPGPDRRRGADEYVAVSWEEASHRVAQELKRVGEAYGPAGIFGGSYGWSSAGRFHHAQSQVHRFLNTTLGGYVRSVNSYSSGAASVLLPHIVGDMNEVARRGVSWEEIAGHSEVVLAFGGLALKNAQVASGGLSEHTERGFMQRAAQRGTRFISVSPLKSDLPEEAQGEWLALRPGTDAAFILGLLAVLITDGLTDEAFLARYCVGWPQMVAYIRGEEDGVVRDAPWAAAICGVSSDLIRQFARQLHGKRVLVTVAHALQRAEHGEQPVWLGLVLAAALGQPGLPGGGYTYALGALGHYGKHHNLVSFPSLPQGKNGIDRFIPVARIADMLLNPG…
Gammaproteobacteria	Enterobacterales	Hafniaceae	Hafnia	Hafnia alvei	549	WP_033772158.1	MTQKPVMHSAHWGAFHAERSGDQLLIEPFGGDPDPSPLLQNFRHALNHPARVARPMIRRGWLENGPGPDRRRGADEYVAVSWEEASHRVAQELKRVGEAYGPAGIFGGSYGWSSAGRFHHAQSQVHRFLNTTLGGYVRSVNSYSSGAASVLLPHIVGDMNEVARRGVSWEEIAGHSEVVLAFGGLALKNAQVASGGLSEHTERGFMQRAAQRGTRFISVSPLKSDLPEEAQGEWLALRPGTDAAFILGLLAVLITEGLTDEAFLARYCVGWPQMVAYIRGEEDGVVRDAPWAAAICGVSSDLIRQFARQLHGKRVLVTVAHALQRAEHGEQPVWLGLVLAAALGQPGLPGGGYTYALGALGHYGKHHNLVSFPSLPQGKNGIDRFIPVARIADMLLNPG…
Gammaproteobacteria	Enterobacterales	Hafniaceae	Hafnia	Hafnia alvei	549	WP_060680542.1	MTQKPVMHSAHWGAFHAERSGDQLLIEPFGGDPDPSPLLQNFRHALNHPARVARPMIRRGWLENGPGPDRRRGADEYVAVSWEEASHRVALELKRVGEAYGPAGIFGGSYGWSSAGRFHHAQSQVHRFLNTTLGGYVRSVNSYSSGAASVLLPHIVGDMNEVARRGVSWEEIAGHSEVVLAFGGLALKNAQVASGGLSEHTERGFMQRAAQRGTRFISVSPLKSDLPEEAQGEWLALRPGTDAAFILGLLAVLITEGLTDEAFLARYCVGWPQMVAYIRGEEDGVVRDAPWAAAICGVSSDLIRQFARQLHGKRVLVTVAHALQRAEHGEQPVWLGLVLAAALGQPGLPGGGYTYALGALGHYGKHHNLVSFPSLPQGKNGIDRFIPVARIADMLLNPG…
Gammaproteobacteria	Enterobacterales	Hafniaceae	Hafnia	Hafnia paralvei	549	WP_122458157.1	MTQKPVMHSAHWGAFHAERSGDQLLIEPFGGDPDPSPLLQNFRHALNHPARVARPMIRRGWLENGPGPDRRRGADEYVAVSWEEASHRVALELKRVGEAYGPAGIFGGSYGWSSAGRFHHAQSQVHRFLNTTLGGYVRSVNSYSSGAASVLLPHIVGDMNEVARRGVSWEEIAGHSEVVLAFGGLALKNAQVASGGLSEHTERGFMQRAAQRGTRFISVSPLKSDLPEEAQGEWLALRPGTDAAFILGLLAVLITEGLTDEAFLARYCVGWPQMVAYIRGEEDGVVRDAPWAAAICGVSSDLIRQFARQLHGKRVLVTVAHALQRAEHGEQPVWLGLVLAAALGQPGLPGGGYTYALGALGHYGKHHNLVSFPSLPQGKNGIDRFIPVARIADMLLNPG…
Gammaproteobacteria	Enterobacterales	Hafniaceae	Hafnia	Hafnia paralvei	549	WP_033788357.1	MTQKPVMHSAHWGAFHAERSGDQLLIEPFGGDPDPSPLLQNFRHALNHPARVARPMIRRGWLENGPGPDRRRGADEYVAVSWEEASHRVALELKRVGEAYGPAGIFGGSYGWSSAGRFHHAQSQVHRFLNTTLGGYVRSVNSYSSGAASVLLPHIVGDMNEVARRGVSWEEIAGHSEVVLAFGGLALKNAQVASGGLSEHTERGFMQRAAQRGTRFISVSPLKSDLPEEAQGEWLALRPGTDAAFILGLLAVLITEGLTDEAFLARYCVGWPQMVAYIRGEEDGVVRDAPWAAAICGVSSDLIRQFARQLHGKRVLVTVAHALQRAEHGEQPVWLGLVLAAALGQPGLPGGGYTYALGALGHYGKHHNLVSFPSLPQGKNGIDRFIPVARIADMLLNPG…
Gammaproteobacteria	Enterobacterales	Hafniaceae	Hafnia	Hafnia paralvei	549	WP_132500081.1	MTQKPVMHSAHWGAFHAERSGDQLLIEPFGGDPDPSPLLQNFRHSLNHPARVARPMIRRGWLENGPGPDRRRGADEYVAVSWEEASHRVALELKRVGEAYGPAGIFGGSYGWSSAGRFHHAQSQVHRFLNTTLGGYVRSVNSYSSGAASVLLPHIVGDMNEVARRGVSWEEIAGHSEVVLAFGGLALKNAQVASGGLSEHTERGFMQRAAQRGTRFISVSPLKSDLPEEAQGEWLALRPGTDAAFILGLLAVLITEGLTDEAFLARYCVGWPQMVAYIRGEEDGVVRDAPWAAAICGVSSDLIRQFARQLHGKRVLVTVAHALQRAEHGEQPVWLGLVLAAALGQPGLPGGGFTYALGALGHYGKHHNLVSFPPLPQGKNGIDRFIPVARIADMLLNPG…
Gammaproteobacteria	Enterobacterales	Hafniaceae	Hafnia	Hafnia paralvei	549	WP_062757958.1	MTQKPVMHSAHWGAFHAERSGDQLLIEPFGGDPDPSPLLQNLRHALNHPARVARPMIRRGWLENGPGPDRRRGADEYVAVSWEEASHRVALELKRVGEAYGPAGIFGGSYGWSSAGRFHHAQSQVHRFLNTTLGGYVRSVNSYSSGAASVLLPHIVGDMNEVARRGVSWEEIAGHSEVVLAFGGLALKNAQVASGGLSEHTERGFMQRAAQRGTRFISVSPLKSDLPEEAQGEWLALRPGTDAAFILGLLAVLITEGLTDEAFLARYCVGWPQMVAYIRGEEDGVVRDAPWASAICGVSSDLIRQFARQLHGKRVLVTVAHALQRAEHGEQPVWLGLVLAAALGQPGLPGGGYTYALGALGHYGKHNNLVSFPSLPQGKNGIDRFIPVARIADMLLNPG…
Gammaproteobacteria	Enterobacterales	Hafniaceae	Hafnia	Hafnia paralvei	549	WP_064690190.1	MTQKPVMHSAHWGAFHAERSGDQLLIEPFGGDPDPSPLLQNFRHALNHPARVARPMIRRGWLENGPGPDRRRGADEYVAVSWEEASHRVALELKRVGEAYGPAGIFGGSYGWSSAGRFHHAQSQVHRFLNTTLGGYVRSVNSYSSGAASVLLPHIVGDMNEVARRGVSWEEIAGHSEVVLAFGGLALKNAQVASGGLSEHTERGFMQRAAQRGTRFISVSPLKSDLPEEAQGEWLALRPGTDAAFILGLLAVLITDGLTDEAFLARYCVGWPQMMAYIRGEEDGVVRDAPWAAAICGVSSDLIRQFARQLHGKRVLVTVAHALQRAEHGEQPVWLGLVLAAALGQPGLPGGGYTYALGALGHYGKHQNLVSFPSLPQGKNGIDRFIPVARIADMLLNPG…
Gammaproteobacteria	Enterobacterales	Hafniaceae	Hafnia	Hafnia sp. CBA7124	549	WP_061901309.1	MTQKPVMHSAHWGAFHAERSGDQLLIEPFGGDPDPSPLLQNFRHALNHPARVARPMIRRGWLENGPGPDRRRGADEYVAVSWEEASHRVALELKRVGEAYGPAGIFGGSYGWSSAGRFHHAQSQVHRFLNTTLGGYVRSVNSYSSGAASVLLPHIVGDMNEVARRGVSWEEIAGHSEVVLAFGGLALKNAQVASGGLSEHTERGFMQRAAQRGTRFISVSPLKSDLPEEAQGEWLALRPGTDAAFILGLLAVLITEGLTDEAFLARYCVGWPQMVAYIRGEEDGVVRDAPWAAAICGVSSDLIRQFARQLHGKRVLVTVAHALQRAEHGEQPVWLGLVLAAALGQPGLPGGGYTYALGALGHYGKHHNLVSFPSLPQGKNGIDRFIPVAGIADMLLNPG…
Gammaproteobacteria	Enterobacterales	Hafniaceae	Obesumbacterium	Obesumbacterium proteus	549	WP_098052909.1	MTQKPVMHSAHWGAFHVQHRDDQLLIEPFHRDPDPSPLLQNFRHALNHPARVAQPMIRRGWLENGPGPDQRRGADEYVAVSWEEASQRVAQELKRVGEAYGPEGIFGGSYGWSSAGRFHHAQSQVHRFLNTTLSGYVRSVNSYSSGAASVLLPHIVGDMNEIARRGVSWEEIAARSEVVLAFGGLALKNAQVASGGLSEHTERGFMQRAAQRGTRFISVSPLKSDLPEEAQGEWLALRPGTDAAFMLGLLAVLIAEALTDEAFLARYCVGWPQMVAYIRGEEDGVVRDAHWAAEICGVSSDLIGQFARQLHGKRVLVTVAHALQRAEHGEQPVWLGLVLAAALGQPGLPGGGYTYALGALGHYGKHHNLVSFPALPQGKNGIDRFIPVARIADMLLNPG…
Gammaproteobacteria	Enterobacterales	Yersiniaceae	Rahnella	Rahnella victoriana	549	WP_154928580.1	MKTKVPHLAHWGAFTAVTENDRLTGCEPFFADADPSPMIHTIPELVYSDKRIRQPMVRRSWLKSRENSDRTLRGREDFVTVDWETALDLVAEENRRVRERYGASGIFNGSYGWSSAGRVNHARTLVRRFYFQGGGGVDQQGNYSWGAAQFFLPYVIGTYMPLTGRVTEWPQVVEHAEIFVAFGGLALKNAQVASGGAGQHSLKPALQQLAARGTPVINISPMRDDCPEFVNAEWIPIRPNTDVALMLALGYEINQRGAVDEAFLASHCTGWPQLRAYLLGETDGVAKTAGWASRITGIPADRIVQLAQQLIGKRSFITCSYSVQRAHRGEQPYWMMIALSSMLGQPGLPGAGFSFGHGSMNSVGNPRQEGPAPMMSTGPNPAGLSIPVARISDMLLNPG…
Gammaproteobacteria	Enterobacterales	Yersiniaceae	Rahnella	Rahnella woolbedingensis	549	WP_115764027.1	MKTKVPHLAHWGAFTAVTENDRLIGCEPFFADADPSPMIHTIPELVYSDKRIRQPMVRRSWLKSREKSDRTLRGREDFVAVDWETALDLVAEENRRIRERYGASGIFNGSYGWSSAGRVNHARTLIRRFYFQGGGGVDQQGNYSWGAAQFFLPYVIGTYMPLTGRVTEWPQVVEHAEIFVAFGGLALKNAQVASGGAGQHSLKPALMQLAAKGTPVINISPMRDDCPEFVNAEWIPIRPNTDVALMLALGHEITQRGAVDEAFLSSHCTGWPQLRAYLLGETDGVAKTAGWASRITGIPAERIVQLAQQLTGKRSFITCSYSVQRAHRGEQPYWMMIALSSMLGQPGLPGAGFSFGHGSMNSVGNPRQEGPAPMMSTGPNPSGLSIPVARISDMLLNPG…
Gammaproteobacteria	Enterobacterales	Yersiniaceae	Rouxiella	Rouxiella badensis	549	WP_115387960.1	MKTKVPHLAHWGAFTAVTENDRLIGCEPFFADADPSPMIHTIPELVYSDKRIRQPMVRRSWLKSREKSDRTLRGREDFVAVDWETALDLVAEENRRIRERYGASGIFNGSYGWSSAGRVNHARTLIRRFYFQGGGGVDQQGNYSWGAAQFFLPYVIGTYMPLTGRVTEWPQVVEHAEIFVAFGGLALKNAQVASGGAGQHSLKPALMQLAAKGTPVINISPMRDDCPEFVNAEWIPIRPNTDVALMLALGHEITQRGAVDEAFLASHCTGWPQLRAYLLGETDGVAKTASWASRITGIPADRIVQLAQQLTGKRSFITCSYSVQRAHRGEQPYWMMIALSSMLGQPGLPGAGFSFGHGSMNSVGNPRQEGPAPMMSTGPNPSGLSIPVARISDMLLNPG…
Gammaproteobacteria	Enterobacterales	Yersiniaceae	Rouxiella	Rouxiella badensis	549	WP_060681591.1	MKTKVPHLAHWGAFTAVTENDRLIGCEPFFADADPSPMIHTIPELVYSDKRIRQPMVRRSWLKSREKSDRTLRGREDFVAVDWETALDLVAEENRRIRERYGASGIFNGSYGWSSAGRVNHARTLIRRFYFQGGGGVDQQGNYSWGAAQFFLPYVIGTYMPLTGRVTEWPQVVEHAEIFVAFGGLALKNAQVASGGAGQHSLKPALMQLAAKGTPVINISPMRDDCPEFVNAEWIPIRPNTDVALMLALGHEITQRGAVDEAFLASHCTGWPQLRAYLLGETDGVAKTAGWASRITGIPADRIVQLAQQLTGKRSFITCSYSVQRAHRGEQPYWMMIALSSMLGQPGLPGAGFSFGHGSMNSVGNPRQEGPAPMMSTGPNPSGLSIPVARISDMLLNPG…
Gammaproteobacteria	Enterobacterales	Yersiniaceae	Rouxiella	Rouxiella badensis	549	WP_137228292.1	MKTKVPHLAHWGAFTAVTENDRLIGCEPFFADADPSPMIHTIPELVYSDKRIRQPMVRRSWLKSREKSDRTLRGREDFVAVDWETALDLVAEENRRIRERYGASGIFNGSYGWSSAGRVNHARTLIRRFYFQGGGGVDQQGNYSWGAAQFFLPYVIGTYMPLTGRVTEWPQVVEHAEIFVAFGGLALKNAQVASGGAGQHSLKPALMQLAAKGTPVINISPMRDDCPEFVNAEWIPIRPNTDVALMLALGHEITQRGAVDEAFLASHCTGWPQLRAYLLGETDGVAKTAGWASRITGIPADRIVQLAQQLTGKRSFITCSYSVQRAHRGEQPYWMMIALSSMLGQPGLPGAGFSFGHGSMNSVGNPRQEGPAPMMSTGPNPSGLSIPVARISDMLLNPG…
Gammaproteobacteria	Enterobacterales	Yersiniaceae	Rouxiella	Rouxiella chamberiensis	549	WP_069025747.1	MKTKVPHLAHWGAFTAVTENDRLIGCEPFFADADPSPMIHTIPELVYSDKRIRQPMVRRSWLKSREKSDRTLRGREDFVAVDWETALDLVAEENRRIRERYGASGIFNGSYGWSSAGRVNHARTLIRRFYFQGGGGVDQQGNYSWGAAQFFLPYVIGTYMPLTGRVTEWPQVVEHAEIFVAFGGLALKNAQVASGGAGQHSLKPALMQLAAKGTPVINISPMRDDCPEFVNAEWIPIRPNTDVALMLALGHEITQRGAVDEAFLSSHCTGWPQLRAYLLGETDGVAKTAGWASRITGIPADRIVQLAQQLTGKRSFITCSYSVQRAHRGEQPYWMMIALSSMLGQPGLPGAGFSFGHGSMNSVGNPRQEGPAPMMSTGPNPSGLSIPVARISDMLLNPG…
Gammaproteobacteria	Enterobacterales	Yersiniaceae	Rouxiella	Rouxiella chamberiensis	549	WP_086905078.1	MKTKVPHLAHWGAFTAVTENDRLIGCEPFFADADPSPMIHTIPELVYSDKRIRQPMVRRSWLKSREKSDRTLRGREDFVAVDWETALDLVAEENRRIRERYGASGIFNGSYGWSSAGRVNHARTLVRRFYFQGGGGVDQQGNYSWGAAQFFLPYVIGTYMPLTGRVTEWPQVVEHAEIFVAFGGLALKNAQVASGGAGQHSLKPALMQLRAKGTPVINISPMRDDCPEFVNAEWIPIRPNTDVALMLALGHEITQRGAVDEAFLASHCTGWPQLRAYLLGETDGVAKTAGWASRITGIPADRIVQLAQQLTGKRSFITCSYSVQRAHRGEQPYWMMIALSSMLGQPGLPGAGFSFGHGSMNSVGNPRQEGPAPMMSTGPNPSGLSIPVARISDMLLNPG…
Gammaproteobacteria	Enterobacterales	Yersiniaceae	Rouxiella	Rouxiella chamberiensis	549	WP_109652631.1	MKTKVPHLAHWGAFTAVTENDRLIGCEPFFADADPSPMIHTIPELVYSDKRIRQPMVRRSWLKSREKSDRTLRGREDFVAVDWETALDLVAEENRRIRERYGASGIFNGSYGWSSAGRVNHARTLIRRFYFQGGGGVDQQGNYSWGAAQFFLPYVIGTYMPLTGRVTEWPQVVEHAEIFVAFGGLALKNAQVASGGAGQHSLKPALMQLAAKGTPVINISPMRDDCPAFVNAEWIPIRPNTDVALMLALGHEITQRGAVDEAFLASHCTGWPQLRAYLLGETDGVAKTAGWASRITGIPADRIVQLAQQLTGKRSFITCSYSVQRAHRGEQPYWMMIALSSMLGQPGLPGAGFSFGHGSMNSVGNPRQEGPAPMMSTGPNPSGLSIPVARISDMLLNPG…
Gammaproteobacteria	Enterobacterales	Yersiniaceae	Rouxiella	Rouxiella chamberiensis	549	WP_089414633.1	MKTKVPHLAHWGAFTAVTENDRLIGCEPFFADADPSPMIHTIPELVYSDKRIRQPMVRRSWLKSREKSDRTLRGREDFVAVDWETALDLVAEENRRIRERYGASGIFNGSYGWSSAGRVNHARTLIRRFYFQGGGGVDQQGNYSWGAAQFFLPYVIGTYMPLTGRVTEWPQVVEHAEIFVAFGGLALKNAQVASGGAGQHSLKPALMQLAAKGTPVINISPMRDDCPEFVNAEWIPIRPNTDVALMLALGHEITQRGAVDEAFLASHCTGWPQLRAYLLGETDGVAKTAGWASRITGIPADRIVQLAQQLTGKRSFITCSYSVQRAHRGEQPYWMMIALSSMLGQPGLPGAGFSFGHGSMNSVGNPRQEGPAPMMSTGPNPSGLSIPVARISDMLLNPG…
Gammaproteobacteria	Enterobacterales	Yersiniaceae	Rouxiella	Rouxiella chamberiensis	549	WP_033780471.1	MKTKVPHLAHWGAFTAVTENDRLIGCEPFFADADPSPMIHTIPELVYSDKRIRQPMVRRSWLKSREKSDRTLRGREDFVAVDWETALDLVAEENRRIRERYGASGIFNGSYGWSSAGRVNHARTLIRRFYFQGGGGVDQQGNYSWGAAQFFLPYVIGTYMPLTGRVTEWPQVVEHAEIFVAFGGLALKNAQVASGGAGQHSLKPALMQLAAKGTPVINISPMRDDCPEFVNAEWIPIRPNTDVALMLALGHEITQRGAVDEAFLASHCTGWPQLRAYLLGETDGVAKTAGWASRITGIPADRIVQLAQQLTGKRSFITCSYSVQRAHRGEQPYWMMIALSSMLGQPGLPGAGFSFGHGSMNSVGNPRQEGPAPMMSTGPNPSGLSIPVARISDMLLNPG…
Gammaproteobacteria	Enterobacterales	Yersiniaceae	Rouxiella	Rouxiella silvae	549	WP_010671797.1	MKTKVPHLAHWGAFTAVTENDRLIGCEPFFADADPSPMIHTIPELVYSDKRIRQPMVRRSWLKSREKSDRTLRGREDFVAVDWETALDLVAEENRRIRERYGASGIFNGSYGWSSAGRVNHARTLIRRFYFQGGGGVDQQGNYSWGAAQFFLPYVIGTYMPLTGRVTEWPQVVEHAEIFVAFGGLALKNAQVASGGAGQHSLKPALMQLAAKGTPVINISPMRDDCPAFVNAEWIPIRPNTDVALMLALGHEITQRGAVDEAFLASHCTGWPQLRAYLLGETDGVAKTAGWASRITGIPADRIVQLAQQLTGKRSFITCSYSVQRAHRGEQPYWMMIALSSMLGQPGLPGAGFSFGHGSMNSVGNPRQEGPAPMMSTGPNPSGLSIPVARISDMLLNPG…
[truncated: 8,461 more rows]

## Sheet: Actinobacteria
Order	Family	Genus	Species	NCBI Taxid	NCBI DorA-like accession	Sequence
[truncated: 897 more rows]

## Sheet: Other
Phyla	Class	Order	Family	Genus	Species	NCBI Taxid	NCBI DorA-like accession	Sequence
[truncated: 11 more rows]
